# Supplementary material for: The Influence of Perceived Stress on Cortical Reactivity: A Proof-Of-Principle Study
Source: PLoS One. 2015 Jun 19;10(6):e0129220. doi: 10.1371/journal.pone.0129220 (PMC4475054; doi:10.1371/journal.pone.0129220)
Supplement: S1 Dataset — (ZIP) [file pone.0129220.s001.zip]

Archive with 1 entries (1 files):
- S1 Datafile.xlsx
