# Supplementary material for: The Influence of Perceived Stress on Cortical Reactivity: A Proof-Of-Principle Study
Source: PLoS One. 2015 Jun 19;10(6):e0129220. doi: 10.1371/journal.pone.0129220 (PMC4475054; doi:10.1371/journal.pone.0129220)
Supplement: S1 Dataset — (ZIP) [file pone.0129220.s001.zip › S1 Datafile.xlsx]

## Sheet: Sheet1
Subject	Condition	Segment	Time within condition	delta_Fz	theta_Fz	alpha_Fz	beta_slow_Fz	beta_fast_Fz	gamma_Fz	delta_F3	theta_F3	alpha_F3	beta_slow_F3	beta_fast_F3	gamma_F3	delta_F4	theta_F4	alpha_F4	beta_slow_F4	beta_fast_F4	gamma_F4	delta_Cz	theta_Cz	alpha_Cz	beta_slow_Cz	beta_fast_Cz	gamma_Cz	delta_C3	theta_C3	alpha_C3	beta_slow_C3	beta_fast_C3	gamma_C3	delta_C4	theta_C4	alpha_C4	beta_slow_C4	beta_fast_C4	gamma_C4	delta_Pz	theta_Pz	alpha_Pz	beta_slow_Pz	beta_fast_Pz	gamma_Pz	delta_P3	theta_P3	alpha_P3	beta_slow_P3
1,00	1,00	1,00	1,00	241,42	28,48	11,32	2,90	2,42	3,51	271,99	27,92	11,11	3,80	2,88	6,13	91,27	7,00	3,32	1,18	1,63	3,84	112,93	25,90	7,46	2,07	3,32	4,14	136,27	14,10	7,41	2,90	4,63	8,50	92,34	10,56	2,84	1,20	2,09	5,31	108,07	14,39	7,35	3,01	4,93	5,27	77,56	6,54	5,32	3,46
1,00	1,00	2,00	2,00	818,53	95,00	16,73	5,15	3,17	4,53	161,98	34,60	7,42	4,21	2,45	5,43	1391,56	128,12	23,68	8,68	6,44	6,44	208,55	29,92	10,09	4,54	2,51	4,23	84,08	16,28	6,37	4,43	2,81	5,77	464,87	39,58	8,88	3,88	3,13	5,90	112,04	22,56	16,38	4,48	2,34	4,42	42,16	7,09	7,45	4,78
1,00	1,00	3,00	3,00	205,90	154,90	25,21	8,37	6,31	7,51	65,02	36,07	8,88	2,62	4,64	5,84	214,97	184,45	27,42	12,57	8,29	12,84	32,31	43,72	9,99	2,61	3,38	5,39	29,07	21,30	2,81	1,78	4,27	6,32	38,96	58,97	6,56	5,61	3,91	6,93	17,86	21,34	4,83	2,64	3,56	4,55	10,76	12,43	1,26	1,51
1,00	1,00	4,00	4,00	151,77	126,56	6,68	1,87	1,60	3,37	82,48	64,64	5,33	2,06	2,03	4,53	106,54	99,56	4,09	2,10	2,18	5,24	11,72	37,89	7,09	2,84	2,94	3,32	7,02	24,76	7,06	2,72	3,11	5,69	22,01	37,34	4,53	1,66	2,42	6,57	27,33	19,97	7,42	3,18	4,74	3,57	27,40	10,69	5,73	3,03
1,00	1,00	5,00	5,00	330,69	34,64	11,03	2,97	1,75	3,29	281,12	17,73	7,39	2,75	1,54	4,99	180,41	31,63	9,81	2,59	2,58	3,45	65,69	13,14	15,95	2,84	2,58	3,00	83,67	7,32	9,65	2,90	2,67	5,55	50,68	16,64	13,10	1,97	2,47	2,97	58,45	12,08	20,40	2,88	2,04	3,31	102,81	10,04	11,12	1,95
1,00	1,00	6,00	6,00	253,95	59,80	17,98	2,16	3,56	2,79	625,10	104,16	16,46	3,42	5,72	5,37	64,16	22,80	15,26	8,69	4,05	8,10	41,83	7,23	7,35	2,45	3,00	2,89	156,20	21,03	7,40	2,57	5,87	6,75	17,12	6,23	5,25	4,98	5,40	6,49	18,63	7,58	6,81	2,30	2,76	2,40	42,69	10,27	4,74	2,38
1,00	1,00	7,00	7,00	537,81	188,19	26,91	8,56	6,65	7,61	447,65	115,57	14,74	6,98	6,92	9,22	235,98	116,22	23,23	6,20	4,54	8,41	185,25	45,99	10,33	5,06	6,00	5,86	138,13	37,53	5,38	5,05	6,50	10,16	125,67	35,93	8,55	3,78	3,93	6,53	65,87	23,96	10,90	5,15	6,93	6,41	50,42	20,34	6,21	7,41
1,00	1,00	8,00	8,00	231,14	48,98	14,98	7,28	2,89	5,94	160,21	38,72	11,38	7,41	2,74	7,31	64,44	21,43	8,49	3,22	3,25	5,80	22,68	17,18	7,21	3,82	1,55	4,65	26,39	12,87	5,30	4,51	1,58	7,43	15,65	8,62	5,11	2,72	2,24	5,73	17,33	10,68	9,24	4,54	2,19	5,68	12,73	9,71	5,95	5,40
1,00	1,00	9,00	9,00	103,89	99,18	27,06	3,96	4,41	4,34	64,80	48,90	16,92	2,23	7,04	4,42	61,20	67,91	16,80	3,15	3,06	6,83	70,52	29,50	14,87	4,72	3,82	3,67	52,94	19,09	11,12	3,90	7,31	5,26	35,76	19,18	8,42	3,86	2,85	5,50	80,19	10,81	5,23	4,75	3,13	3,18	61,32	7,86	4,85	4,02
1,00	1,00	10,00	10,00	82,49	14,55	3,85	3,90	3,57	4,09	78,93	9,47	4,35	3,23	6,43	11,49	20,91	13,08	2,59	5,30	5,67	7,17	100,91	35,97	5,67	5,87	4,13	3,98	48,01	10,91	3,75	3,79	7,42	7,60	64,35	16,90	3,60	4,76	7,31	10,70	142,22	25,31	8,64	7,18	4,18	4,33	76,17	10,64	4,29	4,84
1,00	1,00	11,00	11,00	149,48	33,87	11,01	3,65	3,83	2,42	395,65	67,83	13,67	5,73	5,24	4,03	175,98	23,30	20,48	5,42	5,01	3,94	51,77	17,02	12,61	4,38	3,72	2,91	100,63	13,87	5,92	3,74	4,59	4,28	68,80	12,24	8,58	4,64	4,28	5,20	44,06	11,38	8,74	5,86	3,81	3,31	60,80	9,72	4,48	4,15
1,00	1,00	12,00	12,00	255,81	72,91	6,89	8,97	3,47	3,64	131,29	43,76	4,63	5,11	2,78	4,57	259,07	60,36	7,03	8,23	2,99	3,88	83,63	17,60	3,97	5,21	2,32	2,07	66,47	18,32	2,63	2,95	3,11	4,33	105,36	16,33	4,28	3,90	2,89	3,17	74,96	23,94	7,25	4,64	2,62	1,87	53,14	14,75	3,73	2,41
1,00	1,00	13,00	13,00	220,64	80,08	14,79	3,20	2,37	3,75	184,79	45,51	10,81	4,25	2,92	4,96	85,23	45,45	12,28	1,84	2,20	4,11	14,45	17,70	14,40	6,04	3,52	4,22	24,88	16,37	12,92	6,97	3,99	6,98	14,84	9,73	8,93	3,97	2,26	5,49	4,54	11,36	12,40	9,95	3,52	5,13	5,63	11,51	14,02	6,17
1,00	1,00	14,00	14,00	294,22	65,52	9,60	2,74	3,37	4,80	495,86	74,33	11,72	3,79	4,33	5,69	39,35	27,89	6,71	,80	2,42	4,64	59,52	17,73	8,14	3,14	4,52	4,69	115,38	22,03	14,99	3,76	5,13	7,02	21,73	12,55	4,80	1,42	2,90	4,68	61,83	25,48	27,66	5,56	3,92	4,16	92,49	17,82	18,94	6,03
1,00	1,00	15,00	15,00	84,56	17,47	5,60	2,27	4,34	8,51	92,15	19,99	3,27	2,24	5,90	10,42	12,24	14,73	19,94	8,13	5,23	13,58	42,34	18,28	7,36	4,52	2,65	8,36	41,36	15,22	2,10	3,34	3,80	11,86	13,72	7,66	4,36	4,51	3,25	9,79	31,61	16,17	8,43	3,42	2,11	7,27	22,46	12,95	2,49	2,36
1,00	1,00	16,00	16,00	17,55	9,37	3,07	2,20	2,46	4,00	9,79	5,79	1,55	2,33	4,93	7,28	24,67	5,74	3,08	1,47	3,48	4,24	35,71	8,56	4,09	2,88	2,84	3,91	17,70	4,88	1,48	1,95	7,42	7,08	21,49	5,83	2,10	2,31	4,33	5,98	37,67	4,25	1,32	4,37	2,79	3,88	21,03	3,21	3,91	4,16
1,00	1,00	17,00	17,00	49,36	19,62	8,20	1,81	1,95	4,12	36,91	20,68	3,47	2,17	3,16	7,39	26,82	9,23	6,35	1,50	2,26	4,23	42,33	13,40	4,38	2,45	3,48	5,32	32,44	9,85	2,19	2,98	3,05	11,72	21,25	5,51	5,15	2,28	3,14	7,25	56,91	10,97	3,53	2,45	2,47	5,28	25,65	7,95	2,02	2,52
1,00	1,00	18,00	18,00	8,99	13,44	16,56	2,31	2,19	2,30	7,68	8,70	11,20	1,67	2,52	4,00	11,22	6,20	9,54	2,05	2,77	2,70	33,34	37,73	20,15	2,95	2,97	3,40	20,08	18,19	14,54	1,91	3,32	4,47	18,31	10,09	8,56	2,37	3,26	2,89	35,02	20,81	17,38	3,81	2,29	2,37	16,00	13,12	12,60	2,78
1,00	1,00	19,00	19,00	22,32	3,62	3,63	1,91	2,29	1,65	16,39	1,12	1,76	1,64	2,75	2,15	21,87	1,48	2,03	1,93	1,90	2,68	8,44	8,05	2,57	1,69	1,48	2,11	7,94	2,67	1,66	,98	2,93	2,40	7,26	1,63	,80	1,53	2,12	2,64	5,77	4,82	4,36	1,19	1,91	1,48	6,07	2,81	3,01	,81
1,00	1,00	20,00	20,00	238,36	88,29	25,08	9,92	6,25	4,59	140,11	47,51	11,57	5,29	3,97	3,64	142,84	63,89	18,80	6,50	4,36	3,55	39,09	25,25	4,80	3,02	2,57	2,35	57,56	16,11	6,28	3,11	2,48	3,15	64,36	21,78	7,13	2,63	1,68	2,26	63,87	14,82	5,91	4,26	2,13	2,22	47,26	6,35	8,17	4,08
1,00	1,00	21,00	21,00	30,60	6,66	6,59	2,93	2,65	2,30	18,97	8,84	6,28	2,79	2,74	3,29	28,51	4,76	4,89	1,54	2,87	3,30	17,52	13,11	11,51	3,47	2,79	2,47	11,77	9,45	6,15	3,96	3,55	4,24	6,87	4,50	9,07	1,84	2,82	3,01	9,53	10,22	10,57	2,54	2,64	2,50	10,70	7,37	3,64	3,04
1,00	1,00	22,00	22,00	87,30	44,33	21,31	7,69	5,58	4,98	24,69	24,12	13,32	6,44	4,56	5,49	201,74	33,92	16,92	6,70	5,00	5,76	6,18	9,35	10,34	3,81	2,93	2,99	31,14	7,40	12,05	5,21	3,30	5,43	11,27	6,94	9,32	3,21	3,45	4,87	14,79	9,62	22,44	4,72	2,46	2,82	16,31	4,21	18,91	6,70
1,00	1,00	23,00	23,00	112,20	105,25	37,02	11,24	7,81	5,55	64,60	60,07	28,59	23,28	18,23	22,68	92,39	72,52	23,82	7,03	6,02	4,88	26,43	13,81	16,77	9,79	4,51	3,70	48,92	24,39	35,90	72,39	32,11	12,80	21,17	14,05	9,53	3,91	4,35	5,90	19,63	3,90	7,94	10,53	5,45	3,67	23,28	7,55	14,70	30,05
1,00	1,00	24,00	24,00	219,56	94,29	26,00	7,58	8,27	5,90	81,94	44,94	13,94	7,00	6,54	5,18	157,66	72,51	20,74	6,18	9,85	9,57	33,59	37,46	14,76	3,96	4,12	4,77	26,48	22,91	9,73	3,72	4,40	5,73	28,71	34,67	15,59	5,53	12,79	20,29	27,30	24,86	8,96	4,44	3,06	3,57	10,00	11,27	6,80	3,59
1,00	1,00	25,00	25,00	215,43	83,18	35,78	5,47	5,49	4,14	114,51	53,02	21,38	4,27	4,94	4,25	96,17	50,35	25,38	5,00	5,77	4,14	47,33	27,65	21,23	4,56	2,98	3,49	35,51	24,98	14,98	4,49	3,27	4,15	15,70	22,52	12,86	6,47	7,67	6,22	39,44	16,79	16,60	6,68	3,33	3,04	20,33	13,36	15,64	5,40
1,00	1,00	26,00	26,00	2501,18	59,17	17,20	9,13	6,92	8,11	1801,03	61,31	13,49	7,40	6,76	10,53	1398,62	32,53	12,98	4,69	5,45	7,15	230,37	26,47	18,34	4,85	6,38	5,45	399,67	25,30	12,72	5,27	6,79	9,20	293,04	13,01	13,04	2,85	6,52	6,41	71,97	24,84	24,85	5,02	7,67	6,19	88,68	15,93	15,82	5,59
1,00	1,00	27,00	27,00	359,65	105,50	22,55	5,95	5,46	4,22	308,84	66,20	15,16	5,98	5,65	6,13	252,57	77,93	14,98	5,04	4,74	3,41	47,17	10,84	3,70	2,76	2,67	3,13	83,63	13,42	8,69	2,42	3,65	6,88	69,84	18,27	4,39	2,63	2,99	2,81	27,27	7,12	8,57	3,46	2,91	3,13	22,63	5,55	10,45	2,59
1,00	1,00	28,00	28,00	1220,39	62,29	7,71	8,67	4,79	5,07	674,96	50,48	4,13	7,44	4,35	6,09	787,57	33,23	6,99	6,54	4,95	4,17	94,79	17,30	3,63	3,94	3,16	4,31	126,10	16,15	2,43	4,66	3,71	5,83	166,30	13,08	3,71	3,79	3,48	3,81	29,51	12,58	6,37	5,56	3,17	4,94	22,14	9,28	5,62	6,61
1,00	1,00	29,00	29,00	191,70	93,90	11,28	1,81	3,48	3,09	184,22	58,71	9,23	2,42	4,03	4,85	62,33	47,33	6,85	1,61	3,63	3,43	23,87	9,41	13,67	2,06	2,23	3,72	48,91	9,50	12,53	1,60	4,34	5,46	15,41	10,70	7,23	1,70	2,30	4,22	6,71	2,38	17,77	1,80	1,32	3,32	14,05	2,96	11,47	1,83
1,00	1,00	30,00	30,00	292,05	98,09	10,38	7,35	6,34	16,97	196,69	51,80	10,55	3,02	6,82	20,64	197,06	62,86	5,66	6,11	7,98	10,96	43,52	7,77	5,46	8,37	5,83	20,00	28,30	10,04	19,19	23,05	28,68	76,59	55,22	10,54	4,27	8,32	6,68	23,37	23,95	3,29	22,31	7,76	7,40	20,93	10,34	8,82	43,43	32,15
1,00	1,00	31,00	31,00	3928,95	191,96	97,66	15,79	16,11	9,41	2756,18	148,82	62,69	12,07	14,97	11,08	1838,01	83,44	57,01	9,49	12,98	8,28	586,30	28,91	22,63	12,49	7,44	5,74	839,07	46,48	52,04	61,41	33,10	21,81	485,13	22,82	18,86	6,13	7,76	6,88	300,37	17,12	24,90	15,06	6,57	5,97	332,85	23,20	48,46	61,51
1,00	1,00	32,00	32,00	157,94	16,81	17,39	7,16	2,48	4,72	44,85	16,52	17,13	4,89	3,36	5,09	139,19	13,20	13,40	7,23	6,74	7,57	46,85	17,93	21,69	11,24	4,77	6,10	19,59	20,46	32,38	13,52	10,03	10,31	36,83	10,49	34,86	22,66	25,21	30,73	69,44	24,74	38,08	14,56	5,65	5,15	18,00	21,32	39,03	12,08
1,00	1,00	33,00	33,00	101,22	92,39	14,46	3,02	2,88	1,49	400,10	15,40	7,08	5,44	3,29	3,14	1055,33	234,32	11,54	4,14	5,24	2,10	22,99	21,38	12,32	4,87	2,87	2,47	101,44	10,67	8,83	4,70	4,84	5,26	272,24	63,49	9,58	5,16	7,89	5,80	27,19	36,48	13,62	8,18	4,49	2,70	58,77	19,63	9,46	8,35
1,00	1,00	34,00	34,00	373,47	17,60	14,93	2,75	3,58	1,88	228,65	90,14	17,53	3,68	4,38	2,53	530,05	71,69	9,81	8,67	4,70	2,89	75,33	7,00	7,79	5,51	5,38	3,05	60,96	21,77	9,82	4,26	5,52	2,40	134,02	23,23	3,12	5,46	4,51	3,77	22,44	4,87	7,51	4,58	4,31	3,15	19,38	11,29	9,85	5,42
1,00	1,00	35,00	35,00	725,52	131,15	30,27	9,85	3,43	2,43	856,67	92,23	21,71	8,64	3,48	3,41	243,05	114,27	25,04	7,24	3,69	3,78	175,00	38,33	14,67	3,85	3,77	3,82	281,80	37,52	9,36	4,38	5,96	4,29	83,15	39,18	7,22	3,87	4,12	3,39	209,52	25,40	8,42	4,97	4,74	4,17	179,30	20,23	6,05	4,61
1,00	1,00	36,00	36,00	513,10	161,89	36,81	4,25	9,16	13,62	228,41	120,19	23,27	16,20	49,29	124,37	434,01	116,43	25,66	3,44	4,25	5,95	67,37	27,98	12,95	3,40	7,72	11,54	80,68	57,77	15,98	22,60	43,65	106,39	103,59	27,13	10,57	2,27	3,51	8,18	55,25	18,41	9,91	3,63	5,69	9,79	38,00	20,27	10,83	7,94
1,00	1,00	37,00	37,00	199,35	82,73	18,31	2,45	2,73	2,25	142,73	46,30	15,10	1,71	3,04	3,88	153,41	63,23	16,62	2,46	2,21	2,31	37,37	29,93	17,32	3,87	4,09	2,48	65,58	19,01	17,15	3,03	4,05	6,13	28,10	26,58	10,92	2,32	3,43	2,75	46,86	23,76	39,63	3,67	3,62	2,84	45,26	6,80	13,61	2,45
1,00	1,00	38,00	38,00	227,73	17,87	14,97	3,18	3,05	1,90	190,86	58,64	11,59	5,44	4,52	2,85	100,02	9,73	12,00	2,51	3,16	1,77	42,14	6,40	18,27	2,74	3,22	2,37	74,91	19,38	13,11	2,87	3,93	2,89	32,81	3,98	10,65	2,81	3,57	1,98	26,71	8,39	19,21	3,72	3,09	2,37	32,76	12,85	16,79	3,13
1,00	1,00	39,00	39,00	87,43	97,10	16,64	3,04	2,43	2,11	321,36	70,86	12,28	4,18	4,71	3,64	340,52	97,73	15,21	2,69	2,22	1,50	14,13	27,15	11,66	3,58	2,83	2,24	98,17	23,62	13,28	3,15	4,53	3,86	75,41	28,30	10,20	2,28	1,95	1,19	40,65	8,12	14,55	3,29	3,23	2,19	72,85	10,85	14,88	2,60
1,00	1,00	40,00	40,00	20,94	19,64	6,87	3,24	3,44	2,60	18,02	12,37	5,87	2,70	3,12	3,30	26,44	15,28	6,80	3,47	4,20	2,56	13,45	28,75	10,81	5,07	2,95	1,94	9,43	13,01	5,74	2,30	2,55	2,08	10,36	14,59	5,67	2,73	3,09	2,07	18,26	14,59	12,55	3,93	2,94	1,96	7,30	6,03	6,48	1,98
1,00	1,00	41,00	41,00	221,34	4,81	6,06	1,73	1,66	2,12	165,39	8,82	3,94	2,35	2,76	2,55	92,79	3,23	4,42	1,03	1,40	3,02	36,75	3,84	7,20	4,16	2,83	2,30	45,07	7,42	5,22	2,20	4,43	2,84	44,36	2,18	3,66	2,51	1,89	3,04	12,33	14,49	16,52	5,58	3,25	2,44	23,55	10,27	7,44	2,22
1,00	1,00	42,00	42,00	1404,02	123,45	34,90	14,40	6,88	6,91	961,05	81,41	22,44	9,93	5,75	5,66	957,05	70,55	22,14	8,65	4,35	5,79	207,55	22,44	16,18	6,04	3,02	3,25	235,63	18,33	12,25	3,55	3,99	3,91	295,07	21,15	10,74	6,41	7,10	9,92	66,47	11,77	15,64	3,36	2,68	2,43	75,68	7,82	12,61	2,88
1,00	1,00	43,00	43,00	786,50	106,52	11,12	7,11	4,15	2,70	598,05	78,87	8,29	4,93	3,32	3,00	347,04	60,65	7,13	4,98	3,32	1,69	129,81	19,60	4,20	2,24	2,40	2,49	157,30	22,26	6,17	1,73	2,88	3,30	106,19	16,05	3,67	1,83	1,73	2,01	48,06	18,02	6,65	1,84	3,15	2,26	42,12	15,40	5,74	2,33
1,00	1,00	44,00	44,00	3412,20	67,43	28,29	4,68	5,08	4,34	2301,91	45,67	23,95	4,04	4,38	3,48	1957,22	52,86	16,70	3,55	3,94	4,32	576,10	27,63	21,81	2,02	3,85	2,81	635,86	18,44	20,54	2,74	4,15	2,98	606,13	20,27	11,31	1,67	3,24	3,02	247,06	20,47	20,09	7,28	4,35	3,35	231,48	13,30	15,18	7,50
1,00	1,00	45,00	45,00	141,41	10,49	6,19	1,40	1,73	1,02	72,70	8,05	4,89	1,20	2,17	1,02	106,19	6,36	3,88	1,16	2,57	1,41	46,54	17,94	5,94	1,61	2,67	1,51	28,62	8,41	4,27	,99	2,69	1,25	52,40	8,01	4,55	1,53	1,99	1,08	41,28	15,04	7,84	1,53	2,14	1,36	21,26	6,84	5,17	,82
1,00	1,00	46,00	46,00	394,52	81,00	18,73	4,07	1,29	1,06	262,55	44,91	15,26	3,92	2,10	2,01	259,20	56,38	12,37	3,62	1,59	1,24	110,34	28,90	19,19	2,65	1,36	1,11	101,20	21,30	11,66	2,04	2,25	2,37	97,14	26,36	8,40	2,53	1,58	1,56	93,90	20,21	9,41	3,14	1,80	1,74	68,90	13,15	6,38	2,88
1,00	1,00	47,00	47,00	31,53	4,09	3,01	1,59	,90	1,27	19,49	3,59	1,95	1,34	1,80	1,40	10,06	2,33	2,20	,78	1,28	1,49	21,64	14,96	3,71	2,47	2,06	1,44	12,89	5,57	1,92	2,38	2,23	2,10	8,99	3,91	1,92	,89	1,28	2,25	26,32	12,10	3,83	2,25	2,49	1,45	12,32	4,67	2,84	2,06
1,00	1,00	48,00	48,00	11,73	7,38	4,99	1,60	1,75	1,51	10,09	5,84	4,71	1,00	1,97	1,53	5,65	4,57	2,50	1,12	1,72	1,65	7,70	15,02	11,02	1,50	2,05	1,63	8,62	7,41	5,14	,76	2,07	2,09	4,82	3,76	3,64	1,30	1,31	2,00	7,31	9,41	4,19	2,00	2,37	1,20	5,93	8,40	3,71	1,73
1,00	1,00	49,00	49,00	353,62	72,38	18,46	5,17	4,19	1,95	258,36	55,19	12,55	5,07	5,10	1,58	113,72	38,84	12,19	3,06	2,20	1,59	46,41	22,85	10,10	2,53	1,65	1,74	60,16	15,65	10,25	3,37	2,59	2,09	22,28	11,95	5,62	1,37	1,72	1,14	9,87	9,95	8,64	1,98	1,96	1,64	26,11	8,77	9,15	2,56
1,00	1,00	50,00	50,00	87,66	15,91	16,96	2,09	1,73	,77	71,35	7,52	12,78	1,76	1,57	,82	24,66	10,18	14,46	1,38	1,35	1,32	34,31	23,94	47,09	3,91	3,66	1,34	33,38	11,77	40,43	3,82	3,49	1,28	7,07	11,80	26,70	2,26	1,93	,88	26,70	14,27	87,32	8,23	5,54	1,24	21,24	5,72	46,88	5,36
1,00	1,00	51,00	51,00	155,04	56,51	6,67	3,16	1,88	1,04	83,97	32,33	5,26	3,64	1,57	1,24	102,26	37,54	3,35	2,26	1,34	1,28	23,46	29,00	15,01	1,79	2,20	1,16	17,20	16,25	13,85	2,79	2,12	1,65	28,75	18,61	4,81	1,22	2,27	1,03	15,06	20,28	23,88	2,98	1,37	1,55	11,38	10,00	13,26	2,52
1,00	1,00	52,00	52,00	499,36	255,88	19,46	4,70	3,14	1,70	358,04	170,47	10,53	3,45	2,59	1,35	275,28	143,28	13,14	3,59	3,65	1,84	102,55	58,30	15,68	3,60	2,78	1,76	117,07	51,95	8,52	2,29	3,75	1,91	82,59	44,97	8,94	3,97	1,92	1,64	73,98	23,55	10,69	2,77	1,81	1,86	58,72	21,36	5,15	2,49
1,00	1,00	53,00	53,00	313,99	5,89	8,17	2,56	1,67	,93	122,15	6,83	9,40	2,83	1,97	1,21	296,03	6,21	4,99	2,30	1,55	1,12	79,32	2,37	11,60	3,23	1,93	1,05	56,24	2,25	25,79	3,50	2,34	1,54	86,59	3,09	7,01	3,39	1,40	1,39	62,14	4,61	20,61	4,10	1,03	1,40	40,54	2,78	26,47	2,37
1,00	1,00	54,00	54,00	2224,63	179,15	41,57	13,11	6,71	4,78	961,08	94,14	16,76	6,97	4,15	2,75	1866,10	189,35	32,52	12,30	6,31	5,36	278,64	47,12	17,29	5,30	2,66	2,27	252,90	34,05	9,44	5,76	4,18	1,83	431,88	48,35	13,32	5,14	2,69	2,45	92,87	31,08	6,34	6,52	3,28	2,04	96,08	18,21	7,04	5,19
1,00	1,00	55,00	55,00	274,56	102,31	11,40	2,37	1,65	1,80	135,78	56,47	6,84	1,38	1,44	1,69	196,62	67,26	9,71	2,26	1,58	2,02	37,07	21,37	10,11	2,41	2,53	1,51	26,59	16,52	8,32	1,74	2,57	2,12	39,44	16,47	7,04	1,88	1,80	1,47	9,86	13,59	11,95	2,74	3,67	1,32	6,04	9,46	9,22	1,84
1,00	1,00	56,00	56,00	70,93	6,08	10,66	1,92	1,80	1,70	48,81	3,89	4,94	2,03	2,32	1,93	45,21	3,11	7,67	2,17	1,15	1,80	36,99	20,05	19,81	2,60	3,45	3,06	27,04	7,10	8,51	3,84	3,43	3,14	29,85	5,47	9,70	2,36	1,80	2,25	40,71	18,68	10,60	3,90	3,97	3,08	19,22	8,55	9,37	5,12
1,00	1,00	57,00	57,00	204,28	120,25	7,56	3,48	2,71	1,70	118,50	85,03	4,78	2,45	3,07	2,06	142,40	75,10	6,20	2,71	2,23	1,79	47,68	36,93	5,83	1,84	2,77	1,96	34,73	30,88	3,71	2,57	2,53	2,03	40,24	25,51	4,07	1,37	1,80	1,73	21,89	20,54	3,45	1,77	1,93	1,38	16,96	15,62	2,84	2,57
1,00	1,00	58,00	58,00	20,25	8,73	5,98	1,81	,61	1,10	18,68	8,95	5,16	2,08	1,19	1,71	7,33	4,68	6,37	1,18	,71	,91	27,92	9,37	17,06	3,75	1,43	1,89	17,99	8,24	9,77	2,40	1,21	1,78	7,78	4,00	14,63	1,95	1,31	1,79	21,56	8,95	37,37	5,29	2,07	2,44	18,09	7,30	16,43	2,76
1,00	1,00	59,00	59,00	31,29	4,42	4,50	4,32	1,13	1,81	17,33	3,50	4,62	3,64	2,13	2,61	28,86	4,71	2,69	4,10	3,60	2,07	4,34	4,69	6,38	7,04	2,48	2,44	5,81	3,50	12,08	5,92	2,94	3,33	10,81	3,94	2,18	3,37	2,46	2,34	7,16	6,91	30,08	8,79	3,63	2,90	3,85	7,91	23,36	5,23
1,00	1,00	60,00	60,00	447,37	174,25	15,22	7,24	2,63	1,81	231,99	100,61	10,15	5,10	1,71	1,73	286,95	111,08	15,90	4,23	2,93	2,20	74,06	41,40	22,79	5,69	2,63	1,76	90,96	30,16	22,51	5,44	1,86	1,98	83,58	30,71	11,81	3,05	2,14	1,47	13,80	16,22	46,97	5,51	1,53	1,97	45,75	10,04	29,03	5,88
1,00	1,00	61,00	61,00	75,44	5,13	5,22	1,98	1,09	,83	42,44	2,45	2,62	1,15	1,30	1,35	57,19	4,65	4,03	2,18	1,84	1,71	12,53	10,55	12,13	3,38	1,55	1,34	16,81	5,56	4,99	2,38	3,29	1,74	19,90	7,04	6,04	1,59	1,56	,97	14,44	9,11	13,55	8,13	1,78	1,56	9,56	4,89	5,90	6,54
1,00	1,00	62,00	62,00	447,44	146,54	32,36	9,44	5,74	2,54	271,98	77,35	15,65	6,94	4,31	1,66	258,92	96,87	19,94	7,82	3,98	2,50	94,28	43,25	30,20	3,90	3,34	1,18	79,61	31,29	19,33	5,48	2,93	,88	65,75	36,73	14,91	3,14	3,20	1,37	43,74	28,41	20,39	4,49	2,15	,79	35,05	15,97	22,84	4,67
1,00	1,00	63,00	63,00	889,20	182,18	30,30	12,24	3,96	1,52	569,19	110,46	16,12	11,82	3,48	1,61	521,52	121,73	26,97	7,82	3,90	1,77	61,80	51,54	30,22	8,66	3,34	1,59	103,14	39,49	31,22	11,55	3,33	1,83	95,30	29,63	29,74	7,93	2,46	1,49	30,16	18,79	65,82	7,91	3,30	1,70	43,56	12,68	30,24	7,69
1,00	1,00	64,00	64,00	300,60	140,79	39,59	14,78	8,32	6,26	158,95	80,31	23,06	8,25	6,50	5,05	170,83	91,18	25,92	11,79	6,74	5,64	14,22	12,29	11,55	3,78	3,54	2,53	20,60	13,23	8,86	5,17	4,49	3,07	25,00	16,25	6,86	3,84	2,36	1,65	9,50	15,23	10,17	2,81	3,50	2,15	8,09	8,25	4,60	4,21
1,00	1,00	65,00	65,00	461,85	8,87	6,71	1,62	1,95	1,34	249,39	2,23	5,39	2,82	1,54	1,96	319,16	6,81	4,24	1,70	1,68	1,10	31,61	9,41	21,95	3,33	2,33	2,51	29,73	2,62	21,13	5,70	2,62	2,95	51,42	7,58	16,91	2,06	1,08	1,60	21,90	8,89	42,81	4,48	1,95	2,15	18,93	2,96	18,91	5,81
1,00	1,00	66,00	66,00	1896,08	138,32	35,77	15,00	8,33	5,44	1173,33	78,03	23,33	11,60	6,90	3,45	1204,84	96,60	22,44	9,62	5,38	4,67	151,30	18,71	12,95	4,20	4,02	2,30	223,82	21,97	16,23	6,60	5,23	2,60	243,31	23,86	6,62	2,89	2,42	2,65	35,30	13,42	8,14	3,29	3,20	1,96	56,38	9,98	13,08	4,86
1,00	1,00	67,00	67,00	145,33	7,25	4,80	2,34	2,02	1,41	98,39	6,40	2,37	1,95	3,32	2,81	58,93	3,68	3,39	1,23	2,15	1,83	23,40	17,07	3,68	1,60	2,95	2,93	27,69	9,95	3,53	4,03	6,06	4,89	17,65	6,46	4,85	,91	2,45	2,71	15,10	12,94	7,36	2,31	2,97	2,18	16,80	10,10	5,16	5,81
1,00	1,00	68,00	68,00	665,98	171,81	22,25	4,25	4,23	2,55	327,08	104,23	14,25	3,77	3,16	2,63	467,59	117,99	15,11	3,12	3,97	2,17	48,33	30,22	7,40	2,14	2,36	2,77	60,01	29,95	9,00	1,78	2,79	2,60	88,24	29,92	6,72	1,94	2,17	1,97	30,49	16,20	9,19	3,43	2,23	2,20	17,26	13,38	16,24	3,36
1,00	1,00	69,00	69,00	110,42	20,93	3,95	2,18	1,53	1,38	42,69	7,43	3,22	1,44	1,53	1,77	97,20	13,37	2,01	1,98	1,62	1,10	35,87	28,31	10,34	4,16	2,31	2,35	23,03	13,02	9,13	2,08	1,40	2,29	41,97	16,50	2,16	1,66	1,12	1,55	42,09	23,98	18,08	4,15	1,44	1,95	23,47	6,67	11,10	2,13
1,00	1,00	70,00	70,00	635,84	279,87	17,69	16,08	9,86	6,14	373,27	172,75	12,22	10,00	6,61	4,41	453,23	194,04	10,45	9,40	5,34	4,72	109,15	45,65	22,06	6,44	4,06	2,91	105,27	48,19	19,28	4,39	4,95	3,27	113,28	50,77	7,96	3,60	2,58	2,86	61,12	20,39	25,28	4,29	2,71	2,19	31,93	17,63	21,34	2,13
1,00	1,00	71,00	71,00	586,73	102,95	33,79	18,03	7,78	5,45	302,24	67,45	20,36	12,42	4,36	6,72	426,30	75,86	23,44	11,49	6,84	3,43	92,82	27,50	14,43	6,77	3,97	2,03	86,09	23,47	25,55	8,92	5,46	4,24	101,36	25,49	13,67	4,19	3,48	1,74	53,29	16,69	42,24	7,92	4,26	2,46	26,34	11,26	42,91	6,34
1,00	1,00	72,00	72,00	2319,20	203,18	48,61	13,92	8,35	5,04	1709,82	186,90	28,12	9,93	6,77	4,50	1262,78	90,44	34,70	9,71	6,13	4,66	367,78	40,08	41,80	6,66	4,92	3,90	437,41	60,17	27,68	7,75	4,36	3,57	360,65	40,42	30,87	9,50	5,20	4,14	198,74	32,58	24,84	15,96	4,19	4,62	180,24	39,64	14,66	16,58
1,00	1,00	73,00	73,00	359,97	10,72	32,64	4,04	1,90	,69	253,10	7,94	19,78	3,50	2,14	,55	248,99	24,20	44,92	3,12	2,07	1,19	51,91	21,33	38,52	5,90	3,43	1,79	67,25	9,48	19,57	4,09	2,70	1,06	99,98	21,10	40,67	4,95	3,88	4,24	14,98	10,76	53,81	6,58	4,27	1,95	29,26	8,14	30,83	5,01
1,00	1,00	74,00	74,00	76,61	19,81	7,83	4,38	3,50	1,68	94,10	19,41	7,81	4,99	4,06	3,25	35,96	16,31	9,51	4,43	4,01	2,75	113,29	22,56	18,62	7,75	4,06	3,63	104,36	19,76	50,29	9,22	4,94	5,34	60,18	17,67	16,42	6,93	4,38	4,55	126,00	19,31	94,86	12,34	4,86	4,37	106,27	17,11	61,58	11,68
1,00	1,00	75,00	75,00	464,49	171,22	17,50	8,53	2,58	1,65	237,63	109,37	15,34	7,19	2,51	1,84	359,82	115,06	10,10	8,18	2,86	5,72	80,13	38,09	33,55	6,36	2,96	2,29	58,09	40,40	42,67	4,87	3,25	2,71	91,98	50,37	17,39	4,82	3,45	3,55	37,47	24,64	68,52	6,19	3,57	2,80	23,54	18,31	56,76	4,02
1,00	1,00	76,00	76,00	787,01	37,34	20,58	6,47	2,86	1,24	493,07	23,20	14,79	4,94	1,94	1,03	445,25	18,05	13,97	5,34	3,36	2,01	162,30	33,43	26,39	4,36	2,23	1,49	170,44	16,40	14,11	3,60	2,32	1,30	136,56	16,55	14,93	3,28	3,48	3,39	71,58	23,45	11,51	2,97	1,37	1,25	67,58	12,48	7,98	2,94
1,00	1,00	77,00	77,00	253,86	16,41	12,11	3,36	1,74	,63	123,37	8,87	10,93	2,75	2,09	1,16	111,72	11,43	6,76	1,44	1,57	,99	29,28	59,12	30,79	6,04	2,52	,85	28,68	20,62	14,13	3,92	2,42	,95	30,99	19,22	11,81	1,80	1,72	1,48	22,72	35,99	23,82	5,22	2,00	1,15	10,55	17,40	8,27	2,97
1,00	1,00	78,00	78,00	1372,71	147,92	20,56	6,93	6,23	4,29	798,09	72,72	12,26	6,21	5,28	3,77	781,25	91,56	10,14	3,67	3,73	2,83	105,99	33,61	6,55	1,98	2,82	2,36	145,38	21,42	4,39	2,93	3,50	2,90	172,31	27,44	4,69	1,95	2,78	2,41	17,25	24,85	3,32	2,71	2,26	2,39	39,51	10,77	2,01	2,16
1,00	1,00	79,00	79,00	26,75	9,90	4,01	1,45	1,20	1,26	35,61	11,78	3,17	1,90	1,37	1,37	23,67	5,68	4,17	1,63	1,81	4,31	26,53	9,72	4,70	1,90	2,10	1,90	24,28	6,82	6,56	2,97	1,69	1,80	21,08	8,39	8,35	5,38	4,44	4,08	33,15	7,16	8,94	3,55	2,11	1,79	19,77	3,49	10,22	3,91
1,00	1,00	80,00	80,00	78,75	19,50	4,07	2,09	1,28	,90	28,67	10,85	3,12	2,42	1,88	,97	57,86	16,85	8,71	1,24	1,49	4,00	42,33	43,64	16,34	4,74	1,67	1,87	19,88	32,81	24,31	4,27	2,87	1,83	19,95	21,84	10,74	7,28	6,52	8,91	23,90	62,71	63,20	10,87	2,34	1,65	12,40	33,82	40,16	3,90
1,00	1,00	81,00	81,00	1000,55	169,33	18,62	9,34	4,51	2,83	553,38	85,12	18,30	7,82	3,45	2,60	749,31	123,80	10,29	6,72	4,19	2,66	143,95	55,84	19,39	5,16	2,43	2,11	157,07	30,76	18,61	7,21	2,56	2,34	195,27	47,14	20,51	5,45	2,49	3,64	60,94	18,59	30,45	3,98	2,46	1,82	70,04	14,62	23,55	3,45
1,00	1,00	82,00	82,00	192,86	69,40	22,36	8,59	5,27	3,46	139,62	48,28	12,46	5,70	3,67	2,55	133,43	48,55	15,78	6,26	4,61	3,60	34,76	22,31	7,96	4,62	2,39	1,72	36,98	22,32	16,10	7,56	3,06	1,97	36,21	14,10	9,22	3,60	3,01	2,77	14,24	18,57	16,62	8,67	2,08	1,70	9,08	13,68	21,82	6,51
1,00	1,00	83,00	83,00	712,98	63,17	25,87	9,45	3,33	3,04	401,11	26,05	22,40	10,47	1,89	2,26	428,67	56,25	15,30	7,27	3,03	2,86	261,29	8,22	25,01	4,29	1,65	1,57	167,36	5,84	18,76	6,43	2,14	1,88	168,48	12,10	12,67	3,83	4,11	2,77	176,08	7,56	23,09	7,10	3,06	1,59	108,65	5,29	12,57	5,91
1,00	1,00	84,00	84,00	799,53	139,81	18,22	10,44	6,18	3,84	572,97	98,51	14,83	8,31	5,17	2,76	444,24	86,01	10,96	7,55	4,69	3,21	84,28	27,65	10,94	5,19	2,89	2,11	122,58	27,30	7,71	3,53	2,92	2,05	103,04	26,06	8,23	4,23	2,37	2,48	42,43	17,46	10,00	2,92	2,07	1,49	41,46	13,62	4,09	1,82
1,00	1,00	85,00	85,00	197,73	13,47	17,36	2,21	1,53	,89	97,44	8,15	13,35	2,12	2,03	,86	92,20	13,54	11,80	3,45	1,25	2,20	51,91	18,32	23,79	4,94	2,82	2,20	44,14	9,01	21,66	3,57	3,70	1,65	34,23	9,83	12,88	5,46	7,17	4,78	50,51	6,60	55,60	5,28	2,82	2,14	20,45	4,05	32,47	2,48
1,00	1,00	86,00	86,00	225,90	84,81	17,32	4,92	3,50	1,43	118,92	50,46	8,34	4,48	3,51	1,77	133,75	60,74	8,37	2,60	2,46	2,19	21,80	22,29	17,41	6,74	3,45	2,03	28,37	16,98	15,10	5,11	3,15	2,49	28,26	22,21	12,01	3,24	5,43	4,82	10,56	14,21	35,68	4,94	2,50	2,65	8,87	13,26	30,18	4,04
1,00	1,00	87,00	87,00	25,09	5,07	21,31	3,45	2,30	,99	32,89	4,41	16,12	4,85	2,43	1,46	5,72	5,30	13,10	2,91	2,31	,89	12,09	4,74	24,48	3,29	3,94	1,91	21,15	4,54	16,29	7,93	3,16	2,54	9,42	3,84	13,57	3,40	4,77	2,30	13,04	7,40	24,12	3,32	3,59	2,39	16,42	4,48	23,53	3,28
1,00	1,00	88,00	88,00	1174,36	23,90	17,84	16,12	6,33	3,30	778,05	19,12	10,08	12,93	5,59	2,94	775,32	17,11	11,49	8,45	4,96	2,69	87,46	28,13	14,15	9,49	5,10	2,45	134,09	21,42	7,59	5,74	4,18	2,06	173,61	9,15	7,30	4,99	5,88	3,19	44,81	39,98	28,40	2,77	6,00	2,36	46,51	20,73	10,27	2,28
1,00	1,00	89,00	89,00	143,63	11,73	6,86	2,91	1,95	,82	98,66	5,45	5,81	2,10	1,88	1,11	73,66	8,37	5,21	2,56	2,24	,86	26,71	27,33	19,21	3,29	2,32	1,90	21,00	9,83	9,18	2,29	1,58	1,86	16,78	10,47	5,24	2,77	2,16	2,96	10,04	11,71	14,75	3,22	1,83	2,22	5,61	5,77	8,08	3,17
1,00	1,00	90,00	90,00	363,74	64,03	5,55	2,75	1,65	1,01	183,49	32,14	2,85	2,34	1,74	1,15	255,82	44,14	4,97	1,94	1,37	1,20	32,48	10,18	5,20	2,65	2,31	1,33	35,28	7,34	2,79	2,24	1,99	1,61	48,23	12,07	3,64	1,51	4,03	1,92	16,96	5,41	4,73	3,40	1,56	1,17	10,02	2,78	1,86	2,01
1,00	1,00	91,00	91,00	22,14	21,22	5,21	3,38	1,76	1,18	27,48	16,23	3,84	3,38	1,37	1,19	8,73	8,20	3,33	3,18	2,26	2,69	16,55	43,78	11,98	2,39	2,89	2,15	12,07	21,22	5,56	3,94	1,86	2,01	7,22	8,39	4,97	2,41	5,05	5,68	8,48	16,25	10,63	1,42	2,25	1,84	9,38	12,66	9,63	2,78
1,00	1,00	92,00	92,00	581,12	63,61	19,02	3,47	2,06	1,53	494,27	56,27	15,41	3,45	2,35	1,97	233,53	24,58	9,14	3,27	1,52	2,18	51,24	16,53	31,31	1,88	1,29	1,73	118,69	16,08	25,09	2,12	1,38	1,87	55,19	9,68	12,03	1,75	2,95	4,78	27,76	10,83	30,97	1,16	1,34	1,59	57,04	6,88	24,15	1,68
1,00	1,00	93,00	93,00	84,23	14,50	3,90	2,68	1,20	,63	72,92	6,95	3,79	1,57	1,75	,81	39,53	9,83	2,84	3,00	1,83	1,07	26,67	35,70	8,37	2,78	1,51	,90	31,23	9,95	4,85	1,29	1,13	1,39	30,93	15,37	4,46	2,77	3,50	1,78	10,83	12,38	8,98	3,40	1,81	1,68	14,77	4,71	4,59	1,52
1,00	1,00	94,00	94,00	191,29	70,29	10,39	1,64	1,86	1,40	63,18	48,53	6,22	1,07	2,26	1,58	207,29	52,57	8,73	2,28	3,18	2,59	36,43	10,84	5,07	1,29	2,33	2,40	30,09	13,35	4,12	,98	3,20	2,01	51,96	10,11	4,24	1,18	5,07	5,15	20,95	8,78	5,95	2,31	2,59	2,03	19,73	6,59	6,30	2,08
1,00	1,00	95,00	95,00	39,58	8,64	5,41	1,33	1,42	1,02	38,72	6,28	3,69	1,01	1,25	1,70	33,95	4,54	6,04	1,43	1,99	1,46	26,13	10,38	12,57	2,49	2,17	1,40	21,14	8,74	3,85	1,26	1,51	2,41	18,46	7,51	7,80	2,49	3,87	3,70	24,56	15,64	10,05	1,20	1,56	1,75	16,46	10,27	4,30	1,20
1,00	1,00	96,00	96,00	811,66	204,37	13,07	3,45	2,46	1,27	520,65	145,35	11,03	2,65	2,76	1,77	490,74	100,25	9,32	2,48	2,43	1,40	112,16	38,45	8,79	1,96	1,42	,74	120,45	43,09	7,63	1,89	1,74	1,42	111,31	35,27	6,05	1,30	4,81	3,50	34,58	21,85	7,14	2,36	1,77	1,06	35,97	18,52	5,00	1,38
1,00	1,00	97,00	97,00	52,02	6,78	8,29	1,71	2,33	1,14	43,42	4,03	6,18	1,37	1,80	1,25	26,72	8,17	6,78	1,61	4,70	2,39	43,72	7,18	10,49	2,32	3,25	2,18	20,01	4,15	9,32	2,03	2,25	1,93	23,99	5,06	6,21	3,37	4,30	5,45	45,04	8,70	15,43	3,20	2,30	2,54	21,59	3,68	9,49	2,65
1,00	1,00	98,00	98,00	216,84	98,58	12,93	1,46	1,80	1,42	229,92	75,55	11,83	1,54	2,07	1,64	76,56	46,24	6,70	,87	1,93	2,12	39,15	23,06	18,75	1,45	2,65	1,51	58,05	21,15	15,05	1,40	2,31	1,75	29,40	17,44	7,12	1,31	5,34	4,06	25,94	9,75	37,16	2,45	1,96	1,43	28,44	9,25	16,13	1,61
1,00	1,00	99,00	99,00	593,32	100,91	8,76	5,70	3,88	2,93	420,01	60,46	5,46	4,46	3,22	2,53	366,22	63,80	5,24	4,13	3,57	2,69	140,04	30,83	7,01	3,16	2,94	2,10	147,06	25,71	3,96	3,71	3,04	2,51	97,15	22,67	4,11	3,41	3,31	3,34	88,05	17,31	5,78	2,74	2,12	1,41	69,18	10,86	4,41	3,52
1,00	1,00	100,00	100,00	188,10	154,07	40,82	11,62	4,69	3,98	114,60	98,98	26,76	8,90	5,13	3,71	113,81	88,15	29,11	6,57	2,68	3,21	48,85	32,10	26,55	5,12	2,57	3,22	30,50	27,51	15,72	3,19	3,28	3,34	29,31	25,30	15,31	2,54	2,72	3,74	16,98	16,66	13,92	3,60	2,34	2,28	11,05	8,33	10,97	3,91
1,00	1,00	101,00	101,00	30,50	18,45	6,12	1,57	1,00	1,02	10,83	11,35	4,96	1,80	1,34	1,31	9,89	12,87	5,31	1,47	2,30	1,53	2,34	30,04	12,43	2,09	2,05	1,56	3,36	10,33	11,12	2,47	1,43	1,68	3,05	13,38	5,39	1,18	4,61	3,67	18,68	15,42	5,72	2,25	1,34	1,58	7,96	9,75	7,35	1,76
1,00	1,00	102,00	102,00	85,47	28,70	20,99	9,93	5,20	3,44	57,86	16,38	14,61	5,22	4,50	2,51	49,04	24,62	13,59	7,56	4,56	3,32	26,21	13,84	14,75	4,93	2,09	2,11	22,78	7,38	9,72	5,70	4,12	2,43	18,29	11,77	6,06	3,54	3,50	5,50	62,04	10,35	10,97	5,95	2,67	2,05	33,65	5,22	5,74	4,00
1,00	1,00	103,00	103,00	1345,96	46,97	15,55	6,22	2,53	2,24	736,03	24,12	7,30	5,73	2,28	1,95	964,56	37,38	12,80	6,02	3,05	2,31	217,29	25,45	15,33	4,62	2,69	1,68	219,49	18,71	23,03	6,49	3,36	1,84	260,63	17,96	12,04	2,90	3,60	3,70	94,10	16,69	26,84	5,11	3,50	1,75	90,53	14,44	32,20	3,98
1,00	1,00	104,00	104,00	43,14	5,24	17,17	2,89	1,26	,85	116,95	8,42	14,05	3,16	2,50	,99	18,65	7,86	9,97	2,27	1,79	1,49	15,27	3,73	6,16	3,37	1,74	1,31	36,20	6,44	10,64	2,87	3,47	1,50	9,86	2,19	5,12	2,59	1,98	2,97	24,88	7,76	35,26	3,93	2,64	1,36	20,85	8,21	24,70	2,12
1,00	1,00	105,00	105,00	46,15	7,98	5,91	2,37	1,19	,96	3,31	3,84	3,12	1,46	1,38	1,07	74,50	10,45	4,72	1,89	2,00	1,55	12,41	24,65	5,76	3,41	2,33	1,33	6,50	7,44	3,96	1,69	2,68	1,18	27,31	14,28	5,00	2,19	3,82	3,82	22,59	17,79	8,72	2,58	2,53	1,37	10,27	7,90	7,71	2,35
1,00	1,00	106,00	106,00	374,13	83,63	12,18	3,90	2,04	1,27	158,66	49,37	6,84	2,60	1,93	2,04	273,87	74,80	13,15	5,87	3,45	5,25	29,66	18,40	17,62	3,62	2,04	2,24	28,34	12,49	23,20	3,80	2,42	2,25	65,62	13,09	6,82	3,87	4,10	4,25	17,63	15,31	21,90	3,26	1,74	2,54	11,39	9,79	25,00	2,38
1,00	1,00	107,00	107,00	293,78	79,67	27,12	3,96	3,87	1,09	148,29	41,41	22,00	3,72	3,20	1,01	234,74	59,23	14,68	2,62	3,69	1,12	48,98	23,95	16,48	4,92	3,99	1,98	46,27	18,27	29,64	5,51	3,49	1,69	80,43	22,27	6,50	3,39	4,81	1,96	46,49	21,74	20,72	5,80	4,06	1,90	37,16	11,83	29,21	4,23
1,00	1,00	108,00	108,00	322,62	11,29	22,12	3,40	5,32	4,92	320,71	12,32	21,66	3,76	5,87	6,09	160,29	6,23	14,03	2,38	5,42	5,83	173,90	15,93	26,94	6,60	4,76	3,76	203,25	8,07	34,59	6,87	7,57	4,73	111,39	4,55	13,38	3,55	4,75	4,91	117,40	11,29	64,52	9,17	6,52	3,46	93,99	6,98	39,09	8,24
1,00	1,00	109,00	109,00	402,01	78,76	22,37	1,87	3,25	2,78	235,93	59,95	11,77	2,00	3,48	2,97	302,55	43,52	14,79	2,35	3,16	3,44	110,64	25,94	18,79	1,25	3,45	3,68	74,88	19,31	13,40	2,39	5,11	11,27	89,23	16,02	9,03	2,45	6,17	7,29	64,29	13,98	25,26	1,73	2,64	4,52	30,10	11,77	24,33	3,04
1,00	1,00	110,00	110,00	190,83	73,00	6,63	4,30	3,24	3,72	475,51	100,97	7,51	7,55	4,72	4,61	52,51	47,60	8,40	1,96	2,89	4,02	42,37	34,65	8,51	3,98	5,70	5,51	162,69	39,89	11,98	6,07	4,66	5,68	12,72	19,23	7,10	2,74	10,67	12,90	32,41	19,70	22,55	6,05	5,68	4,82	70,32	19,99	23,89	5,74
1,00	1,00	111,00	111,00	1976,12	62,47	29,08	9,46	4,20	5,12	1153,51	59,45	23,27	6,43	3,27	5,31	1497,81	59,52	16,76	6,27	3,55	4,00	253,68	15,51	17,14	4,97	2,04	4,39	250,76	20,29	21,85	4,73	2,28	6,21	393,34	13,99	10,13	4,90	3,41	7,12	67,55	11,35	27,24	6,62	2,40	3,29	62,22	13,87	21,38	4,65
1,00	1,00	112,00	112,00	202,37	50,03	15,89	7,65	4,96	3,14	175,07	46,20	14,63	8,66	5,74	3,58	251,48	31,70	8,14	3,91	2,18	2,05	23,97	17,85	9,81	2,01	3,32	2,48	32,21	12,30	11,98	4,07	8,28	2,93	51,76	9,39	3,75	1,77	3,96	2,45	9,89	9,71	10,47	3,28	3,55	2,67	16,63	7,17	9,05	3,64
1,00	1,00	113,00	113,00	274,01	9,38	9,29	2,90	1,62	1,63	265,50	12,88	7,94	2,07	1,82	2,72	86,67	22,93	10,80	2,75	2,81	2,27	91,29	12,34	16,69	3,69	3,83	2,53	97,91	9,41	14,48	2,60	3,00	3,26	36,13	13,35	9,20	3,07	2,50	2,79	48,80	16,58	19,76	3,12	4,16	2,87	48,19	9,40	15,49	3,31
1,00	1,00	114,00	114,00	977,92	125,58	23,60	6,79	3,21	2,48	1254,42	117,38	15,54	10,64	4,08	4,07	256,70	85,93	21,84	3,75	1,56	1,43	107,85	27,37	15,61	6,62	3,18	2,42	272,74	35,80	14,83	7,87	4,55	3,49	63,67	28,45	11,17	3,29	1,74	1,76	44,33	22,16	52,07	10,93	5,25	3,12	94,15	16,50	23,84	8,93
1,00	1,00	115,00	115,00	13,22	5,85	10,07	6,21	2,06	2,32	19,41	7,31	7,55	5,34	2,43	3,26	57,57	3,16	8,23	4,84	1,82	1,80	48,05	14,94	14,19	10,15	3,51	1,87	12,92	9,58	22,27	7,78	4,73	3,70	45,39	4,05	7,10	5,88	2,52	1,98	43,35	13,20	26,08	6,72	3,79	2,12	13,62	8,51	24,57	5,69
1,00	1,00	116,00	116,00	888,37	169,36	11,21	6,01	5,50	6,17	519,74	104,68	8,52	5,59	4,55	6,84	567,49	122,15	8,63	5,20	8,16	6,48	129,41	48,02	5,88	4,06	3,05	4,57	124,98	38,89	11,87	3,28	3,20	5,98	137,11	37,19	1,71	2,93	3,19	4,99	50,00	19,43	17,11	4,17	2,82	4,17	46,90	15,77	13,26	3,69
1,00	1,00	117,00	117,00	125,16	8,04	8,87	1,73	2,45	1,99	87,68	5,52	8,40	2,04	3,03	2,72	43,95	4,65	3,68	1,06	1,17	1,94	24,98	9,70	5,91	2,22	3,59	2,49	31,79	3,55	9,96	2,94	3,83	2,79	22,52	3,68	2,51	1,36	1,77	1,81	29,75	4,34	45,09	6,49	4,91	2,51	28,10	2,56	20,40	3,49
1,00	1,00	118,00	118,00	319,30	89,56	19,87	5,41	1,71	2,06	240,88	53,84	12,40	5,19	2,07	2,31	125,67	56,78	13,09	4,81	2,09	1,51	18,48	9,62	8,59	6,03	1,51	2,22	30,78	9,20	10,57	5,46	1,98	1,89	23,51	14,95	7,38	3,31	2,28	2,68	13,20	9,33	24,10	10,07	1,73	2,42	9,33	3,58	17,83	7,94
1,00	1,00	119,00	119,00	34,95	7,28	11,50	1,19	1,31	1,12	23,90	3,86	7,30	1,61	1,09	1,70	14,69	8,75	8,50	1,39	1,77	1,23	13,27	18,34	16,05	1,40	1,62	1,51	14,30	9,69	6,76	2,00	1,48	2,12	11,49	8,20	8,98	1,05	1,80	2,21	30,85	11,30	26,83	2,75	1,12	2,32	22,78	6,82	8,91	2,00
1,00	1,00	120,00	120,00	81,51	57,72	11,03	2,88	1,61	2,37	61,16	41,91	7,80	2,29	2,33	3,09	68,34	27,29	7,33	2,00	1,48	2,39	22,03	28,09	14,40	2,11	1,74	1,90	11,66	24,71	9,47	1,60	2,03	3,18	15,47	14,08	7,60	1,90	1,86	3,38	18,29	24,30	30,10	3,56	1,90	1,97	9,70	16,29	11,80	1,71
1,00	1,00	121,00	121,00	887,62	55,74	22,61	8,05	2,87	3,13	564,40	40,36	14,23	5,41	3,80	3,04	538,45	34,11	15,42	5,66	2,21	3,22	149,76	28,43	26,45	7,26	3,23	1,70	167,69	22,76	13,90	6,37	3,52	2,53	169,97	14,82	14,91	6,84	3,09	5,03	97,80	20,13	15,10	11,72	4,29	2,05	73,90	16,23	12,24	7,46
1,00	1,00	122,00	122,00	394,42	8,21	14,09	2,96	1,73	1,80	272,45	3,88	12,17	3,81	2,28	2,08	188,98	9,05	9,16	1,21	1,82	2,88	45,67	3,91	12,67	3,00	2,73	2,82	74,88	2,01	23,92	4,55	2,52	3,43	48,86	5,10	9,56	1,65	3,34	4,50	33,07	8,41	29,34	4,24	3,71	3,45	48,59	3,70	26,48	3,33
1,00	1,00	123,00	123,00	2157,44	105,26	51,23	23,45	14,96	7,42	1181,22	72,20	38,47	17,82	11,00	5,07	1973,37	63,56	43,80	19,03	10,90	7,09	378,19	53,44	23,25	16,38	8,30	4,65	374,25	39,00	19,72	11,66	7,09	5,23	450,75	30,21	22,48	12,17	7,00	6,40	167,16	33,63	22,57	11,68	8,17	5,70	145,81	23,85	18,87	12,50
1,00	1,00	124,00	124,00	907,32	274,38	23,09	4,79	3,49	2,78	694,68	154,18	13,54	3,16	3,29	3,36	436,48	157,93	13,78	3,04	2,85	2,57	273,24	61,79	8,15	3,78	3,65	2,75	248,65	63,64	5,77	3,41	4,87	3,27	195,03	48,72	6,57	2,06	3,13	3,51	93,09	24,68	8,16	3,50	5,05	3,11	87,56	27,65	4,48	2,52
1,00	1,00	125,00	125,00	1730,46	170,58	46,47	27,45	11,66	7,98	1195,57	124,69	36,98	18,26	10,16	5,88	1158,67	97,23	30,17	19,37	6,43	5,68	217,07	32,40	22,80	18,90	6,66	3,51	285,71	38,09	21,49	14,41	6,40	3,14	271,82	28,87	18,13	13,09	6,29	4,96	103,85	20,90	15,49	21,76	4,59	2,61	107,82	18,42	13,28	9,27
1,00	1,00	126,00	126,00	267,77	88,92	8,18	4,67	1,92	1,57	390,13	93,81	14,98	6,09	3,01	2,01	193,14	80,56	4,66	4,95	2,05	2,05	39,42	10,37	6,74	4,23	3,79	2,21	95,27	16,33	4,61	3,69	3,00	1,86	59,09	25,41	4,46	2,26	1,66	1,44	27,61	5,69	9,51	5,18	2,91	2,01	45,66	7,66	3,25	2,53
1,00	1,00	127,00	127,00	287,52	25,06	11,73	4,47	3,23	2,69	231,14	18,02	11,68	5,37	3,27	3,66	187,36	15,54	6,34	1,76	1,98	2,30	55,42	15,06	9,98	4,00	3,40	3,04	59,89	9,24	13,75	10,90	9,29	12,09	62,69	7,32	7,27	1,99	2,10	2,09	41,07	6,06	13,06	3,27	3,02	3,79	23,82	2,66	8,02	3,46
1,00	1,00	128,00	128,00	2102,22	89,97	19,49	15,83	6,69	4,33	1464,46	68,68	13,75	12,84	5,61	4,29	1102,57	49,35	13,29	9,91	4,39	2,81	368,23	29,04	10,99	10,33	3,47	3,88	405,14	22,15	10,26	6,68	3,08	3,08	306,52	21,58	9,99	7,26	2,76	2,35	146,32	20,32	9,04	6,07	2,76	3,19	152,34	10,65	7,99	3,71
1,00	1,00	129,00	129,00	457,56	126,66	18,67	4,10	5,40	2,42	299,03	77,11	10,15	3,79	4,57	2,31	248,72	72,45	10,71	3,17	4,47	2,00	129,81	27,69	18,75	3,41	4,49	3,08	110,10	20,45	11,81	3,24	3,88	2,75	71,24	19,85	9,19	2,72	3,74	2,33	55,20	14,35	15,37	4,80	2,92	4,44	44,09	9,44	14,96	5,35
1,00	1,00	130,00	130,00	355,83	166,48	35,96	13,73	6,64	5,39	234,16	109,46	21,29	12,51	5,60	5,35	228,63	100,79	22,76	7,97	2,66	2,95	57,37	27,06	12,72	5,25	2,62	2,76	77,40	41,96	22,46	10,31	4,50	7,03	77,06	26,14	10,20	3,76	1,55	2,12	62,16	14,70	19,61	3,17	1,76	2,32	43,09	16,47	21,13	3,92
1,00	1,00	131,00	131,00	556,60	138,82	30,94	15,58	9,11	5,50	385,82	123,53	22,62	16,43	7,63	5,96	302,40	71,87	18,17	7,53	5,57	3,10	68,18	39,80	16,90	7,25	2,78	3,08	87,18	42,40	14,72	5,83	6,31	4,69	66,24	27,88	17,59	5,20	2,71	2,03	44,96	25,37	31,94	6,96	2,94	2,36	38,47	16,87	21,07	4,28
1,00	1,00	132,00	132,00	1150,03	114,94	24,92	11,52	4,99	4,54	439,60	49,82	17,91	8,16	3,39	3,18	1125,38	92,13	16,83	10,14	4,19	3,90	83,51	31,92	10,54	9,37	3,41	3,61	83,50	24,26	12,09	7,16	2,94	3,36	216,10	28,09	5,61	7,67	2,13	2,55	25,78	14,90	7,23	15,45	4,10	3,61	34,92	16,72	8,79	7,79
1,00	1,00	133,00	133,00	244,35	5,24	4,37	2,81	1,25	1,08	194,84	4,64	3,32	3,51	1,24	1,01	75,50	3,80	6,30	2,48	,92	1,24	16,47	5,58	7,43	3,15	1,60	1,71	44,40	2,41	3,78	4,78	1,25	1,34	10,80	5,46	6,71	2,40	,67	1,79	12,23	7,20	8,73	4,49	1,05	1,49	17,98	2,10	4,50	3,93
1,00	1,00	134,00	134,00	1974,78	103,44	27,13	8,91	5,04	4,08	1139,32	57,15	20,05	6,69	3,74	4,02	1421,83	87,93	17,84	5,30	4,58	3,14	297,48	65,76	25,21	2,67	2,97	1,69	345,14	31,71	15,09	2,57	1,76	2,24	412,08	43,69	16,24	2,60	2,40	3,03	176,28	36,45	12,66	2,00	2,26	1,80	145,26	14,96	8,15	2,51
1,00	1,00	135,00	135,00	667,20	187,40	20,49	19,75	5,90	5,41	255,83	84,89	7,99	11,20	4,42	3,29	550,40	165,25	19,89	10,91	4,94	4,47	258,35	75,86	16,90	6,84	2,73	2,33	168,12	55,22	8,07	4,51	2,16	2,14	280,32	77,99	11,84	5,03	3,85	3,27	238,41	44,71	7,12	7,08	2,12	1,82	122,11	40,23	7,36	6,88
1,00	1,00	136,00	136,00	657,66	61,55	7,33	3,63	1,95	1,35	46,41	16,78	2,32	1,75	1,39	1,69	944,25	68,13	10,32	5,32	3,84	2,01	258,61	21,81	5,56	3,09	2,60	1,99	86,43	9,44	3,19	2,15	2,55	2,15	397,22	20,99	5,10	3,37	2,47	2,10	210,83	24,35	8,75	4,18	2,78	2,71	70,81	11,76	3,49	3,14
1,00	1,00	137,00	137,00	38,37	10,25	5,48	3,40	1,83	1,21	15,28	6,59	4,06	2,15	1,60	1,15	52,84	6,86	3,25	2,31	1,76	2,02	27,99	19,10	7,17	3,22	2,05	1,91	19,97	7,33	6,49	1,90	2,61	2,06	41,68	7,21	3,08	2,35	1,79	2,08	16,44	5,82	16,39	3,17	1,35	1,81	14,13	3,61	10,56	2,49
1,00	1,00	138,00	138,00	344,61	152,88	10,72	3,77	2,34	1,69	253,09	101,72	6,52	3,80	2,50	1,58	213,61	96,32	6,97	3,16	2,27	2,20	60,43	51,75	10,20	5,19	2,07	1,92	81,75	46,83	10,59	5,50	3,09	2,37	46,46	35,67	4,93	5,51	1,66	3,63	53,99	37,60	21,60	7,19	2,25	2,31	54,59	28,28	18,09	6,89
1,00	1,00	139,00	139,00	53,79	15,53	8,94	2,23	2,68	,86	35,19	7,79	5,58	3,37	2,52	1,19	16,27	10,41	6,86	1,85	5,08	1,32	29,99	19,61	20,98	2,57	4,72	,94	26,04	13,65	16,96	3,87	4,19	1,40	10,13	11,65	12,62	1,91	3,85	1,66	35,34	24,09	35,73	3,25	3,71	1,06	18,59	12,99	20,09	2,64
1,00	1,00	140,00	140,00	16,30	10,82	6,76	3,45	1,39	,84	12,66	6,64	6,34	2,13	1,28	,99	9,80	8,24	5,39	2,60	2,29	1,34	26,40	15,92	18,82	5,76	2,89	1,55	22,21	6,19	9,57	4,27	2,56	1,40	11,72	8,32	16,46	3,72	2,94	1,62	19,80	9,05	24,69	4,26	2,80	1,36	17,08	3,54	9,53	3,12
1,00	1,00	141,00	141,00	2,98	4,37	7,28	1,35	1,41	,59	1,19	5,72	4,76	2,37	1,81	,64	9,30	6,34	12,51	3,73	3,82	1,46	12,49	5,81	14,37	2,72	2,43	,83	2,75	4,65	7,29	3,42	2,26	,87	7,70	2,25	8,08	3,25	3,08	2,18	4,04	6,30	19,18	3,01	1,82	,95	1,70	4,14	8,70	1,82
1,00	1,00	142,00	142,00	12,14	9,69	8,42	2,44	1,63	1,15	5,17	5,07	6,47	2,39	2,11	1,78	7,68	5,29	5,25	2,76	1,67	1,38	11,92	17,52	16,25	3,79	2,87	1,14	11,47	6,10	18,55	5,34	2,85	1,59	3,30	3,22	8,69	1,32	2,39	1,18	24,61	9,35	14,08	2,44	2,97	1,13	24,99	4,20	18,73	4,20
1,00	1,00	143,00	143,00	17,98	3,10	20,59	3,49	1,51	,60	13,00	2,71	11,84	2,16	1,41	,94	8,71	3,29	16,16	2,37	,95	,84	5,86	13,76	30,14	4,45	2,72	1,35	9,76	5,36	22,52	3,41	1,82	1,55	6,84	5,51	19,48	2,79	1,74	1,46	11,47	22,36	62,09	3,77	3,00	1,01	14,17	7,15	32,45	2,85
1,00	1,00	144,00	144,00	14,44	4,43	11,54	3,51	1,06	,87	12,19	5,62	6,31	1,65	,91	1,26	16,83	5,65	14,57	4,20	1,41	1,01	10,34	18,79	36,03	9,48	3,12	1,67	12,35	8,75	16,94	3,71	1,96	1,30	11,58	7,10	29,06	6,71	2,65	1,97	11,35	20,07	80,08	11,20	3,61	2,01	17,29	8,38	26,63	4,02
1,00	1,00	145,00	145,00	10,21	6,73	9,62	4,01	2,69	1,23	4,51	4,59	7,41	4,96	2,17	1,44	15,60	2,43	3,57	2,04	3,33	1,13	19,02	13,67	21,93	4,29	3,59	1,52	5,26	7,08	23,44	6,11	2,86	1,69	11,11	4,19	7,97	1,94	2,68	1,66	12,74	12,77	47,60	5,64	1,66	1,48	3,71	5,71	41,44	4,62
1,00	1,00	146,00	146,00	7,70	13,64	7,80	3,05	1,13	,98	7,05	9,07	4,62	1,99	1,37	1,76	18,53	7,35	9,13	2,65	1,44	1,75	22,27	18,90	11,51	4,99	1,88	1,73	12,80	20,00	18,64	3,21	1,94	1,47	20,30	7,04	7,51	3,96	1,86	1,80	28,85	19,35	21,70	4,98	3,08	1,56	16,08	15,07	35,89	4,18
1,00	1,00	147,00	147,00	29,67	11,92	6,20	3,12	1,45	,70	28,49	9,95	3,47	1,94	1,71	1,00	14,90	3,41	4,53	4,64	,98	1,20	38,21	14,46	5,96	6,65	2,16	1,52	20,39	10,56	2,90	1,46	2,02	1,05	13,97	4,88	3,58	5,61	1,01	1,35	39,82	14,93	3,37	3,18	2,59	1,49	12,44	7,82	3,38	,90
1,00	1,00	148,00	148,00	204,78	76,69	19,17	4,04	3,00	1,36	98,60	50,94	12,78	3,07	2,32	1,35	123,50	44,75	9,37	3,58	4,07	2,64	42,41	26,37	8,70	7,98	4,17	2,52	29,98	18,41	15,29	7,99	3,45	1,82	41,43	16,20	4,03	4,06	3,08	1,73	56,76	30,74	31,23	11,24	4,40	2,63	26,05	13,24	27,98	7,00
1,00	1,00	149,00	149,00	19,12	10,19	17,56	2,15	2,02	,89	13,81	9,25	16,74	2,76	2,67	1,53	6,84	8,70	14,46	3,23	1,86	1,37	12,12	44,93	40,87	4,24	2,49	1,24	14,59	22,71	32,40	5,42	3,20	1,36	9,13	15,73	16,14	4,08	2,65	1,57	39,60	32,93	29,46	8,62	2,71	1,56	16,90	21,00	24,44	3,61
1,00	1,00	150,00	150,00	90,27	4,05	4,60	2,18	1,64	,87	35,29	4,51	5,13	2,05	1,26	1,35	35,21	2,96	2,28	2,06	1,82	1,86	17,85	5,58	7,10	3,55	2,00	1,03	22,20	2,89	4,23	3,64	2,04	1,37	20,48	2,09	3,35	1,99	2,30	1,79	13,63	4,90	6,57	2,80	3,23	1,07	18,73	3,16	8,55	3,66
1,00	1,00	151,00	151,00	1660,18	139,55	32,74	8,03	5,31	3,06	957,82	87,68	23,33	5,67	3,75	2,14	1116,13	94,49	19,86	5,90	4,83	2,82	142,52	33,23	41,99	6,13	3,40	1,76	180,34	32,90	33,26	5,56	2,54	2,04	214,69	27,50	16,29	3,38	3,92	1,84	38,63	23,60	64,85	6,26	4,02	1,54	50,44	14,16	43,15	3,34
1,00	1,00	152,00	152,00	240,71	9,23	9,53	4,19	3,25	1,59	186,69	8,55	5,35	3,90	3,79	1,73	128,97	5,74	8,03	3,21	2,80	1,40	41,90	22,60	39,29	4,55	3,91	2,46	50,18	9,80	16,50	2,94	4,65	1,76	22,21	10,87	14,46	3,49	2,00	1,60	34,21	14,97	28,34	3,80	5,13	2,40	42,06	8,02	17,56	3,39
1,00	1,00	153,00	153,00	756,50	341,31	41,98	17,81	9,16	6,35	412,09	180,97	26,46	11,58	8,03	5,23	500,26	224,80	33,96	11,75	6,26	5,68	145,08	108,50	25,68	6,90	3,62	2,54	127,60	67,49	21,39	6,56	5,15	3,59	147,81	76,70	18,51	6,73	3,55	2,58	70,90	44,80	20,54	9,32	3,10	2,28	60,69	30,01	21,03	5,94
1,00	1,00	154,00	154,00	1690,45	70,83	14,76	8,43	3,69	2,24	1235,46	59,79	13,12	6,55	2,91	2,16	829,49	32,85	6,50	6,98	3,07	2,63	212,87	15,43	15,29	8,59	2,74	1,58	339,70	20,28	10,56	3,96	1,75	2,04	224,01	13,04	6,79	5,96	2,26	2,20	115,95	18,67	13,00	6,33	2,82	1,81	114,59	19,81	12,17	3,28
1,00	1,00	155,00	155,00	421,21	161,16	7,34	6,95	2,14	1,53	228,64	94,47	5,97	6,80	2,35	1,66	360,81	107,58	3,47	3,16	1,43	1,75	82,25	34,32	6,79	3,98	1,39	1,55	70,93	29,94	8,86	4,54	1,63	2,21	53,29	34,27	2,75	3,17	2,16	2,48	26,16	20,15	14,92	5,29	1,25	1,86	18,01	15,85	9,53	3,62
1,00	1,00	156,00	156,00	278,51	60,17	12,91	9,80	3,82	3,60	78,10	43,13	8,32	4,93	2,81	3,54	327,27	47,02	10,95	7,65	2,67	5,77	47,00	23,12	8,49	6,95	2,05	3,02	16,55	22,64	9,55	4,00	1,98	3,60	82,91	22,37	12,10	9,07	3,63	10,36	25,03	16,64	16,87	5,13	2,68	2,72	12,80	17,13	12,77	3,50
1,00	1,00	157,00	157,00	2162,79	92,76	21,06	12,70	7,44	3,98	1610,47	64,64	13,94	12,92	7,06	4,28	1131,36	63,40	12,51	5,34	4,47	3,39	282,06	20,15	16,77	10,44	5,79	3,72	338,05	25,09	18,97	11,92	6,32	4,91	288,72	24,69	9,44	5,33	3,36	4,39	92,04	15,62	31,05	13,55	6,27	4,21	111,29	13,81	25,27	8,92
1,00	1,00	158,00	158,00	208,77	2,70	3,53	1,58	1,10	1,84	80,28	2,91	3,82	1,02	1,46	3,28	185,68	1,57	3,49	2,34	1,81	2,05	56,14	4,57	13,00	3,33	1,45	2,58	42,53	2,72	9,57	2,20	1,98	3,98	73,39	1,23	6,15	1,30	2,03	1,94	31,09	5,13	19,07	5,75	1,89	2,40	24,46	2,73	12,64	3,23
1,00	1,00	159,00	159,00	174,94	92,35	26,14	6,05	5,50	2,85	119,45	59,58	16,95	4,39	4,72	2,66	111,69	57,14	14,38	2,42	5,30	2,55	46,36	32,83	11,04	3,11	3,60	1,94	51,26	29,82	7,08	2,79	4,87	3,05	43,80	22,32	6,80	2,65	4,18	2,45	34,24	23,90	5,96	1,99	4,20	1,77	36,27	16,94	4,01	3,07
1,00	1,00	160,00	160,00	14,39	5,71	7,16	2,93	1,44	1,52	43,07	4,10	5,06	2,24	2,27	2,05	64,15	6,97	4,16	2,74	1,76	1,76	25,02	6,03	8,78	3,32	1,72	2,06	13,84	4,68	7,16	3,33	2,55	3,03	22,10	3,82	3,89	2,52	,99	2,47	12,11	5,97	7,23	3,04	1,55	1,69	6,41	4,43	7,44	2,46
1,00	1,00	161,00	161,00	37,48	19,59	5,74	2,95	1,94	1,39	45,13	13,94	4,72	3,37	2,36	2,56	184,55	20,96	8,29	3,31	3,17	2,14	21,06	21,08	9,91	3,51	3,31	2,89	17,21	8,83	12,60	2,71	3,18	2,84	44,56	15,41	7,08	3,82	4,17	3,05	26,84	11,13	13,24	2,76	3,57	2,64	16,55	6,89	18,22	2,15
1,00	1,00	162,00	162,00	596,55	106,42	14,31	7,11	5,17	3,03	215,77	57,56	8,15	6,90	4,61	3,07	750,38	80,49	8,23	5,06	5,54	3,10	120,30	21,64	10,76	5,29	3,42	2,35	66,22	16,57	3,98	3,66	4,11	2,77	229,53	19,80	3,17	3,04	2,56	2,31	102,74	13,35	3,66	3,84	3,26	2,13	42,13	8,75	3,90	3,23
1,00	1,00	163,00	163,00	3469,13	253,14	87,51	20,98	7,25	5,93	2110,66	219,21	82,30	16,53	6,00	5,86	2359,24	88,90	47,97	9,09	2,88	3,82	782,41	72,87	74,06	12,93	5,32	3,99	718,16	82,95	62,72	15,45	14,30	8,25	767,49	46,54	41,62	8,71	3,49	3,31	373,58	51,82	61,54	24,89	7,35	4,39	276,56	54,88	49,72	17,75
1,00	1,00	164,00	164,00	1244,50	87,25	28,30	7,05	7,11	7,87	1258,52	75,61	29,44	8,74	6,73	15,28	421,48	43,10	20,89	5,69	5,98	7,13	283,96	83,27	28,38	7,28	6,44	8,19	333,24	57,36	22,55	11,32	9,72	13,95	144,13	38,16	36,17	26,23	16,21	21,32	120,35	55,92	21,42	7,98	5,30	7,36	125,22	35,34	15,34	6,08
1,00	1,00	165,00	165,00	149,54	20,31	7,04	5,39	3,87	2,46	38,90	14,60	5,88	6,51	4,27	2,17	187,23	15,74	7,21	2,27	3,66	2,58	92,87	29,03	11,93	6,55	5,23	2,59	29,51	17,05	7,44	6,90	5,73	2,26	80,73	18,19	6,19	3,39	4,16	2,21	43,36	25,98	16,86	5,37	6,43	2,95	22,54	15,55	10,15	5,81
1,00	1,00	166,00	166,00	656,74	160,55	10,12	4,84	4,99	2,93	389,24	85,48	6,79	4,14	5,14	2,46	405,72	117,55	10,54	4,06	3,43	2,77	68,93	26,91	10,65	4,87	5,27	4,13	83,46	22,39	10,69	4,85	6,72	3,58	96,53	31,07	7,56	3,14	3,03	2,96	34,74	10,82	14,52	7,82	4,76	4,29	34,17	7,77	12,51	5,24
1,00	1,00	167,00	167,00	7,33	13,90	9,85	4,19	2,07	1,40	36,83	14,02	10,77	4,57	2,38	2,55	86,43	12,64	9,84	4,16	2,28	3,52	16,66	18,66	15,78	5,05	4,50	1,42	5,34	17,37	13,12	2,44	3,32	1,23	40,50	13,34	9,06	2,74	2,51	3,06	4,85	21,20	31,99	3,50	5,68	1,45	2,36	15,08	17,14	2,37
1,00	1,00	168,00	168,00	123,41	44,32	6,48	3,31	1,77	1,51	398,87	58,25	6,91	3,13	2,33	2,28	10,17	26,58	7,58	2,82	1,15	1,91	11,82	19,59	10,43	3,32	2,41	2,21	82,18	18,04	6,43	3,57	1,95	2,16	8,52	12,92	7,14	2,95	1,54	2,54	9,20	16,36	21,31	3,56	2,94	2,04	29,72	12,80	7,58	2,10
1,00	1,00	169,00	169,00	1247,16	98,02	12,99	6,62	4,37	3,06	748,55	80,94	11,90	4,92	3,87	3,61	795,44	54,63	9,98	4,53	3,23	1,70	236,81	21,17	6,51	4,53	3,34	2,58	231,37	27,16	5,81	4,42	3,92	3,38	244,34	18,88	4,23	4,09	3,48	2,16	83,69	17,24	8,80	4,68	4,01	3,39	80,20	14,93	6,52	4,71
1,00	1,00	170,00	170,00	712,58	79,74	17,88	8,58	5,63	5,07	806,35	57,55	22,53	9,70	3,73	4,03	299,64	52,99	10,91	4,81	4,00	2,97	60,40	17,09	11,70	1,60	3,00	3,20	153,01	12,82	14,92	2,70	1,85	2,68	66,00	17,66	12,50	2,63	3,20	3,48	21,43	8,09	29,79	2,76	3,82	3,04	44,21	3,69	20,23	2,45
1,00	1,00	171,00	171,00	208,23	74,98	16,81	11,29	5,13	3,16	107,21	48,75	7,93	6,71	3,00	2,16	161,96	47,48	8,04	6,69	3,30	2,24	68,80	22,61	8,76	4,95	2,12	1,62	50,91	19,43	22,71	5,77	1,57	1,82	55,08	17,14	4,82	5,38	2,41	2,64	69,95	11,44	45,84	5,18	2,42	1,72	28,52	7,83	41,29	6,00
1,00	1,00	172,00	172,00	185,79	9,03	7,92	2,61	2,20	1,33	21,74	5,07	4,45	1,20	,78	1,58	285,50	8,89	5,09	1,98	2,82	1,34	35,39	10,72	11,88	2,87	2,65	2,06	8,49	5,06	6,89	1,69	1,97	2,06	72,08	7,63	3,92	1,67	2,91	2,18	12,93	6,37	10,30	5,02	1,89	2,23	12,10	4,51	7,59	3,46
1,00	1,00	173,00	173,00	17,60	13,96	11,15	2,36	1,44	,89	25,03	6,10	6,33	4,01	1,38	1,22	10,14	9,20	8,30	1,63	1,48	1,01	60,83	21,89	12,54	3,20	1,40	1,67	23,05	8,22	5,86	3,54	1,20	1,97	11,05	9,73	7,79	1,36	1,71	2,09	30,09	8,68	6,81	2,99	1,36	1,91	12,43	4,85	3,05	3,84
1,00	1,00	174,00	174,00	680,44	17,44	12,05	3,76	2,01	1,22	278,71	6,56	8,17	2,05	1,44	1,59	499,82	11,64	5,21	2,84	2,27	1,12	226,07	11,84	10,13	2,57	1,30	1,71	193,38	8,81	6,64	1,99	1,21	1,62	236,02	8,30	5,65	1,88	1,94	1,58	224,28	16,59	9,82	2,55	2,24	1,90	157,27	11,54	5,05	2,65
1,00	1,00	175,00	175,00	3593,00	261,78	77,63	29,95	18,48	10,98	1365,40	123,89	31,36	15,65	9,43	5,72	3529,85	201,34	67,51	23,27	15,70	8,15	775,50	57,75	19,31	9,98	5,43	3,73	548,83	49,82	12,07	8,20	4,59	3,80	1172,07	61,47	21,21	10,32	5,79	4,10	433,87	32,88	11,01	9,55	4,06	2,98	255,69	27,18	6,80	5,75
1,00	1,00	176,00	176,00	675,00	170,19	17,87	3,80	3,06	1,93	356,66	115,91	13,37	3,01	2,80	1,83	488,16	104,63	8,90	2,42	1,88	1,63	88,04	47,49	9,70	2,28	1,98	1,54	108,04	39,09	11,20	2,62	2,12	1,26	113,95	32,38	5,89	2,70	1,35	1,73	80,05	20,94	11,95	4,16	1,98	1,19	68,04	17,73	9,68	4,32
1,00	2,00	177,00	1,00	331,06	206,29	41,60	9,79	12,00	10,23	204,98	139,97	23,63	12,20	10,14	17,66	314,42	130,03	34,94	15,64	9,90	10,36	153,42	105,26	25,19	9,12	8,54	10,36	132,39	77,16	28,76	40,26	26,24	42,39	102,11	66,62	29,19	13,80	12,37	10,55	135,51	75,21	17,38	13,54	8,54	12,34	97,96	53,20	29,04	52,85
1,00	2,00	178,00	2,00	191,52	14,82	9,99	4,09	4,71	2,71	146,40	9,89	7,28	3,56	4,44	3,37	111,62	10,95	7,96	4,77	5,61	4,48	60,47	5,29	18,20	2,26	3,63	2,14	76,61	5,31	18,98	6,29	6,92	4,74	45,39	5,55	5,96	2,21	3,33	2,67	41,99	13,59	43,14	5,15	5,11	2,47	35,49	7,99	22,18	8,72
1,00	2,00	179,00	3,00	180,67	156,19	19,08	3,16	4,58	3,32	101,11	85,42	13,15	1,51	3,68	3,58	119,23	110,56	12,98	4,50	4,75	2,78	33,56	36,67	14,95	3,21	2,87	1,74	29,67	32,80	27,17	2,74	4,98	3,19	35,46	40,77	15,56	2,55	3,27	2,69	19,66	23,68	30,42	5,60	2,44	1,53	16,83	21,72	34,77	3,42
1,00	2,00	180,00	4,00	8,02	4,96	4,73	1,21	1,25	,84	13,65	5,02	2,75	1,70	1,58	1,22	22,03	5,19	4,30	,72	1,44	1,37	44,33	13,45	10,77	2,22	2,41	,86	25,61	5,87	5,08	2,53	2,93	1,55	6,83	8,23	6,38	1,33	2,24	1,74	29,41	7,53	7,21	4,46	2,74	1,02	14,52	4,78	4,78	3,77
1,00	2,00	181,00	5,00	310,99	86,30	17,72	3,36	3,39	1,48	182,78	61,68	13,17	3,43	3,50	1,52	207,29	48,62	11,26	3,21	2,15	1,77	35,25	17,09	11,45	4,01	2,20	1,47	21,12	21,21	28,43	6,04	5,00	1,89	39,11	11,06	10,99	2,97	1,76	1,87	33,80	14,08	18,56	5,57	2,58	1,61	14,09	12,63	34,31	8,08
1,00	2,00	182,00	6,00	42,40	18,19	5,81	2,15	1,49	1,29	22,44	12,06	3,50	2,26	1,57	1,82	36,86	13,83	5,75	,83	1,47	2,05	27,05	19,76	9,12	3,03	2,24	2,06	14,89	11,57	8,30	3,44	2,29	3,00	12,37	12,78	5,28	1,93	2,27	1,98	50,41	17,05	10,92	2,89	2,34	2,42	27,91	8,99	8,36	2,98
1,00	2,00	183,00	7,00	151,99	137,78	6,39	5,21	3,64	1,34	82,96	78,21	3,73	3,23	3,12	1,65	141,44	105,12	4,12	3,36	4,03	2,68	50,17	32,38	7,08	4,65	4,38	1,46	25,89	36,66	28,13	4,73	4,18	2,02	20,17	35,24	13,65	5,33	4,91	2,30	36,72	21,52	40,86	9,65	4,92	1,95	12,23	21,83	58,48	7,13
1,00	2,00	184,00	8,00	82,88	6,59	6,59	3,85	1,23	1,75	41,16	3,60	4,17	1,94	1,11	2,28	46,35	6,19	4,83	2,95	1,48	3,27	27,11	14,68	8,87	3,06	,85	2,16	11,85	8,43	9,95	3,26	1,11	2,99	15,16	9,29	6,15	3,41	2,08	3,38	15,16	13,64	9,44	4,67	,82	1,82	10,92	9,05	14,33	4,22
1,00	2,00	185,00	9,00	217,96	36,45	8,89	1,38	1,84	1,85	129,43	16,86	7,14	1,44	1,77	2,04	174,70	30,28	6,28	,92	1,23	1,64	41,02	34,89	20,10	2,60	2,07	2,18	34,19	15,72	9,12	2,24	1,95	2,97	55,62	20,79	7,68	1,14	1,37	2,42	17,20	31,84	19,56	2,93	1,59	2,87	13,29	11,35	6,75	3,04
1,00	2,00	186,00	10,00	16,89	7,85	4,25	1,50	1,56	1,65	11,40	7,32	3,49	1,36	2,09	2,52	16,70	5,68	2,31	1,63	1,35	1,00	17,50	6,68	7,38	2,46	1,64	1,69	11,08	4,85	6,99	1,52	2,23	5,88	10,76	4,75	3,00	1,77	2,92	1,01	15,86	5,09	10,92	3,07	1,55	1,81	12,36	3,48	9,21	2,26
1,00	2,00	187,00	11,00	6,41	7,29	4,76	1,19	1,01	1,47	7,99	5,71	3,83	,79	,96	1,58	3,20	8,27	3,79	,96	1,20	2,02	19,26	12,18	7,05	1,43	1,76	2,07	13,13	4,25	5,30	1,65	1,38	2,15	3,82	4,57	4,65	,87	1,27	1,57	16,51	7,98	8,38	2,97	2,56	1,95	12,43	3,59	5,67	2,43
1,00	2,00	188,00	12,00	40,84	13,42	5,54	2,20	1,54	1,98	22,46	12,44	7,54	2,16	1,80	2,85	12,78	9,37	4,61	2,49	2,49	1,99	8,06	19,02	12,73	4,72	2,63	2,19	7,92	12,26	23,24	3,63	2,28	2,94	5,63	10,79	7,07	3,28	3,55	3,40	9,12	19,60	21,15	4,62	3,17	2,62	6,86	11,50	29,46	3,87
1,00	2,00	189,00	13,00	491,08	121,15	17,07	4,91	2,53	2,66	256,32	63,90	8,93	3,93	1,92	3,34	311,81	68,76	10,07	3,43	1,87	3,09	35,27	33,73	11,98	4,24	1,80	2,51	48,66	29,76	12,70	5,21	1,41	3,43	76,37	23,00	6,52	3,71	2,18	5,92	36,58	21,30	14,79	6,14	2,17	2,43	17,72	12,38	15,25	4,60
1,00	2,00	190,00	14,00	401,68	49,51	14,03	3,14	2,70	1,92	184,21	24,21	8,70	2,85	2,36	2,51	247,24	42,82	10,14	2,36	5,03	4,04	46,83	8,60	13,31	4,01	2,59	2,20	39,98	9,49	9,04	3,42	2,17	2,58	55,52	11,58	13,09	2,70	4,56	3,94	24,97	9,49	10,56	3,28	2,48	2,11	12,73	7,18	10,68	3,41
1,00	2,00	191,00	15,00	90,88	10,09	3,49	1,80	2,51	2,24	64,27	6,53	4,31	4,31	6,89	14,05	81,41	4,36	4,01	1,75	2,23	1,68	44,96	15,10	10,81	1,33	2,66	2,98	35,61	10,98	14,38	3,91	6,51	12,08	39,61	4,84	6,15	,96	3,97	2,75	29,20	9,15	28,12	2,04	1,97	2,74	26,17	6,85	14,17	1,15
1,00	2,00	192,00	16,00	460,77	102,00	9,75	3,77	2,88	2,35	352,59	59,90	6,49	3,36	3,43	3,95	316,31	63,45	5,97	3,01	4,29	3,12	46,13	41,00	7,53	3,17	2,18	1,92	73,44	27,40	4,53	3,08	3,26	3,39	66,66	24,24	4,27	3,41	3,54	3,33	7,69	15,29	5,00	3,08	3,33	2,10	21,20	12,24	3,15	2,54
1,00	2,00	193,00	17,00	372,61	106,05	16,47	2,12	3,90	2,44	266,37	64,76	11,24	1,98	3,82	2,74	183,86	72,46	10,66	1,80	3,61	2,00	93,13	37,37	18,90	5,08	4,19	1,74	82,81	26,80	17,72	4,61	4,76	2,35	57,41	22,34	8,32	4,13	3,69	4,37	67,48	28,47	37,45	6,37	4,83	2,03	30,19	16,71	18,61	5,19
1,00	2,00	194,00	18,00	53,93	16,40	3,35	1,35	1,32	1,76	96,36	28,76	3,87	3,11	2,74	3,67	160,19	48,65	8,98	4,83	3,16	3,44	27,51	23,00	6,40	3,39	2,85	2,10	11,88	12,46	6,29	2,22	2,84	4,14	47,71	21,41	8,33	5,80	4,47	4,42	13,28	9,25	8,46	4,16	2,45	2,40	9,05	7,35	7,30	3,95
1,00	2,00	195,00	19,00	16,81	11,35	7,38	1,50	1,75	1,27	92,69	8,54	4,93	1,67	2,13	1,72	217,18	25,99	5,17	2,60	4,00	2,76	17,92	12,15	5,98	2,92	3,30	2,13	25,84	6,56	5,52	1,61	2,32	2,06	56,79	12,78	4,85	2,63	6,36	3,36	8,42	7,07	9,73	3,00	3,73	2,54	14,55	5,24	6,53	2,52
1,00	2,00	196,00	20,00	77,56	7,59	3,69	3,45	2,79	1,17	90,13	7,84	2,78	2,90	2,15	,90	91,77	8,74	5,31	3,10	4,34	2,35	37,53	17,28	5,69	4,86	3,44	2,08	30,73	8,48	2,46	3,31	2,47	1,81	18,90	9,62	4,01	3,38	6,17	3,01	27,26	12,81	5,80	3,85	3,05	2,03	19,43	7,17	2,16	2,66
1,00	2,00	197,00	21,00	550,52	124,24	23,05	3,48	1,94	1,81	417,92	74,38	15,45	2,21	1,86	1,91	326,84	81,56	12,77	2,55	2,30	1,51	77,81	41,73	11,80	2,99	1,57	1,43	117,40	26,93	11,88	2,73	1,89	1,78	88,35	32,66	6,53	2,74	2,25	2,18	38,97	26,19	11,35	3,50	1,61	1,38	42,38	13,54	11,90	2,68
1,00	2,00	198,00	22,00	1185,10	42,45	14,24	5,03	2,91	2,09	693,67	27,78	7,75	2,56	3,04	1,79	881,05	30,49	11,93	4,19	3,54	2,42	128,72	15,55	8,35	1,56	2,25	1,04	133,24	8,86	5,49	1,70	2,22	1,39	192,66	10,95	5,15	1,50	3,72	2,20	68,45	13,46	6,99	1,34	2,76	1,05	43,47	5,69	4,14	1,11
1,00	2,00	199,00	23,00	23,73	23,53	10,97	2,60	2,99	2,06	33,53	14,32	10,86	2,53	2,90	2,04	6,84	11,33	6,74	,89	2,04	1,88	35,45	7,66	13,44	1,87	1,91	1,61	3,97	2,34	11,25	1,27	1,94	2,08	11,70	3,81	5,70	,90	3,01	2,53	59,30	11,56	13,73	1,19	2,30	1,83	12,70	3,00	10,64	2,71
1,00	2,00	200,00	24,00	123,74	7,80	4,37	1,54	1,25	1,46	61,01	5,62	3,67	1,59	1,70	1,65	152,57	12,51	4,59	2,97	,79	2,10	97,68	10,99	10,06	1,81	2,98	1,70	48,73	4,12	16,17	2,13	2,78	2,19	92,88	9,25	4,98	1,78	2,32	2,35	102,63	9,31	19,02	2,36	2,19	1,68	39,45	2,76	21,77	2,34
1,00	2,00	201,00	25,00	612,88	124,68	16,32	10,91	5,90	5,30	330,84	96,10	11,06	6,54	4,07	3,74	574,98	67,43	11,29	9,50	4,96	5,16	113,55	31,72	19,34	8,07	4,51	3,71	85,02	27,75	13,63	4,77	4,16	3,00	165,73	23,48	12,31	6,50	4,09	3,96	73,81	23,07	11,59	5,33	3,06	2,80	38,10	15,26	11,05	3,97
1,00	2,00	202,00	26,00	41,18	10,65	2,52	1,88	1,12	,79	24,25	6,66	1,58	1,38	1,34	1,05	31,01	8,34	1,48	1,69	1,01	1,76	8,49	16,39	4,59	2,03	1,58	1,29	8,03	8,65	1,97	2,64	1,65	1,80	9,56	7,09	1,98	1,53	1,33	1,73	6,08	10,28	5,00	3,27	1,52	1,66	7,46	5,71	2,66	3,50
1,00	2,00	203,00	27,00	73,33	8,72	4,11	1,09	1,23	,82	67,59	9,90	2,61	,93	1,32	1,17	55,45	3,58	5,67	1,64	1,72	1,10	20,48	11,21	2,27	2,06	1,78	1,58	18,32	11,17	4,20	2,60	1,58	1,65	9,70	2,92	4,23	2,01	3,41	3,24	7,45	12,10	3,41	2,28	1,99	1,91	8,71	9,84	8,42	3,95
1,00	2,00	204,00	28,00	918,47	70,09	14,41	6,89	3,13	2,65	607,62	67,46	12,33	5,20	3,49	3,00	814,67	54,93	17,20	4,69	4,14	2,22	84,40	32,01	7,98	5,81	2,35	2,73	103,07	24,06	6,40	3,84	1,50	3,40	185,72	12,81	6,62	3,19	3,14	2,11	21,96	16,21	5,88	3,79	1,62	2,34	19,95	14,51	5,49	2,68
1,00	2,00	205,00	29,00	157,55	70,17	8,40	1,26	2,10	1,21	484,64	39,71	7,66	2,49	2,46	1,56	95,83	54,02	6,45	2,27	3,02	1,12	29,38	14,46	7,06	2,94	2,14	1,83	154,30	11,51	11,24	4,79	2,35	2,08	25,91	16,13	5,18	3,07	2,77	2,28	54,44	8,98	8,61	3,39	2,19	2,39	103,15	6,38	15,37	2,64
1,00	2,00	206,00	30,00	67,01	7,00	4,00	2,65	1,07	1,01	25,34	6,08	2,04	2,51	1,26	1,03	117,07	4,03	2,12	2,04	1,75	1,41	37,84	10,90	4,27	2,30	1,56	1,63	18,30	8,39	10,08	2,16	1,79	1,64	51,51	4,29	3,98	1,45	1,65	2,72	29,12	7,99	8,97	1,25	1,69	2,03	17,65	9,00	16,96	1,13
1,00	2,00	207,00	31,00	296,07	97,21	10,68	5,30	2,16	2,12	188,08	50,46	6,93	3,96	2,02	2,34	157,72	94,61	11,87	3,77	3,06	1,78	169,39	39,08	12,51	2,49	2,23	1,36	148,87	19,91	10,48	2,55	1,95	2,10	107,22	35,78	7,70	2,20	1,83	1,51	160,41	13,82	19,57	2,60	2,27	1,88	129,80	6,62	14,30	2,57
1,00	2,00	208,00	32,00	553,08	47,15	13,08	4,24	2,12	1,19	533,06	34,11	11,08	3,38	3,28	4,42	231,30	29,04	5,85	3,63	1,88	1,10	203,06	18,47	8,65	6,22	1,46	1,83	207,79	17,69	6,50	4,83	3,34	2,86	108,36	11,90	3,38	5,29	1,04	2,47	104,30	14,54	6,34	8,04	,87	1,68	120,50	12,12	4,92	5,07
1,00	2,00	209,00	33,00	893,02	160,13	27,88	11,64	4,50	3,73	685,48	110,79	21,82	10,20	4,95	3,04	400,22	84,49	17,22	5,67	2,86	3,43	142,89	32,67	9,81	5,07	2,22	2,42	202,88	33,71	11,93	5,49	2,52	2,47	149,06	23,64	8,46	3,23	1,85	3,28	132,22	22,17	14,84	4,88	2,83	2,28	125,14	14,66	10,42	4,81
1,00	2,00	210,00	34,00	14,72	4,74	2,38	1,85	1,38	,87	43,31	12,67	2,37	1,29	1,26	,82	5,99	10,55	3,59	2,49	2,47	1,60	24,41	8,65	3,33	2,32	2,94	1,44	15,17	6,78	3,62	2,01	2,96	1,22	12,94	8,44	3,21	2,12	3,17	1,60	29,05	7,43	5,51	2,26	3,11	1,32	16,05	6,32	4,02	1,69
1,00	2,00	211,00	35,00	228,37	66,69	12,63	2,06	1,60	,90	139,33	47,40	5,55	2,86	1,54	1,08	443,17	46,15	7,65	1,08	1,55	1,39	36,03	11,06	6,86	2,63	2,42	1,20	66,91	12,79	5,54	4,23	2,49	1,83	81,86	10,98	5,48	1,12	2,17	1,65	32,88	8,21	11,07	3,63	1,90	1,19	46,21	7,40	8,25	4,28
1,00	2,00	212,00	36,00	48,72	4,55	8,24	1,31	1,47	1,05	25,41	14,71	8,58	1,17	1,60	1,13	155,03	22,34	8,35	4,50	2,52	1,60	20,64	11,21	19,84	2,16	4,04	1,88	2,39	6,74	19,48	2,07	1,81	1,59	51,02	8,95	14,10	1,51	2,98	1,57	9,13	8,96	49,99	3,89	3,21	1,97	,92	7,49	32,24	3,73
1,00	2,00	213,00	37,00	99,38	100,03	28,66	7,19	5,19	4,18	144,76	62,53	19,00	5,64	4,34	3,05	128,35	98,65	22,47	8,58	3,45	3,93	29,22	14,86	9,73	2,03	2,20	1,45	59,86	11,46	5,36	2,54	2,38	2,25	28,64	24,00	8,51	3,32	1,82	1,76	28,52	6,26	6,21	2,20	1,88	1,53	30,92	3,45	2,94	2,26
1,00	2,00	214,00	38,00	960,48	69,64	26,13	6,00	4,06	2,48	560,88	57,08	20,18	7,35	3,19	1,84	971,25	51,12	15,15	4,11	2,93	2,44	152,45	18,61	8,58	3,44	1,77	1,65	182,84	23,64	8,79	3,98	2,26	1,24	231,05	12,72	7,59	2,74	,93	2,87	52,12	8,44	6,28	2,74	1,13	1,46	88,53	13,40	5,34	2,57
1,00	2,00	215,00	39,00	347,48	8,92	4,45	1,39	1,53	,85	393,49	8,59	1,73	2,00	1,96	1,08	79,68	4,15	5,90	1,54	1,78	1,09	76,79	3,94	7,72	3,14	3,40	1,43	133,37	4,60	2,19	2,64	2,11	1,46	40,31	3,16	6,21	2,24	2,27	2,17	71,24	5,29	3,49	1,85	2,42	1,33	78,91	4,02	2,07	1,96
1,00	2,00	216,00	40,00	373,52	78,79	14,52	5,14	2,07	1,32	642,18	79,18	14,27	7,02	3,13	1,93	150,27	52,85	13,46	3,65	1,97	1,04	51,62	33,66	13,34	3,65	1,80	1,41	178,64	28,34	25,21	4,85	1,63	1,23	36,98	27,01	14,83	1,99	2,21	2,01	41,43	25,20	18,79	4,58	2,20	1,32	93,82	15,99	40,03	6,37
1,00	2,00	217,00	41,00	278,80	43,59	16,72	10,22	7,54	3,42	135,02	25,48	11,93	5,75	5,08	2,49	424,13	33,46	11,27	8,61	5,79	2,95	45,63	13,73	6,27	5,20	4,55	2,24	35,46	10,27	5,52	4,67	3,85	1,95	144,60	10,27	4,51	7,24	4,09	1,97	19,71	6,19	7,03	6,86	3,29	1,75	16,56	6,31	6,47	5,18
1,00	2,00	218,00	42,00	456,42	55,94	11,39	7,42	3,06	2,51	282,45	47,52	10,42	4,91	2,77	2,62	307,35	42,04	5,28	5,08	2,27	1,69	43,59	22,81	5,06	3,86	2,71	1,74	54,97	19,66	3,49	3,39	2,74	2,81	56,34	15,93	4,61	3,59	2,12	2,28	11,70	13,28	5,40	3,57	2,70	1,32	19,33	15,07	2,97	3,20
1,00	2,00	219,00	43,00	35,90	40,72	16,18	9,82	5,01	3,03	23,24	27,78	11,24	6,50	3,42	2,01	17,20	27,72	9,62	6,84	3,80	2,27	10,62	17,16	8,40	3,58	2,88	1,61	10,35	12,37	4,71	3,02	2,68	1,91	10,84	11,70	6,11	2,96	1,93	1,57	7,22	12,16	7,65	3,44	2,82	1,38	6,66	7,78	6,10	2,75
1,00	2,00	220,00	44,00	1760,85	41,98	20,51	6,12	6,33	5,54	1972,24	55,56	15,05	12,92	9,18	8,31	694,20	15,43	17,05	5,42	4,87	5,43	360,33	14,79	19,31	4,66	6,05	4,20	591,44	19,41	14,00	12,28	8,39	5,22	263,79	8,82	18,07	3,62	4,45	4,21	248,79	10,19	22,76	8,39	5,91	5,01	318,96	10,89	13,80	8,49
1,00	2,00	221,00	45,00	630,53	139,96	10,05	7,31	2,74	2,56	416,14	108,71	10,21	3,98	2,77	2,77	484,68	96,03	7,61	6,23	2,44	2,18	142,67	30,45	6,31	5,51	3,41	2,40	123,69	30,96	11,55	5,83	3,17	3,06	190,19	38,89	6,25	3,17	1,67	1,71	60,20	15,42	16,06	2,33	3,49	2,24	57,81	12,38	14,98	1,81
1,00	2,00	222,00	46,00	249,53	89,27	19,73	3,95	2,01	1,77	173,90	74,49	12,67	2,63	2,18	2,39	115,17	47,12	14,88	2,24	1,76	1,48	54,45	11,82	39,09	3,14	3,20	2,87	44,81	11,88	39,57	3,06	3,36	4,85	32,68	11,17	28,51	4,30	2,63	2,53	16,17	9,79	72,46	5,53	2,37	3,17	20,28	6,26	46,64	4,29
1,00	2,00	223,00	47,00	580,32	55,78	13,48	7,20	5,62	3,39	420,47	45,44	11,72	5,33	5,76	3,08	310,73	36,65	8,26	3,09	4,03	3,05	43,35	24,71	30,94	4,92	3,97	1,79	59,22	25,69	19,42	2,46	5,49	2,05	47,21	18,02	10,26	3,55	2,70	2,53	23,83	50,45	46,62	7,58	5,54	1,85	19,27	19,91	22,41	4,05
1,00	2,00	224,00	48,00	404,13	89,20	8,75	8,32	5,51	3,12	274,59	77,31	10,62	8,67	4,59	4,12	252,31	41,27	4,54	6,49	4,10	1,55	88,85	20,96	4,23	4,33	4,74	2,24	81,99	23,33	3,65	3,88	3,12	2,27	75,41	14,09	2,74	3,24	3,82	2,83	87,53	15,21	7,00	4,08	3,57	2,22	48,99	11,88	6,23	6,71
1,00	2,00	225,00	49,00	26,40	7,39	3,01	4,72	1,43	1,07	12,00	7,10	3,38	4,64	1,99	1,20	51,95	3,05	2,50	3,07	1,30	,99	13,55	7,13	4,86	4,81	2,10	1,45	7,74	4,49	5,95	6,55	1,96	2,07	30,67	3,11	3,38	4,40	1,95	1,81	28,97	7,64	13,37	2,61	2,12	2,39	15,31	4,31	7,08	2,01
1,00	2,00	226,00	50,00	299,34	124,49	17,99	4,35	7,31	10,09	263,49	51,39	24,47	3,15	6,09	8,64	314,39	166,41	27,14	13,20	12,01	22,02	59,93	46,62	25,62	14,26	15,18	14,01	86,69	30,56	28,14	5,45	7,81	11,26	92,50	94,80	92,70	133,89	121,18	53,12	64,67	33,68	42,57	14,01	9,21	11,90	50,78	22,97	28,80	5,75
1,00	2,00	227,00	51,00	306,19	60,38	10,24	7,36	3,14	3,17	194,97	38,49	8,90	7,38	3,38	3,99	204,35	43,12	7,85	5,76	2,36	2,73	39,75	8,46	7,06	5,29	4,66	4,34	46,42	9,95	12,05	7,13	4,55	4,02	40,68	7,57	6,19	7,39	7,83	20,13	22,40	8,16	29,29	5,55	3,13	4,48	15,60	8,49	18,90	6,17
1,00	2,00	228,00	52,00	2073,31	113,52	34,22	12,17	6,47	3,67	1580,97	86,66	25,25	7,09	5,85	2,83	1229,09	65,78	22,40	7,75	4,15	3,92	583,56	40,88	31,76	9,80	2,97	2,51	578,96	37,15	30,46	4,45	2,83	2,21	504,08	26,90	17,72	7,36	3,18	2,80	274,23	25,63	29,15	4,82	2,54	2,11	264,65	22,22	19,72	3,38
1,00	2,00	229,00	53,00	809,56	163,96	18,16	9,37	4,87	5,92	607,32	123,93	19,31	10,58	11,12	24,77	651,06	100,68	16,28	5,42	3,85	3,81	119,91	55,20	24,25	8,59	4,49	6,32	83,90	53,40	81,37	15,39	34,67	69,15	194,89	38,74	30,62	8,05	9,50	8,97	72,27	31,54	62,87	5,68	5,04	7,75	64,70	46,78	119,17	22,01
1,00	2,00	230,00	54,00	208,71	30,88	5,67	3,54	4,94	4,89	107,64	17,85	6,80	10,79	17,59	54,57	221,95	27,69	5,34	2,45	3,17	2,34	144,53	13,48	4,46	3,53	6,82	6,62	92,95	18,12	24,22	19,22	51,83	92,46	122,39	16,01	2,84	3,32	5,97	5,72	109,22	14,12	11,51	3,51	5,93	6,57	22,34	6,77	28,03	9,04
1,00	2,00	231,00	55,00	86,85	9,41	17,45	3,98	3,83	2,29	17,68	7,17	8,31	5,40	7,02	4,14	123,76	10,09	11,17	3,54	2,79	2,37	72,88	15,80	9,96	7,79	5,60	2,81	39,88	17,39	17,10	10,66	16,59	14,15	66,14	13,42	5,98	4,30	3,22	2,87	73,56	12,74	18,87	6,98	3,87	3,25	36,59	16,75	27,14	8,24
1,00	2,00	232,00	56,00	374,10	86,98	36,16	5,40	4,19	1,12	509,53	58,81	39,38	4,26	3,40	1,78	110,28	62,18	20,60	7,21	2,80	1,41	67,78	23,32	30,52	5,65	5,56	1,82	146,07	19,45	32,59	5,65	5,68	2,37	44,80	17,10	15,57	3,76	3,50	3,42	46,62	13,96	35,60	7,69	4,23	1,98	57,24	9,25	25,26	5,07
1,00	2,00	233,00	57,00	474,12	162,38	63,15	16,17	8,24	6,83	357,42	93,84	43,02	10,70	5,91	4,93	239,73	116,60	33,83	11,02	5,75	5,38	101,75	33,35	37,19	5,71	3,99	2,73	116,09	26,80	34,78	6,16	3,31	2,73	63,91	37,92	32,10	4,41	4,18	2,72	42,64	21,72	41,77	4,58	3,02	1,54	41,43	12,42	30,27	3,56
1,00	2,00	234,00	58,00	1858,35	70,96	16,94	8,45	8,85	4,83	1756,73	87,41	13,97	7,90	10,72	4,94	791,79	64,48	11,15	5,67	5,47	3,92	232,92	24,41	10,11	4,80	5,48	4,44	423,67	26,13	7,81	6,90	10,70	5,88	227,45	28,13	6,75	3,20	4,28	2,92	101,13	18,57	18,03	8,28	6,35	4,70	142,44	12,95	14,74	9,56
1,00	2,00	235,00	59,00	18,59	8,27	6,12	3,53	1,68	2,69	92,80	19,79	13,16	5,36	3,63	3,22	42,50	27,80	3,02	5,80	2,22	8,09	9,74	12,59	10,22	6,20	3,09	4,68	37,75	12,18	20,46	11,11	9,40	8,52	8,64	8,38	4,75	3,85	4,06	9,05	7,86	12,88	41,99	4,80	4,50	4,35	11,75	10,88	30,21	11,08
1,00	2,00	236,00	60,00	35,19	5,29	3,71	2,25	2,41	2,44	143,52	3,39	4,42	6,98	13,60	18,19	59,87	5,88	6,44	3,10	8,47	8,24	15,25	3,99	2,85	2,94	2,37	3,68	89,89	4,29	12,04	5,17	12,51	23,57	4,83	4,06	3,23	2,03	7,91	11,27	15,84	2,92	14,01	2,75	2,20	2,60	50,89	4,85	17,89	2,79
1,00	2,00	237,00	61,00	209,61	68,41	13,23	3,08	2,79	1,77	81,93	47,93	6,29	3,19	3,65	3,97	242,27	51,86	12,51	3,16	3,13	3,34	58,55	13,18	6,09	2,91	3,26	2,51	23,90	12,33	4,18	2,59	4,64	5,48	81,17	13,25	8,54	1,94	6,68	6,51	45,13	15,13	4,37	2,40	2,52	3,01	17,85	8,28	4,30	4,40
1,00	2,00	238,00	62,00	167,40	6,59	8,59	6,91	2,48	,75	56,53	3,09	5,06	4,10	3,89	1,27	86,77	5,75	9,47	4,87	2,32	1,28	65,70	14,31	13,44	8,16	2,56	1,77	111,27	5,19	25,85	4,69	3,60	1,90	33,88	6,08	21,33	6,25	1,57	3,08	28,35	8,72	44,19	6,68	2,94	1,67	26,06	3,53	36,88	4,02
1,00	2,00	239,00	63,00	911,17	160,97	47,09	17,83	19,97	17,81	865,33	89,20	76,06	34,83	117,71	167,20	749,69	120,33	29,45	10,12	9,29	11,02	195,15	39,74	37,61	10,54	11,98	14,31	296,10	36,04	102,18	26,52	118,28	212,63	286,14	40,72	28,02	9,31	7,62	7,58	98,69	28,70	39,67	6,71	8,28	12,20	64,37	15,62	56,66	10,65
1,00	2,00	240,00	64,00	84,74	11,33	13,83	2,53	3,35	3,09	179,36	9,52	12,42	4,69	12,85	15,55	44,33	6,30	11,37	2,98	3,03	1,24	19,63	10,69	23,54	4,44	3,00	2,96	49,24	9,46	18,93	17,04	40,06	45,76	29,90	7,24	12,79	3,70	2,73	2,55	51,75	20,72	52,85	5,80	2,52	3,15	25,97	7,43	24,06	4,66
1,00	2,00	241,00	65,00	3403,12	122,24	42,97	13,72	8,24	4,86	2706,46	89,24	36,14	10,79	7,34	5,65	1868,91	68,40	22,36	10,36	5,85	3,22	567,82	64,18	24,82	10,88	6,39	3,69	685,21	45,88	37,31	10,16	5,18	4,20	536,80	34,83	21,87	8,93	4,71	2,86	289,88	59,04	98,34	20,28	9,03	4,99	273,53	26,58	47,61	8,92
1,00	2,00	242,00	66,00	356,01	35,89	26,19	11,45	5,67	2,89	327,26	34,51	17,31	10,56	4,12	2,61	154,34	19,94	11,15	5,30	4,16	2,46	53,09	12,04	17,08	12,03	5,61	4,44	72,60	14,23	13,87	11,96	3,92	4,10	56,36	5,70	6,09	4,30	3,61	4,12	17,49	10,77	23,65	11,32	4,18	4,71	24,32	11,08	14,82	8,97
1,00	2,00	243,00	67,00	677,47	72,32	4,44	5,49	3,77	3,16	544,48	69,79	4,33	6,34	5,38	5,37	414,99	42,93	6,50	4,00	3,67	5,10	89,39	28,09	15,81	4,59	2,61	2,70	137,72	32,52	7,85	6,15	7,76	7,07	106,37	18,01	11,72	4,33	5,31	5,56	65,16	32,58	35,63	10,20	3,54	3,84	85,44	27,65	14,30	6,01
1,00	2,00	244,00	68,00	131,94	15,17	5,90	2,44	1,80	1,12	123,97	11,25	3,42	4,23	4,19	3,73	68,26	8,17	5,58	2,43	2,17	3,54	37,15	14,48	12,89	3,33	3,22	2,68	31,08	14,37	9,76	5,97	9,08	5,35	35,95	5,83	15,87	2,66	3,23	5,14	38,89	19,19	26,09	3,76	3,59	2,74	19,82	15,02	11,05	5,43
1,00	2,00	245,00	69,00	6,01	6,16	3,78	1,38	1,44	1,60	9,82	5,14	2,99	1,64	2,54	4,30	17,25	8,36	3,77	1,59	2,07	1,58	6,72	10,48	5,20	1,58	2,37	2,46	6,59	6,49	4,16	4,76	3,55	4,13	12,19	4,58	4,06	1,28	4,20	5,53	20,30	11,80	22,75	3,09	2,80	2,43	7,80	5,44	10,58	4,93
1,00	2,00	246,00	70,00	29,29	5,24	7,42	1,33	1,06	,56	5,16	1,34	4,86	1,43	2,02	1,50	41,91	8,40	6,01	1,60	1,59	1,15	26,48	7,18	8,26	2,28	1,99	,98	9,42	2,61	5,03	2,42	4,37	2,65	25,98	2,97	5,71	2,07	4,17	1,70	29,33	5,55	6,96	3,11	2,80	1,72	12,57	5,18	5,68	2,43
1,00	2,00	247,00	71,00	50,60	9,14	2,83	2,14	1,78	,87	68,58	8,86	2,06	1,53	3,75	3,10	16,52	5,76	2,32	1,73	2,22	,93	26,59	13,43	7,55	2,72	2,21	1,95	44,71	7,37	3,80	2,74	3,10	3,69	10,20	8,97	3,34	2,15	2,55	2,12	47,34	8,94	38,74	2,28	1,71	1,91	40,73	6,56	9,14	3,02
1,00	2,00	248,00	72,00	28,17	14,22	6,93	3,32	1,06	1,47	33,14	9,51	5,46	3,68	2,54	2,63	6,65	5,85	3,30	2,17	2,18	3,01	47,82	11,67	11,30	3,21	1,76	2,29	23,78	7,36	6,11	4,71	2,54	3,26	8,32	2,56	6,24	1,82	3,07	4,09	24,94	8,99	22,93	3,84	2,93	2,06	10,93	5,12	7,60	3,90
1,00	2,00	249,00	73,00	319,52	16,75	15,10	4,51	2,24	1,12	161,01	6,99	11,80	3,92	3,07	2,57	246,60	6,24	6,98	3,92	2,18	1,90	102,12	12,06	21,82	7,88	3,63	3,17	96,72	6,30	14,73	5,00	2,95	3,79	104,52	7,27	12,71	4,93	3,87	2,64	78,66	14,35	37,06	4,53	3,47	3,88	53,46	5,85	15,41	3,51
1,00	2,00	250,00	74,00	907,41	102,80	45,89	10,65	4,25	3,12	568,80	69,42	29,09	7,48	3,51	3,08	594,29	78,17	31,35	8,94	4,05	2,47	191,75	52,75	37,93	7,23	3,58	2,89	189,83	33,24	20,04	5,55	2,74	3,65	210,00	43,06	15,69	5,11	4,20	2,52	109,43	37,42	24,24	7,70	2,91	2,31	76,73	12,92	13,98	6,60
1,00	2,00	251,00	75,00	370,65	178,68	20,40	18,21	6,99	5,08	282,33	99,82	13,82	10,85	5,37	5,12	427,67	137,42	16,56	15,64	6,21	4,07	39,78	23,28	16,81	7,21	2,75	2,48	73,69	27,26	14,25	6,84	3,35	4,82	73,27	32,72	11,87	7,49	2,63	2,61	28,19	26,65	20,79	7,56	3,23	1,94	28,71	15,91	14,46	3,98
1,00	2,00	252,00	76,00	9,96	12,25	6,79	1,22	1,99	1,05	46,15	22,61	6,21	1,71	2,65	1,46	30,23	18,00	9,97	2,40	2,82	1,77	40,01	20,95	23,96	3,53	3,30	1,90	12,54	14,73	15,27	3,03	4,35	3,37	40,88	8,70	19,12	2,83	2,31	2,43	50,74	15,86	57,42	6,04	3,91	2,20	14,44	12,39	22,37	3,30
1,00	2,00	253,00	77,00	25,35	14,41	19,34	2,51	1,36	1,09	41,49	9,52	14,48	2,06	1,30	1,33	115,96	10,45	11,74	1,88	1,78	1,01	19,48	14,88	20,21	3,62	3,20	1,88	20,40	8,84	10,62	1,45	3,54	4,05	27,26	8,15	6,72	3,29	2,69	2,98	8,21	9,00	19,85	4,18	4,02	1,81	17,22	4,91	9,83	2,37
1,00	2,00	254,00	78,00	389,70	29,45	11,16	6,12	1,66	1,58	22,25	11,61	7,64	2,96	2,73	1,47	691,40	32,32	10,97	5,51	1,94	2,40	67,46	33,57	11,74	14,99	2,92	2,15	10,50	15,44	8,81	6,90	4,78	4,00	188,05	25,81	20,51	10,25	2,83	3,37	89,34	28,46	51,01	11,40	2,73	1,99	21,61	15,04	17,20	5,68
1,00	2,00	255,00	79,00	907,42	81,64	21,30	4,84	5,69	2,63	336,31	40,45	14,71	4,10	4,45	2,00	1204,34	92,40	23,21	8,23	6,38	3,64	115,98	20,94	22,90	3,14	3,76	3,24	51,02	14,92	14,54	4,30	4,09	4,87	265,22	26,90	14,31	2,91	4,72	3,83	41,86	10,44	14,92	3,64	2,62	3,60	11,25	7,58	7,90	5,42
1,00	2,00	256,00	80,00	288,16	86,96	21,55	3,16	2,05	1,78	237,47	91,02	11,00	4,03	1,69	2,48	186,56	33,74	16,64	1,51	2,21	2,11	34,03	23,60	15,06	3,41	2,14	2,02	63,59	21,10	5,21	3,95	3,01	4,11	56,99	11,93	14,96	1,94	4,21	2,80	38,19	12,55	12,71	3,91	3,07	1,92	34,68	11,74	7,21	2,14
1,00	2,00	257,00	81,00	241,80	67,68	8,16	6,44	3,13	1,85	158,39	42,62	5,06	3,87	2,07	1,69	140,31	55,52	6,50	4,22	3,32	2,23	26,20	27,18	5,55	5,91	3,23	1,93	38,95	18,44	3,28	3,68	2,61	2,74	30,37	16,45	3,63	1,94	3,82	2,58	4,64	9,46	4,89	5,34	3,61	1,48	18,67	8,77	3,91	3,88
1,00	2,00	258,00	82,00	348,19	94,89	18,37	10,36	4,18	2,39	301,60	64,89	11,44	8,04	3,73	3,12	164,21	63,72	11,78	7,32	3,72	1,56	58,54	46,04	13,53	7,82	4,13	2,64	78,37	39,09	13,35	6,29	6,49	4,10	43,66	37,44	11,19	5,54	3,65	2,79	88,51	34,89	39,70	4,81	4,19	2,93	47,14	24,81	16,92	4,60
1,00	2,00	259,00	83,00	72,02	17,99	6,70	2,34	1,20	,73	317,85	43,64	8,79	5,27	1,54	1,51	120,91	20,88	11,22	3,54	1,86	1,12	17,07	14,01	7,98	2,81	1,17	1,48	79,70	9,02	5,11	4,89	1,44	2,41	37,49	7,66	8,35	2,91	3,27	1,95	13,64	15,38	7,70	3,20	2,05	1,52	32,06	6,16	5,34	4,16
1,00	2,00	260,00	84,00	614,97	27,16	4,00	4,92	3,70	,94	568,13	20,35	3,75	4,17	3,32	1,63	191,04	12,96	2,68	3,25	2,47	1,25	48,67	8,43	5,29	3,19	3,24	2,15	109,41	6,94	6,60	4,30	3,47	3,40	46,68	6,86	2,40	2,84	2,64	2,37	36,73	7,56	9,35	6,10	2,71	2,41	51,53	4,85	9,46	9,94
1,00	2,00	261,00	85,00	40,13	17,46	6,59	1,51	1,36	,85	34,03	11,73	5,27	1,78	1,12	1,02	65,16	8,26	3,83	1,41	1,30	1,48	67,20	11,30	7,32	1,62	1,60	1,25	52,18	8,57	7,00	1,21	2,79	2,92	17,57	5,75	4,58	1,70	1,72	1,68	61,41	9,37	6,74	3,12	2,31	1,59	47,32	6,44	6,67	2,40
1,00	2,00	262,00	86,00	1653,67	208,95	41,96	13,70	10,26	4,28	836,22	103,63	33,53	10,45	8,32	3,76	1580,43	213,52	29,64	9,55	8,48	3,56	413,72	46,11	30,45	8,08	7,84	4,61	364,27	37,16	23,68	7,61	6,62	3,47	467,17	63,72	18,64	5,98	6,94	5,14	165,73	24,61	14,44	5,50	5,72	3,77	200,22	20,51	15,75	5,73
1,00	2,00	263,00	87,00	256,29	39,65	9,34	3,03	1,92	1,28	173,08	25,81	6,38	2,50	2,21	1,34	134,93	30,30	5,40	2,58	1,25	1,22	51,45	12,38	8,86	4,82	2,35	3,18	57,62	8,91	4,96	4,82	3,13	3,10	47,46	12,61	5,80	3,78	2,34	2,11	32,20	14,47	5,07	4,98	1,78	2,35	22,59	7,60	3,77	4,69
1,00	2,00	264,00	88,00	21,38	3,66	3,96	2,58	1,48	1,13	72,22	3,82	4,23	1,90	2,58	2,33	1,65	1,89	1,84	2,84	2,96	1,54	18,63	9,98	4,62	3,58	2,50	1,92	15,55	6,25	7,29	3,39	4,02	3,77	7,15	3,53	2,29	3,47	3,09	3,37	36,29	9,73	12,11	4,80	1,86	2,05	14,77	4,28	11,21	2,84
1,00	2,00	265,00	89,00	1242,06	147,67	24,83	14,23	7,32	4,77	1476,18	115,79	27,67	8,94	6,39	4,26	360,34	71,26	21,82	7,11	4,26	2,85	166,10	35,81	15,71	8,96	4,45	2,22	345,59	49,46	22,19	5,24	5,08	2,90	84,45	26,65	6,09	5,66	4,66	3,35	92,85	23,58	81,66	12,62	4,20	1,61	120,63	25,69	51,69	4,25
1,00	2,00	266,00	90,00	478,40	17,09	8,82	1,27	1,42	1,08	152,36	12,04	5,28	1,94	1,64	1,44	381,17	7,93	6,86	1,21	1,43	1,38	84,93	11,13	11,53	1,30	,76	,90	55,09	9,05	4,71	2,49	1,70	2,55	120,41	6,58	6,28	1,32	1,73	2,22	21,95	10,46	5,82	2,28	,78	,82	14,08	6,84	2,92	4,39
1,00	2,00	267,00	91,00	126,15	17,61	3,31	2,99	1,14	,94	34,07	8,65	1,37	2,23	1,28	1,32	161,86	15,34	6,92	2,69	1,43	,94	55,41	14,26	6,79	1,48	,90	2,10	26,08	7,87	4,66	2,17	1,62	2,16	92,92	10,43	9,20	1,25	1,65	2,14	63,85	12,50	10,72	2,60	1,56	1,13	24,32	8,53	6,89	3,28
1,00	2,00	268,00	92,00	671,90	318,02	64,48	42,42	17,45	10,05	233,51	173,42	37,48	28,34	14,12	7,51	821,73	219,41	48,14	34,22	12,46	7,35	78,84	71,39	21,26	11,17	4,62	2,15	61,76	57,45	19,34	11,80	5,16	3,69	202,45	70,14	29,62	11,05	7,44	3,93	38,22	30,96	15,14	7,99	3,52	1,89	21,57	19,96	14,17	6,11
1,00	2,00	269,00	93,00	68,03	32,49	12,86	3,87	3,39	1,11	42,95	19,21	7,51	3,17	2,78	1,14	59,22	22,34	8,49	3,66	2,83	1,63	66,59	20,02	9,68	6,84	3,38	2,34	34,79	11,98	5,91	3,44	2,05	2,54	52,96	13,31	10,28	5,29	4,70	2,85	58,86	12,71	9,90	2,77	2,09	2,41	37,74	7,36	5,57	3,61
1,00	2,00	270,00	94,00	3183,68	138,45	86,72	23,92	11,88	7,50	2038,07	89,39	72,17	25,08	8,98	6,37	2116,20	99,25	51,25	15,66	8,31	4,38	579,56	68,83	63,73	7,87	4,34	2,17	555,30	41,05	47,66	18,49	4,19	3,37	625,97	49,82	38,92	7,13	4,57	2,84	184,88	53,19	58,94	12,80	2,63	1,67	163,79	30,69	28,42	7,58
1,00	2,00	271,00	95,00	1248,63	14,23	15,16	3,07	1,47	1,58	955,96	13,58	12,79	3,78	1,46	1,67	756,73	8,20	9,15	3,52	1,72	2,01	395,25	27,00	16,31	5,89	3,64	2,54	373,92	17,54	16,63	4,59	2,18	4,04	316,57	10,00	7,36	6,43	2,40	3,12	131,07	19,23	17,69	6,44	2,65	1,72	131,90	13,87	13,34	3,77
1,00	2,00	272,00	96,00	348,43	99,66	10,87	9,56	4,83	3,64	221,60	69,32	6,89	6,76	3,35	2,33	206,22	54,44	7,94	4,82	3,26	2,82	25,74	33,99	14,19	4,62	2,78	2,01	38,10	34,53	13,82	4,43	2,95	2,58	32,35	20,25	9,28	3,29	3,41	2,49	11,70	21,05	18,67	2,81	2,14	1,64	14,21	24,23	16,71	2,73
1,00	2,00	273,00	97,00	29,97	12,42	2,24	1,18	1,06	,70	42,19	9,89	1,64	2,29	1,77	1,17	45,64	8,91	3,49	1,07	1,46	1,27	35,71	19,89	2,21	1,31	2,19	,96	15,64	12,30	4,14	4,17	2,51	1,91	35,16	12,00	2,65	1,69	3,41	2,23	24,02	19,03	2,01	,70	1,68	,85	12,45	10,90	7,19	3,20
1,00	2,00	274,00	98,00	6,06	11,76	7,91	3,40	1,88	,96	74,02	4,15	4,40	4,07	2,06	1,16	134,16	10,40	5,75	2,03	1,59	1,43	17,17	10,04	11,63	3,13	2,10	2,06	25,07	4,58	16,53	4,18	2,86	3,66	31,38	7,38	5,06	1,94	1,17	1,41	9,70	6,76	12,82	3,08	1,58	1,27	15,04	3,89	19,55	3,49
1,00	2,00	275,00	99,00	415,50	58,42	11,44	4,90	2,93	1,85	814,79	20,24	6,12	4,75	3,20	2,02	268,61	144,99	29,25	10,31	6,86	4,68	58,45	11,86	7,75	1,83	2,38	1,27	253,56	5,56	3,60	4,33	3,31	3,70	33,15	30,94	8,61	2,76	3,68	2,71	26,25	2,76	5,84	1,64	3,17	1,38	120,16	3,44	3,33	2,91
1,00	2,00	276,00	100,00	93,05	8,74	3,16	4,45	1,49	,83	765,19	50,11	14,96	6,92	3,91	1,75	402,56	62,76	9,93	5,92	4,23	1,62	25,69	14,58	6,94	3,24	1,64	1,77	157,13	15,59	12,10	5,09	1,94	3,76	170,84	27,51	6,84	3,68	3,31	3,13	22,07	10,10	8,31	2,28	1,70	1,50	42,17	9,04	13,20	4,51
1,00	2,00	277,00	101,00	12,61	11,15	4,72	2,04	1,54	,90	676,16	32,00	10,30	6,14	2,53	1,96	716,52	55,22	13,58	6,39	3,45	2,74	7,96	8,66	5,24	2,33	1,47	1,86	188,94	12,43	4,74	3,88	1,33	2,56	149,98	11,56	6,24	2,39	3,45	2,34	5,69	7,87	3,22	2,46	,82	1,61	84,03	11,73	2,75	3,25
1,00	2,00	278,00	102,00	121,03	22,23	4,34	3,53	,99	,74	55,56	74,65	14,14	7,74	2,65	1,85	301,16	67,13	16,78	5,66	2,74	2,19	60,90	9,36	8,99	4,55	,95	1,78	47,08	18,88	3,44	5,21	1,85	2,36	83,45	22,27	9,92	3,04	1,46	2,41	55,83	4,70	3,72	3,15	1,36	1,87	52,20	7,79	2,83	4,01
1,00	2,00	279,00	103,00	664,78	30,17	12,71	3,34	2,94	1,00	243,45	16,18	5,51	4,74	2,72	1,21	432,84	18,67	6,70	1,77	1,74	1,14	294,66	35,84	11,40	5,61	4,59	1,55	179,32	16,28	7,45	11,06	5,50	2,63	192,64	23,14	6,50	3,09	3,51	1,75	286,94	32,51	8,12	6,41	3,31	1,46	139,39	11,76	5,74	4,76
1,00	2,00	280,00	104,00	51,78	4,15	1,80	,63	1,15	,89	140,95	2,20	1,64	1,20	1,48	1,14	155,27	3,58	2,00	1,35	,92	1,14	15,92	5,14	2,62	1,70	1,73	,88	73,28	2,69	6,15	4,37	2,52	3,32	35,41	4,68	2,22	1,44	2,36	1,89	23,55	9,53	5,28	4,99	2,99	1,50	60,11	4,82	10,51	4,38
1,00	2,00	281,00	105,00	145,35	49,89	10,42	3,56	2,19	,72	435,02	21,83	6,69	4,30	3,02	2,35	470,13	106,31	11,62	4,13	2,41	1,94	19,95	12,17	6,41	4,04	4,27	1,76	67,60	9,07	3,33	2,97	3,37	2,68	126,99	22,39	4,55	2,90	5,28	2,45	26,78	7,10	8,07	2,55	2,66	1,73	29,04	6,44	5,21	3,99
1,00	2,00	282,00	106,00	2158,18	475,08	34,31	18,39	9,76	5,33	2046,12	426,24	24,03	16,77	8,69	5,99	477,35	144,96	27,05	7,79	3,99	2,38	611,45	91,18	25,03	12,37	6,15	3,78	706,41	121,39	36,92	10,86	4,75	4,67	211,72	55,16	22,79	8,30	4,65	2,34	518,10	55,08	52,84	11,92	3,91	3,38	456,13	54,20	38,79	9,90
1,00	2,00	283,00	107,00	85,01	16,82	14,54	6,78	3,21	1,96	175,73	15,49	11,95	4,64	2,39	1,61	27,88	18,84	10,45	6,60	2,80	1,70	158,69	30,40	63,25	10,65	7,09	3,39	156,22	18,30	39,02	8,91	5,29	2,67	39,27	28,76	40,83	9,23	3,98	2,57	206,03	33,37	92,90	11,16	7,39	4,78	164,14	16,34	43,29	5,99
1,00	2,00	284,00	108,00	41,59	25,35	20,58	7,12	2,28	1,13	36,97	15,38	10,10	4,61	1,90	,86	36,26	18,85	14,05	5,07	1,84	1,11	31,40	34,57	30,16	11,38	3,58	1,97	28,10	15,91	25,39	6,76	2,68	1,41	18,89	15,19	19,15	4,42	1,88	2,54	49,98	35,97	75,48	13,40	5,14	2,00	25,16	10,83	41,25	4,24
1,00	2,00	285,00	109,00	13,24	7,83	27,79	5,28	2,34	,96	12,40	6,29	17,86	3,67	1,72	,80	12,12	6,11	21,23	3,96	2,32	,74	25,61	16,86	17,98	8,04	2,65	1,84	12,26	5,81	12,31	9,18	1,99	1,93	12,71	6,39	9,60	6,63	3,25	2,39	12,03	10,80	42,78	8,30	2,08	1,97	5,09	5,84	28,34	6,58
1,00	2,00	286,00	110,00	51,95	17,16	11,36	3,01	2,14	,94	62,93	13,17	9,07	4,09	2,81	1,49	19,82	6,80	7,32	1,62	1,60	1,23	23,01	8,84	14,31	3,10	4,61	3,74	35,60	10,62	9,58	4,55	2,06	1,56	12,02	6,45	6,44	2,12	4,60	2,49	27,25	8,74	8,84	2,76	3,92	2,50	33,61	9,54	8,86	2,43
1,00	2,00	287,00	111,00	26,12	6,77	9,00	,76	1,14	,48	72,27	4,54	5,61	1,26	1,00	,78	112,86	6,06	6,60	,73	1,66	1,21	40,83	8,73	10,21	1,39	1,84	3,23	37,95	5,49	6,56	1,24	1,23	1,91	37,54	4,67	6,20	1,28	2,36	3,51	24,16	12,93	16,90	2,44	1,09	2,60	41,50	7,51	11,38	2,32
1,00	2,00	288,00	112,00	8,10	8,39	4,49	1,56	1,98	,92	92,54	9,70	8,38	1,48	3,60	1,02	115,59	12,90	8,50	3,75	1,59	1,78	14,63	19,82	2,45	2,00	2,53	1,85	28,89	11,86	3,19	1,58	3,15	2,61	36,71	11,87	3,43	3,13	2,55	1,94	42,16	16,91	13,76	2,10	3,32	2,08	40,26	11,06	6,70	1,99
1,00	2,00	289,00	113,00	36,47	7,81	13,19	2,99	2,17	,70	14,44	7,01	7,22	4,12	2,72	,65	27,67	3,10	11,04	2,05	1,95	1,06	16,15	6,29	6,88	3,08	3,67	2,07	10,84	7,03	3,67	4,78	2,43	2,08	15,86	6,24	7,69	4,36	5,97	2,39	17,18	13,99	11,96	2,74	2,30	1,71	10,81	10,86	5,31	4,17
1,00	2,00	290,00	114,00	166,54	41,64	8,37	2,67	1,74	,93	201,62	50,59	9,71	5,83	1,48	,90	68,94	20,34	7,91	3,12	1,94	,92	57,19	15,47	5,12	3,34	2,16	1,61	80,75	18,31	8,76	6,46	1,92	2,54	36,98	10,08	3,74	2,88	3,30	2,95	44,44	13,98	10,52	7,22	2,62	1,51	51,46	13,36	9,38	6,59
1,00	2,00	291,00	115,00	375,95	10,77	8,11	3,87	2,14	1,38	149,93	5,53	8,17	5,96	2,03	1,50	382,96	8,73	9,09	5,28	2,66	1,24	109,26	14,30	8,45	4,78	3,93	2,30	62,51	9,07	6,90	7,26	2,90	1,82	146,86	8,16	13,25	7,60	4,83	3,92	161,16	13,75	10,02	8,73	4,55	1,71	63,10	10,42	5,72	6,07
1,00	2,00	292,00	116,00	953,79	99,52	59,93	6,59	3,84	2,60	1026,66	69,67	37,86	6,17	3,10	2,34	419,12	91,35	61,86	6,27	3,55	2,19	127,44	32,37	59,42	12,80	2,55	2,62	275,08	29,65	34,05	10,25	2,22	2,58	108,52	40,49	59,72	8,27	3,98	2,28	65,76	25,02	60,74	11,34	2,49	2,47	112,48	21,84	28,81	10,43
2,00	1,00	1,00	1,00	15,67	5,82	9,10	1,64	1,81	,77	9,52	4,58	6,50	3,23	4,30	4,02	8,78	3,26	5,29	2,46	2,68	4,81	72,65	7,09	7,26	1,67	3,86	1,73	38,08	4,56	3,96	2,73	4,23	1,60	29,13	3,40	2,07	2,66	1,87	1,06	60,53	3,58	5,06	2,43	4,48	1,42	45,12	4,23	4,64	3,12
2,00	1,00	2,00	2,00	116,21	123,11	37,52	7,97	4,94	3,26	116,12	102,19	32,46	7,52	7,67	4,69	123,16	115,83	37,01	8,83	6,48	4,99	17,45	27,60	12,61	2,93	3,04	1,77	22,46	22,02	9,66	2,51	2,45	1,36	22,22	24,71	12,40	3,19	3,28	1,55	12,01	8,64	7,37	2,74	2,63	1,56	13,95	10,41	5,58	2,74
2,00	1,00	3,00	3,00	19,70	16,83	3,27	1,05	1,57	1,03	18,47	12,96	4,71	1,51	4,77	3,81	4,49	7,12	1,34	,73	2,43	3,10	29,14	18,16	7,50	2,49	1,47	2,14	20,24	13,81	4,90	1,82	1,20	1,56	13,56	8,42	1,66	,83	,85	1,54	38,04	13,43	4,89	4,29	2,05	1,72	24,78	9,93	5,54	3,00
2,00	1,00	4,00	4,00	12,19	11,81	7,44	2,99	2,36	,79	7,29	6,28	5,54	5,48	5,60	2,61	2,10	7,17	6,39	1,93	1,93	1,02	17,66	7,93	7,04	3,97	3,50	1,55	14,98	4,58	3,98	3,78	3,72	1,06	11,28	4,53	8,33	3,66	4,49	1,48	16,74	3,55	4,20	3,68	3,89	1,44	14,78	2,56	3,03	4,37
2,00	1,00	5,00	5,00	3,51	13,91	22,96	3,21	2,55	1,09	2,58	6,59	15,14	3,81	4,32	5,54	11,10	6,95	13,34	3,76	2,72	2,10	5,20	12,42	32,05	3,02	5,13	1,02	5,43	5,12	26,53	4,76	4,98	1,12	10,59	11,83	32,00	3,49	4,55	1,39	8,14	4,89	10,94	4,59	5,65	1,37	3,55	2,59	23,66	7,75
2,00	1,00	6,00	6,00	10,51	6,96	7,02	2,34	4,23	1,27	8,07	3,91	6,01	3,20	4,76	2,46	3,19	3,12	4,46	2,66	3,50	1,97	14,37	11,52	7,99	4,46	6,23	1,54	13,84	9,52	8,53	3,90	4,81	1,42	6,89	4,94	6,03	5,11	4,52	1,44	32,03	8,00	5,91	3,07	3,27	1,48	21,00	7,23	6,82	2,44
2,00	1,00	7,00	7,00	153,40	86,70	9,39	3,60	2,22	1,02	186,83	96,73	9,82	6,58	2,77	2,10	101,71	67,67	7,60	3,42	2,91	1,25	48,62	16,96	6,88	3,23	2,11	1,33	46,38	16,38	4,23	3,00	1,52	1,58	40,83	17,81	3,48	1,56	2,30	,88	65,04	10,73	5,93	3,47	2,83	1,42	41,47	8,54	3,92	6,19
2,00	1,00	8,00	8,00	31,12	13,80	6,16	3,18	3,44	,83	14,49	7,43	5,55	2,09	3,66	2,86	17,40	5,56	4,23	2,98	2,78	1,54	46,80	24,39	6,08	4,45	4,95	,94	23,80	9,85	2,51	3,38	3,33	1,08	19,59	9,40	7,98	2,90	3,19	,62	26,84	16,11	2,87	3,17	5,07	,87	20,81	7,59	3,56	3,02
2,00	1,00	9,00	9,00	26,99	3,64	6,54	2,49	4,45	,83	18,17	2,35	4,43	4,47	4,99	4,82	10,04	4,15	3,89	2,28	4,10	1,63	38,97	6,18	9,93	3,18	5,03	,82	27,08	3,89	8,40	3,90	3,31	1,08	19,69	7,38	6,50	1,60	3,21	,62	20,64	7,34	9,13	2,64	4,96	,72	10,60	5,47	11,82	5,60
2,00	1,00	10,00	10,00	9,84	5,71	3,47	9,30	3,77	,94	9,09	5,80	3,39	10,99	4,98	2,52	3,75	3,49	2,35	3,97	3,00	1,58	16,00	7,92	5,83	11,02	6,11	1,35	16,39	5,16	3,01	10,86	6,59	1,83	8,17	3,23	2,51	3,66	4,65	1,35	17,04	4,85	3,30	5,69	4,07	1,72	7,69	4,07	4,24	6,13
2,00	1,00	11,00	11,00	9,61	13,54	7,88	4,49	3,05	,85	5,99	8,65	4,88	4,53	4,99	5,23	6,57	10,08	4,96	5,64	2,97	1,53	11,02	16,96	7,22	6,90	4,43	1,24	8,65	9,92	4,02	4,16	3,24	1,38	8,59	9,81	11,10	7,65	3,85	1,06	19,73	12,64	8,81	7,21	5,33	1,29	10,31	8,44	6,26	9,20
2,00	1,00	12,00	12,00	26,32	14,41	7,74	4,01	2,55	1,30	29,79	5,24	6,09	2,63	2,94	5,48	27,08	8,19	6,05	3,05	2,71	3,32	53,19	13,61	8,89	4,24	3,83	1,83	29,20	7,01	8,40	5,95	1,77	1,58	22,10	10,04	13,38	4,50	3,86	1,13	98,50	12,14	9,31	3,76	5,23	1,17	61,35	7,39	9,88	13,78
2,00	1,00	13,00	13,00	394,88	139,98	36,64	8,53	2,38	1,86	327,37	130,14	32,49	5,21	3,24	4,32	375,49	100,37	24,83	4,57	2,52	2,05	68,87	24,27	18,14	6,51	4,11	2,04	54,50	20,18	12,23	2,77	2,23	1,85	63,76	12,26	13,49	6,41	3,35	,96	32,40	6,76	15,45	3,85	3,50	1,33	26,02	5,54	6,93	6,06
2,00	1,00	14,00	14,00	23,58	10,23	3,78	5,83	4,37	,72	32,29	6,42	2,17	6,72	5,80	2,54	19,30	2,46	6,23	4,52	3,46	1,25	28,87	15,15	8,02	10,65	8,18	1,04	36,78	9,00	6,75	8,34	7,31	,74	16,95	5,85	11,53	6,91	5,05	,95	26,62	10,00	4,58	5,11	3,73	1,14	27,80	9,23	12,75	7,92
2,00	1,00	15,00	15,00	55,75	9,89	11,59	2,83	,94	1,10	43,06	6,35	8,42	2,86	2,44	2,54	20,31	7,00	6,67	2,48	1,59	1,24	131,66	13,37	9,76	4,96	3,68	1,32	93,32	7,79	7,01	4,94	2,43	1,29	55,02	11,44	5,16	5,21	1,84	,89	141,31	14,00	4,98	4,35	3,77	1,50	121,44	8,66	5,79	6,65
2,00	1,00	16,00	16,00	50,61	7,19	6,30	2,81	3,85	,61	47,76	8,35	5,34	1,91	5,12	2,93	21,39	3,95	3,35	2,27	2,91	,78	65,32	13,36	15,12	4,67	3,18	1,15	53,22	12,18	10,21	3,60	3,26	1,04	26,79	5,69	9,75	4,60	2,73	,91	80,11	6,81	7,86	2,47	3,60	1,12	64,04	8,27	13,58	5,55
2,00	1,00	17,00	17,00	305,16	328,94	40,48	9,18	2,65	1,32	285,11	278,09	30,75	10,43	4,62	4,47	295,87	231,35	29,93	6,62	4,16	2,10	54,35	72,23	14,16	5,39	2,64	1,82	64,51	64,61	14,02	8,26	2,39	2,26	55,62	53,18	11,40	3,55	2,26	1,14	32,87	34,19	10,47	7,68	4,50	1,98	24,47	31,45	13,50	13,64
2,00	1,00	18,00	18,00	55,53	8,84	7,68	1,96	2,13	1,05	87,47	6,94	7,56	4,43	2,54	4,56	12,64	6,63	5,11	2,31	2,55	2,01	36,88	19,92	6,26	3,97	3,39	1,49	41,93	12,82	8,13	4,72	2,57	1,53	16,58	9,42	2,49	3,01	3,38	,98	27,16	8,66	3,19	7,20	2,72	1,46	32,03	8,32	6,40	6,18
2,00	1,00	19,00	19,00	6,13	6,21	6,55	5,45	2,94	,83	10,03	3,80	2,76	4,08	2,57	3,75	3,23	2,76	3,59	4,49	3,07	1,83	21,35	8,12	11,05	7,97	5,06	1,49	16,51	5,76	5,46	6,67	5,10	2,35	9,46	3,79	13,41	6,88	3,16	1,00	15,09	8,63	21,29	6,55	4,11	1,74	9,81	6,22	9,56	5,18
2,00	1,00	20,00	20,00	6,76	10,02	11,75	6,52	3,55	1,56	5,85	7,18	7,92	6,69	4,14	8,43	4,77	5,48	8,53	3,91	1,51	2,54	18,04	18,34	44,16	14,48	6,58	2,06	10,84	11,14	28,05	9,43	6,32	1,99	6,98	8,30	37,39	9,64	3,29	1,37	11,69	12,47	51,42	11,67	5,65	1,58	11,10	8,69	21,31	6,73
2,00	1,00	21,00	21,00	235,76	266,43	26,60	4,96	2,48	,99	325,66	278,60	28,43	6,18	3,65	4,60	138,44	144,48	14,69	3,30	2,16	2,28	43,85	63,42	6,14	3,57	3,50	1,00	65,83	66,91	8,57	6,10	4,17	1,64	35,98	45,22	4,07	5,01	3,32	,95	28,43	23,49	4,03	6,50	3,49	1,33	27,36	24,68	10,57	11,79
2,00	1,00	22,00	22,00	151,99	11,15	27,89	8,56	2,75	,54	153,84	7,75	20,58	5,59	4,85	3,34	64,15	6,05	12,36	6,99	2,67	1,22	79,05	17,43	33,38	10,82	5,37	,94	71,80	12,65	43,00	10,10	5,84	1,41	40,16	7,60	13,94	7,19	6,08	,61	33,06	10,48	16,48	11,29	10,03	1,17	44,85	8,40	64,36	17,63
2,00	1,00	23,00	23,00	7,79	8,66	4,47	2,27	2,63	1,07	9,64	5,34	3,82	2,63	4,61	4,85	8,18	3,60	1,38	,92	1,34	,59	2,66	15,76	5,25	4,66	3,72	1,79	2,85	12,14	6,05	3,59	2,71	1,65	2,56	5,14	1,75	1,87	1,65	1,33	7,85	10,43	3,98	3,79	3,37	2,10	6,59	11,63	6,26	4,12
2,00	1,00	24,00	24,00	238,48	106,64	23,70	4,34	1,66	,96	313,12	139,17	17,51	3,88	2,81	3,45	118,86	60,37	16,36	2,25	1,53	1,36	29,62	24,21	12,98	3,73	1,01	,94	30,20	22,54	6,78	5,22	1,22	1,94	18,63	22,41	18,61	5,15	2,24	,96	11,54	8,15	8,24	4,01	3,30	2,08	13,52	7,71	9,34	9,30
2,00	1,00	25,00	25,00	15,46	13,06	38,00	8,01	5,55	1,09	12,53	12,27	27,31	9,45	5,12	4,30	14,39	8,81	22,17	8,03	5,63	2,18	31,45	26,55	52,32	8,59	11,65	1,38	20,94	20,44	59,94	16,15	10,05	2,22	26,18	23,05	51,41	14,97	10,70	2,01	40,64	11,68	34,12	9,53	12,29	1,72	32,66	13,34	70,44	22,30
2,00	1,00	26,00	26,00	20,35	10,29	30,74	8,59	2,11	1,50	5,41	4,91	29,03	6,80	2,75	5,47	10,97	7,47	17,98	5,58	2,46	2,81	52,19	17,51	60,16	13,59	3,26	1,53	18,12	14,02	73,33	12,20	3,09	1,68	31,84	13,27	27,21	14,52	5,12	1,69	19,87	12,99	53,50	14,63	4,82	,84	14,79	15,15	97,29	15,08
2,00	1,00	27,00	27,00	16,40	8,13	8,33	3,82	3,03	1,76	15,18	3,87	6,05	5,34	3,02	4,63	4,34	4,85	7,02	2,51	2,29	2,92	44,16	11,08	9,52	5,97	4,13	2,29	28,00	5,93	10,88	5,84	5,55	2,59	13,99	7,22	13,54	5,41	3,21	2,28	25,18	5,38	6,86	4,49	3,18	2,21	18,65	3,26	20,73	5,63
2,00	1,00	28,00	28,00	211,01	94,81	43,87	2,96	2,28	,97	280,88	125,18	46,03	5,68	4,48	3,88	115,68	52,05	22,89	3,05	1,95	1,69	74,34	16,88	19,92	3,80	3,77	1,17	66,45	22,69	16,15	4,88	3,31	1,07	52,16	17,43	13,38	3,25	3,57	1,44	44,77	14,52	7,12	4,01	4,26	1,00	24,86	10,30	13,72	9,81
2,00	1,00	29,00	29,00	50,65	6,11	13,27	10,02	5,86	,85	45,75	3,16	5,53	5,56	8,11	2,87	17,82	2,98	8,21	6,81	3,94	1,86	37,79	8,72	10,65	12,49	7,00	,99	24,78	4,98	4,22	7,43	5,38	1,42	18,98	2,61	16,83	8,16	6,02	1,14	19,11	4,02	6,99	9,98	4,79	,73	21,23	4,55	5,95	15,08
2,00	1,00	30,00	30,00	10,40	2,86	6,82	3,86	2,10	1,15	13,15	4,05	3,03	2,80	2,10	4,50	5,85	3,44	3,03	1,73	2,01	2,45	7,49	8,03	8,94	5,80	4,08	1,12	10,25	3,37	3,54	4,04	1,74	1,16	6,56	4,66	7,12	3,18	2,72	,99	7,32	6,08	4,46	4,50	3,61	1,09	11,42	2,55	1,36	2,56
2,00	1,00	31,00	31,00	65,68	44,50	20,14	13,09	6,99	3,36	83,62	48,82	21,54	17,74	10,25	5,33	28,12	19,40	11,24	6,91	4,57	2,51	42,80	16,79	6,24	5,64	4,33	1,85	45,55	17,30	5,73	4,54	3,62	1,26	12,62	8,84	4,15	3,57	3,34	1,60	33,78	7,15	2,53	4,51	3,81	,83	40,67	8,25	1,87	4,35
2,00	1,00	32,00	32,00	10,84	16,45	13,29	6,96	2,62	1,70	11,02	11,34	10,94	3,87	4,24	3,45	6,10	9,59	9,66	4,59	2,91	3,36	20,90	19,02	19,42	9,80	7,65	2,26	15,21	13,77	14,00	6,96	3,80	1,84	14,94	17,34	18,05	7,90	6,23	2,02	15,71	9,96	8,22	3,89	7,31	1,34	14,37	5,03	4,97	5,83
2,00	1,00	33,00	33,00	5,99	6,26	7,03	1,12	2,61	,88	5,47	6,47	5,94	2,71	5,04	2,89	3,48	4,07	5,06	3,43	3,09	1,35	6,88	4,33	7,21	2,75	5,04	1,07	7,20	6,57	6,11	2,49	3,17	1,46	7,33	5,32	15,44	11,07	4,42	1,26	14,73	7,62	13,73	11,50	4,29	1,19	8,75	6,40	6,65	11,34
2,00	1,00	34,00	34,00	125,69	104,60	16,49	5,77	2,38	1,46	176,97	141,82	18,99	8,16	3,67	6,00	53,10	53,44	9,34	3,41	4,92	2,14	52,45	23,34	4,93	4,64	3,72	2,10	47,07	26,20	11,96	4,64	2,48	1,99	30,39	18,28	5,64	5,11	3,99	1,28	29,83	11,37	6,60	4,66	5,21	1,68	22,14	14,84	61,55	12,77
2,00	1,00	35,00	35,00	282,94	132,83	17,50	4,03	3,02	1,79	336,19	131,75	12,11	4,36	3,33	5,48	147,34	77,16	9,67	2,52	3,12	4,56	60,59	28,46	12,03	4,33	3,17	1,49	87,68	33,08	7,05	6,15	3,98	2,35	53,23	19,85	19,29	4,17	2,55	2,06	55,75	16,84	36,69	11,34	5,54	2,31	56,66	18,68	17,82	18,34
2,00	1,00	36,00	36,00	41,42	9,85	10,54	3,31	4,57	1,48	42,90	5,52	7,08	3,09	3,61	4,41	16,66	4,97	5,14	2,96	3,56	2,30	61,79	10,06	8,55	3,49	5,82	1,33	38,63	5,10	5,82	2,86	4,51	1,44	24,69	5,79	3,73	2,77	3,28	1,26	27,78	5,08	5,79	6,22	4,50	1,16	22,41	3,48	5,21	6,01
2,00	1,00	37,00	37,00	26,89	5,10	3,89	2,10	2,18	,83	28,78	3,65	2,66	2,60	2,84	6,14	16,25	2,67	4,99	2,57	2,44	1,65	9,67	8,11	8,22	5,66	2,92	,89	8,23	6,89	7,78	2,39	2,74	1,14	6,02	3,79	5,16	3,18	2,14	,90	12,41	7,97	6,70	4,40	2,96	,85	10,39	7,43	5,51	2,30
2,00	1,00	38,00	38,00	247,75	193,84	66,56	18,19	7,40	4,56	292,89	252,91	80,64	26,77	9,89	12,83	107,05	96,09	33,99	7,75	3,80	2,90	92,79	59,45	17,78	7,40	3,30	1,53	115,25	73,81	23,90	10,00	4,49	2,02	33,91	30,71	11,83	3,08	1,63	1,09	59,11	22,44	12,12	5,02	2,68	1,34	75,31	29,82	14,30	5,85
2,00	1,00	39,00	39,00	275,28	208,82	28,27	2,96	3,56	1,10	318,58	218,96	19,67	4,57	4,39	2,65	160,10	119,10	15,09	1,61	3,24	1,39	60,04	41,05	13,02	3,23	3,11	1,47	59,89	43,72	7,87	2,45	2,88	1,17	49,29	35,52	8,05	2,12	2,77	,93	25,10	23,88	6,74	4,11	3,71	1,53	25,44	22,84	6,21	4,71
2,00	1,00	40,00	40,00	278,58	183,37	33,08	3,38	3,12	,80	460,19	230,41	29,40	4,32	6,87	4,11	118,74	102,43	14,24	4,64	3,53	1,29	67,74	29,14	10,71	4,41	4,51	1,29	111,04	33,66	7,92	6,33	5,46	1,27	53,92	24,41	5,74	4,46	3,89	1,36	17,38	8,36	5,05	6,95	3,94	2,07	23,36	9,33	5,59	7,39
2,00	1,00	41,00	41,00	250,37	132,20	31,32	5,56	4,01	1,65	221,72	140,77	36,95	3,95	11,17	8,05	196,69	83,72	21,12	2,47	2,94	1,51	69,18	27,54	26,20	6,06	5,75	2,26	69,91	34,00	23,67	6,63	9,23	4,17	73,48	21,59	16,87	3,58	3,42	1,50	59,55	17,92	39,47	7,96	4,25	2,90	52,72	18,05	30,24	5,74
2,00	1,00	42,00	42,00	224,35	220,85	90,58	22,27	15,46	8,90	199,04	201,61	82,01	24,69	16,84	11,83	209,76	180,43	67,94	16,63	13,22	8,30	45,59	32,97	18,57	7,01	4,21	2,73	46,75	38,66	28,56	9,47	5,88	2,41	50,30	36,01	21,71	4,66	4,31	2,89	48,86	11,06	16,13	4,42	8,78	2,38	44,41	14,85	24,12	4,37
2,00	1,00	43,00	43,00	92,19	5,05	20,42	1,99	2,66	,78	125,88	3,10	20,29	5,25	5,58	4,39	34,01	5,05	10,00	1,12	2,28	1,28	41,61	13,85	27,04	3,95	4,14	,95	46,38	9,31	41,31	3,51	5,83	,94	22,78	7,01	15,87	2,05	3,36	,44	61,57	11,34	10,34	2,21	5,15	,65	50,47	10,20	29,49	2,90
2,00	1,00	44,00	44,00	26,07	5,20	13,42	6,91	3,28	,98	15,42	5,63	12,53	6,45	2,32	3,47	15,63	5,99	8,44	3,59	4,73	1,28	14,69	7,38	28,72	8,28	6,56	1,59	4,57	4,10	18,90	5,78	4,90	1,38	11,63	5,90	21,95	3,17	4,23	1,46	4,14	3,38	8,10	3,27	1,85	1,24	3,46	3,46	6,76	3,92
2,00	1,00	45,00	45,00	31,97	16,00	5,85	1,21	2,06	,86	17,40	9,41	3,00	2,93	2,89	4,18	24,05	4,53	4,25	,60	1,97	1,77	37,75	35,58	9,94	2,47	2,93	,84	20,92	19,61	13,50	2,87	3,08	1,13	23,65	10,23	3,99	2,49	4,49	,46	9,11	13,99	3,58	3,69	3,50	1,10	4,52	10,30	11,20	2,34
2,00	1,00	46,00	46,00	12,10	4,18	1,95	,97	1,58	,85	3,59	2,49	1,72	3,35	2,96	3,20	5,83	4,79	1,30	1,29	2,25	1,50	32,00	7,88	2,15	3,14	3,66	1,21	19,17	4,53	2,29	3,80	4,07	1,18	7,79	4,31	1,34	,81	1,41	,64	30,19	9,11	3,62	5,04	3,84	,94	19,57	5,66	3,81	4,90
2,00	1,00	47,00	47,00	295,84	164,25	30,80	5,97	4,28	1,41	219,98	112,21	22,47	4,72	4,99	3,62	327,43	183,63	27,85	5,01	4,46	1,71	27,75	22,07	19,44	5,93	4,03	1,14	28,02	15,59	17,93	4,06	3,05	1,15	40,89	31,99	20,57	4,82	4,31	1,48	7,25	8,70	16,34	2,79	2,66	1,14	6,12	6,49	14,62	3,51
2,00	1,00	48,00	48,00	32,76	6,29	3,35	1,89	1,43	1,28	38,35	5,14	2,16	3,88	3,41	3,44	36,26	1,87	,67	,62	1,49	1,50	8,33	14,95	7,09	3,59	2,20	1,64	12,91	9,03	4,48	3,50	2,58	1,92	6,86	5,05	1,44	1,03	1,58	,61	2,75	9,94	4,59	4,33	1,77	1,17	4,45	10,11	4,64	5,47
2,00	1,00	49,00	49,00	9,49	6,09	5,16	2,36	2,59	,80	5,81	8,49	5,61	5,31	5,57	4,40	12,71	3,42	3,27	2,57	1,68	1,37	17,58	9,64	4,31	4,33	4,54	,98	9,45	12,41	5,28	2,59	4,37	1,55	6,86	5,31	2,77	3,33	3,00	,72	26,03	6,15	3,94	2,63	4,86	,96	15,21	8,70	4,42	2,82
2,00	1,00	50,00	50,00	60,41	53,39	51,43	10,10	6,51	3,29	43,81	38,77	34,65	8,46	6,64	4,55	95,60	60,04	49,75	12,25	7,35	5,04	14,16	14,42	21,69	6,28	4,20	1,07	7,24	11,54	19,10	3,31	3,52	,96	21,63	15,98	21,08	6,49	4,25	1,13	6,87	10,17	4,30	5,32	2,66	1,20	3,87	5,61	6,25	4,47
2,00	1,00	51,00	51,00	149,07	64,21	16,72	15,78	8,39	2,79	84,89	50,82	13,41	15,54	7,44	5,74	134,36	55,86	23,93	14,62	7,57	3,82	60,84	33,76	11,08	12,06	7,01	1,80	35,23	22,18	7,75	8,91	5,04	1,94	49,61	21,26	18,14	11,02	7,86	1,53	35,13	15,97	9,33	6,30	5,47	1,48	15,48	11,89	6,10	4,02
2,00	1,00	52,00	52,00	300,46	177,83	11,42	3,47	3,81	1,67	238,15	127,07	11,29	4,08	4,43	5,22	289,83	173,53	7,73	2,43	4,17	3,55	43,13	41,90	8,72	4,50	4,07	1,79	55,50	33,84	6,43	3,73	5,99	1,39	61,06	40,24	4,09	2,89	1,96	1,26	8,54	11,82	6,45	5,66	4,09	1,06	23,12	13,74	4,47	3,87
2,00	1,00	53,00	53,00	12,74	5,64	12,14	4,06	2,67	1,11	8,94	3,60	6,99	5,88	3,81	5,22	10,43	2,75	5,40	5,60	5,66	3,41	37,32	12,48	15,75	5,21	2,74	1,60	30,52	6,89	7,85	1,90	1,92	1,22	9,11	5,63	22,61	5,79	2,25	,99	30,01	8,28	40,79	9,05	1,92	1,44	34,09	6,13	8,79	5,39
2,00	1,00	54,00	54,00	22,29	1,99	7,59	4,37	3,57	1,24	28,19	2,21	3,57	4,79	4,73	4,06	11,10	2,19	4,72	4,28	2,74	1,91	33,71	5,78	12,14	4,09	5,41	1,80	21,41	3,73	6,62	6,29	4,73	2,04	17,03	3,44	18,49	6,25	9,84	,81	61,77	9,98	14,26	4,65	4,01	,92	28,62	6,86	5,57	9,53
2,00	1,00	55,00	55,00	211,99	118,94	13,19	8,71	4,04	1,78	165,28	87,32	11,42	5,86	5,53	4,30	210,41	125,93	11,40	5,87	3,13	2,41	37,72	11,73	6,30	6,86	5,14	1,16	34,33	13,80	4,73	7,15	4,25	1,09	37,03	20,29	12,67	5,83	5,29	,71	26,87	5,42	14,52	7,87	4,84	,92	32,65	5,30	5,48	13,75
2,00	1,00	56,00	56,00	39,09	15,64	9,52	4,32	5,44	1,14	33,07	7,60	5,31	2,08	5,76	3,23	17,32	9,25	6,52	3,19	4,89	1,96	45,86	18,78	15,28	6,92	9,30	1,70	47,19	10,51	11,42	3,25	5,74	1,61	26,93	11,30	10,54	7,54	4,70	,70	50,33	14,26	32,30	13,86	6,90	1,13	56,36	8,81	24,96	17,68
2,00	1,00	57,00	57,00	34,57	6,05	13,86	4,09	4,68	,75	13,18	4,50	9,82	4,75	4,73	3,66	21,14	4,74	10,52	2,08	4,14	1,82	34,49	9,50	32,57	7,66	7,95	1,08	18,62	8,34	37,22	6,43	6,25	,82	12,56	5,60	33,41	6,32	4,36	1,95	29,18	3,91	44,07	3,44	3,94	1,54	14,18	5,67	57,78	5,80
2,00	1,00	58,00	58,00	195,00	73,56	15,93	3,14	3,24	,66	137,35	58,01	15,26	5,09	5,05	2,83	178,84	62,83	10,84	3,24	2,96	1,87	21,74	23,69	6,42	3,07	3,22	,69	17,05	15,55	6,03	1,74	1,74	,99	24,67	18,92	3,95	1,40	2,01	,69	6,88	9,66	3,89	5,23	2,23	,77	7,68	7,68	3,94	2,14
2,00	1,00	59,00	59,00	11,36	5,09	8,17	2,97	2,99	1,07	10,24	3,42	6,86	3,27	3,09	6,81	6,03	2,76	2,78	2,66	3,36	2,17	21,53	8,23	5,76	5,26	2,14	1,05	22,53	5,39	6,36	3,63	2,27	1,70	12,00	6,29	3,07	1,53	1,34	1,02	14,98	8,28	6,45	6,07	1,46	,90	18,28	7,10	4,82	4,30
2,00	1,00	60,00	60,00	62,08	4,44	5,51	3,86	4,09	,78	30,58	3,64	2,38	7,55	4,52	5,41	59,30	3,90	4,21	2,86	4,23	2,75	48,59	6,69	8,32	5,87	3,18	,91	19,66	2,90	3,52	4,17	2,61	1,17	27,53	2,82	4,10	3,07	2,49	,68	31,18	4,35	2,91	4,80	2,24	,94	16,54	3,98	2,03	3,74
2,00	1,00	61,00	61,00	328,45	89,51	18,21	5,63	3,03	,78	266,32	75,79	17,41	5,61	5,68	6,26	342,29	82,66	14,28	6,07	2,62	1,35	54,63	14,79	8,35	4,52	3,00	1,15	55,86	19,16	5,36	5,20	3,91	,98	63,72	16,97	4,23	2,87	1,91	1,15	19,87	7,08	6,28	8,09	3,52	,85	16,53	8,64	3,56	10,56
2,00	1,00	62,00	62,00	262,12	240,41	21,38	4,89	1,65	,92	173,35	187,99	19,15	5,54	3,49	3,85	257,50	264,86	26,07	3,55	2,54	1,67	60,14	29,41	4,94	5,12	2,00	1,60	33,93	29,44	5,38	5,36	1,62	1,07	66,36	39,35	4,39	3,51	1,33	,90	50,81	8,22	3,80	8,99	2,11	1,33	30,20	8,37	2,80	7,88
2,00	1,00	63,00	63,00	60,77	7,41	5,47	3,58	2,22	1,25	25,97	5,57	3,59	2,42	3,29	3,85	79,50	5,32	4,04	3,24	2,13	2,47	25,72	8,23	10,32	8,66	7,82	1,28	23,61	6,08	9,74	3,27	4,12	1,73	35,04	6,93	7,20	9,09	7,36	1,48	33,37	9,04	10,61	9,57	9,20	,90	29,25	10,23	20,98	6,84
2,00	1,00	64,00	64,00	10,49	8,15	18,05	3,03	3,23	1,53	3,34	3,70	8,28	2,80	4,65	3,06	10,48	4,57	16,41	2,54	3,51	2,44	7,69	5,91	29,68	6,11	6,51	1,71	6,24	6,98	24,91	7,48	6,60	2,07	7,09	3,92	39,63	8,69	7,08	1,32	2,16	4,41	33,97	5,94	4,40	,88	1,82	5,27	71,27	7,84
2,00	1,00	65,00	65,00	10,92	4,50	6,41	3,25	4,48	,76	6,02	2,31	5,25	8,05	5,32	2,83	,61	2,86	3,16	2,04	4,92	1,74	9,71	5,41	11,22	4,49	8,59	1,31	5,92	5,34	14,56	4,88	9,78	1,11	5,33	5,25	14,32	6,98	4,91	1,09	17,80	6,65	7,84	7,57	4,85	1,29	15,56	8,58	34,37	5,04
2,00	1,00	66,00	66,00	12,23	5,02	7,49	3,17	3,29	1,16	14,18	6,37	6,63	4,72	3,99	4,22	3,95	4,28	3,16	2,97	5,41	1,85	24,94	5,03	7,39	3,66	3,84	1,48	34,61	4,04	9,76	7,53	7,67	1,70	13,14	4,69	6,92	4,89	4,82	1,24	16,64	4,52	4,46	10,19	4,11	1,30	28,42	3,98	16,47	11,35
2,00	1,00	67,00	67,00	12,45	9,01	12,42	5,44	2,67	1,06	23,95	3,63	12,04	4,51	4,33	3,78	2,08	8,67	5,76	2,37	2,86	2,47	35,93	15,76	22,17	7,57	3,18	,95	49,67	7,88	21,80	8,95	4,54	1,48	11,05	5,27	14,45	9,10	4,13	,76	36,18	7,11	9,74	5,68	4,85	1,17	50,97	6,16	19,01	6,64
2,00	1,00	68,00	68,00	16,22	10,40	9,05	6,74	2,46	,84	13,11	11,22	10,82	5,27	6,56	6,10	6,38	4,60	5,40	3,44	6,81	3,54	23,12	15,31	10,26	7,56	3,95	,82	16,99	16,58	14,57	4,79	4,98	,85	19,86	8,75	16,79	5,65	4,36	,86	39,73	12,43	5,14	3,00	2,35	,59	26,10	14,55	9,87	4,82
2,00	1,00	69,00	69,00	11,78	7,61	3,91	3,35	1,88	,47	15,25	6,04	4,39	3,72	3,75	5,50	7,06	8,54	2,28	3,62	4,74	2,79	5,44	13,17	6,98	3,88	3,47	,64	11,67	9,73	7,53	3,24	2,34	,77	8,93	8,59	9,30	6,71	2,33	1,08	9,18	7,19	5,05	2,57	2,60	,62	9,79	8,21	8,31	6,21
2,00	1,00	70,00	70,00	62,86	3,09	6,93	4,16	3,55	1,65	75,92	3,92	4,69	3,55	4,32	7,22	35,52	2,99	3,60	3,32	2,69	2,27	34,03	3,75	8,08	5,07	3,90	1,76	27,09	4,07	4,83	2,55	3,64	1,60	16,21	3,23	5,92	4,96	2,35	1,36	19,32	5,02	4,44	2,82	2,89	1,09	17,36	3,94	3,06	3,79
2,00	1,00	71,00	71,00	230,13	118,61	15,73	5,37	1,96	,95	169,94	80,28	7,82	5,25	2,14	3,80	267,13	124,32	14,26	7,61	2,41	2,02	37,54	17,21	5,30	3,98	3,72	1,29	31,62	12,95	3,81	1,31	2,95	1,71	42,45	21,01	8,55	7,40	2,07	,83	37,03	9,69	4,58	3,36	3,26	,94	28,48	6,46	4,25	4,48
2,00	1,00	72,00	72,00	362,15	206,36	10,32	7,40	4,02	1,43	336,87	195,17	13,81	8,91	5,23	3,54	277,10	149,92	7,70	3,70	2,15	2,07	81,49	61,13	5,48	6,20	3,88	,97	77,90	57,03	6,03	6,95	5,51	1,08	70,82	42,67	8,12	5,05	2,16	1,18	47,60	28,91	5,42	5,59	2,70	1,10	40,85	30,28	6,32	5,97
2,00	1,00	73,00	73,00	36,83	6,84	4,26	4,71	6,25	,93	26,59	6,14	3,86	7,48	8,27	3,89	32,06	6,27	1,89	3,42	5,04	1,73	23,04	12,61	8,45	7,68	12,52	1,23	13,42	8,11	4,04	7,01	7,55	1,08	12,06	8,24	3,94	4,53	7,21	1,14	21,73	7,14	2,85	4,57	7,91	1,06	12,15	7,65	2,71	4,74
2,00	1,00	74,00	74,00	28,96	6,97	12,98	6,91	7,52	1,02	34,65	8,05	20,38	8,63	4,88	5,55	22,07	5,06	5,87	4,76	6,59	2,68	61,98	13,05	12,87	8,50	6,68	1,19	34,61	13,93	21,77	7,23	8,92	1,41	25,91	8,82	5,94	9,47	8,49	,97	44,78	15,70	11,35	5,58	6,41	1,35	31,21	23,18	17,07	6,89
2,00	1,00	75,00	75,00	558,16	147,93	15,89	4,03	3,21	1,17	465,78	115,98	10,52	5,25	3,65	4,17	405,87	159,47	15,49	5,10	3,70	2,34	270,77	18,44	3,44	3,41	3,71	1,27	245,62	18,84	3,99	4,83	4,07	,94	140,10	30,40	4,67	4,03	3,71	1,16	200,17	13,69	11,90	5,92	1,67	1,31	198,74	10,03	5,13	6,37
2,00	1,00	76,00	76,00	30,97	3,90	2,76	2,80	2,66	1,06	26,31	3,69	1,06	3,55	4,56	3,35	10,02	2,30	2,28	2,37	4,68	3,53	59,69	7,01	1,83	4,43	2,88	1,34	50,50	4,94	5,33	3,78	3,17	,84	19,35	3,33	2,46	8,62	5,36	1,46	66,70	6,03	5,93	6,22	2,38	,92	57,76	4,96	19,65	8,91
2,00	1,00	77,00	77,00	20,29	6,62	6,47	4,38	1,88	1,22	15,12	5,01	7,12	5,08	4,01	5,89	10,64	5,39	5,35	3,67	6,47	3,90	64,86	8,82	17,06	5,85	3,93	1,98	29,18	8,23	16,91	5,95	3,51	1,37	19,91	4,78	10,54	7,92	2,97	2,10	40,22	8,47	15,91	4,98	3,93	1,37	26,20	7,93	21,55	9,37
2,00	1,00	78,00	78,00	11,33	6,73	5,91	2,24	3,39	,92	11,23	4,05	3,99	2,44	5,30	5,29	4,76	5,21	2,50	1,25	3,65	3,75	24,54	17,62	10,01	3,28	3,77	,89	13,61	10,90	7,18	2,92	3,86	1,11	8,26	8,64	2,32	3,52	3,38	1,07	18,27	13,07	5,57	3,25	2,54	,98	10,85	11,20	4,57	4,19
2,00	1,00	79,00	79,00	4,65	7,51	8,09	2,14	3,24	,80	4,29	10,34	6,13	3,38	6,03	3,91	4,02	1,56	1,61	3,85	5,16	4,49	24,32	14,91	8,85	3,58	2,62	,71	12,97	14,00	4,86	3,61	3,42	,95	6,91	6,57	3,53	2,52	1,71	,79	27,33	15,25	4,43	4,80	2,34	,66	14,47	11,39	3,95	6,67
2,00	1,00	80,00	80,00	6,78	6,77	4,78	3,73	4,92	,59	6,62	3,81	4,13	4,88	6,82	6,10	1,98	4,29	1,99	3,13	2,04	2,71	16,09	8,07	7,45	5,03	5,86	,88	10,79	6,56	6,29	3,97	6,90	1,49	6,89	6,23	5,89	4,12	4,59	,86	25,49	4,79	4,22	5,44	2,77	,57	17,28	3,13	3,43	5,41
2,00	1,00	81,00	81,00	11,09	8,98	13,13	3,82	2,53	,99	8,31	9,66	12,29	3,63	4,43	4,38	18,36	5,07	5,95	2,68	3,07	3,29	25,86	10,78	18,03	4,44	2,69	1,07	12,75	11,69	19,49	5,48	3,35	1,41	16,03	6,23	6,78	2,06	2,52	,83	8,31	9,22	10,91	5,80	2,28	,79	7,77	8,19	12,88	9,35
2,00	1,00	82,00	82,00	75,25	75,45	15,99	11,61	3,65	1,75	54,79	60,44	11,49	10,32	5,42	5,34	75,53	56,94	14,35	9,53	4,49	3,75	14,99	24,66	10,15	13,65	4,71	1,28	15,34	21,65	9,74	11,32	6,38	1,82	17,71	19,85	9,26	12,81	6,76	1,24	8,22	13,39	4,44	5,60	4,07	,93	11,89	12,05	11,21	10,37
2,00	1,00	83,00	83,00	20,09	10,90	5,04	2,96	1,99	1,10	6,93	5,33	6,93	4,92	3,35	4,09	21,44	3,07	2,05	2,93	3,69	3,12	17,10	18,72	5,74	4,48	2,77	,84	16,27	8,42	10,74	4,95	2,70	1,54	24,14	6,72	3,92	3,55	3,02	,77	22,94	10,62	8,41	3,91	2,81	,62	27,36	10,11	10,91	6,41
2,00	1,00	84,00	84,00	8,90	4,65	3,38	2,55	5,23	1,03	16,30	2,82	3,31	2,72	4,07	4,51	4,65	4,35	3,40	2,62	6,32	2,75	5,92	10,36	2,74	2,98	4,98	1,07	1,67	7,09	2,84	1,68	4,49	1,24	1,65	4,72	2,91	1,79	2,84	1,01	8,35	9,36	5,32	4,62	2,23	,72	8,45	9,13	3,59	3,54
2,00	1,00	85,00	85,00	31,32	10,84	2,30	7,09	2,55	,73	63,82	7,61	2,27	7,55	5,03	5,19	9,36	5,35	1,00	5,29	2,88	2,89	24,83	10,65	2,43	9,40	3,74	1,00	29,89	9,79	2,54	8,73	3,86	1,06	17,70	6,51	,97	2,90	2,30	1,34	24,96	8,10	4,01	5,31	1,82	1,13	28,23	8,53	3,14	5,12
2,00	1,00	86,00	86,00	202,64	48,80	37,37	13,75	5,09	4,10	120,35	55,95	35,21	16,45	5,25	7,46	213,49	28,81	25,95	8,93	4,41	4,19	60,20	10,20	12,91	5,21	4,24	1,64	28,15	15,26	16,89	7,27	2,34	2,15	55,77	6,55	9,32	3,84	2,79	1,90	45,44	10,44	12,03	6,08	3,71	1,70	26,30	12,21	13,80	6,63
2,00	1,00	87,00	87,00	289,16	30,30	16,58	4,99	4,69	2,35	138,32	28,51	18,45	11,42	7,02	4,41	418,26	29,88	12,34	4,91	4,89	3,93	40,69	13,64	20,61	5,89	4,02	2,40	28,50	13,71	17,64	3,36	3,55	1,90	82,46	12,74	16,77	3,86	4,04	1,57	8,70	6,93	7,89	4,49	2,74	2,07	13,21	5,74	4,32	5,39
2,00	1,00	88,00	88,00	174,84	25,97	11,97	9,95	4,56	3,11	286,93	39,20	15,44	12,14	5,72	5,85	147,53	19,30	11,49	9,21	5,97	4,07	96,69	14,58	10,08	9,46	4,26	3,03	156,37	20,47	9,96	9,70	4,56	3,15	73,87	11,39	8,02	11,04	7,17	2,37	97,89	11,82	10,29	9,54	4,40	2,50	101,13	16,09	7,82	7,06
2,00	1,00	89,00	89,00	612,42	179,51	28,54	5,53	3,62	2,40	749,30	189,37	23,16	7,09	6,40	4,30	347,12	97,51	20,76	4,81	3,01	2,32	139,53	35,73	9,15	6,99	3,42	2,33	148,91	39,93	6,22	3,85	3,94	2,38	94,46	21,54	10,27	6,09	4,76	2,13	83,24	9,74	8,18	8,34	5,13	2,57	49,99	13,37	6,46	4,71
2,00	1,00	90,00	90,00	18,96	5,43	6,36	5,35	3,79	1,39	28,66	4,01	3,54	6,61	3,58	3,09	13,45	3,05	4,71	3,78	2,90	1,63	5,22	6,52	10,29	6,70	10,49	1,78	9,37	6,25	11,35	6,41	6,14	1,56	2,56	4,51	14,40	3,99	4,75	1,30	10,53	8,07	3,50	2,74	6,74	1,34	10,64	10,86	7,68	3,85
2,00	1,00	91,00	91,00	158,34	89,54	37,45	12,17	5,51	2,90	218,85	96,37	35,79	12,51	9,22	7,37	65,28	42,58	18,41	7,40	3,91	3,33	51,82	17,65	39,15	8,79	8,50	2,90	62,40	18,98	42,70	7,80	7,04	3,43	32,17	12,65	21,12	8,08	6,03	1,42	28,18	7,98	16,15	7,39	5,46	2,40	22,71	11,26	19,88	8,19
2,00	1,00	92,00	92,00	20,70	13,71	4,94	10,94	5,44	1,34	22,95	10,14	4,02	10,84	5,43	4,28	10,72	4,92	4,68	8,84	3,35	1,54	66,93	23,29	14,51	11,65	6,19	1,43	50,05	16,68	9,79	14,03	7,80	1,33	40,78	7,43	4,78	7,06	2,67	1,52	56,12	12,55	9,08	6,98	2,84	1,24	41,38	14,27	11,49	6,57
2,00	1,00	93,00	93,00	148,36	4,31	13,57	4,06	2,06	,96	138,80	3,41	7,70	3,90	6,00	4,83	79,82	1,40	4,73	1,92	2,19	2,65	87,11	3,76	11,36	5,92	2,75	1,45	78,87	2,42	8,61	2,97	3,59	2,04	56,62	1,85	4,43	5,43	2,15	,98	100,62	4,64	7,27	7,53	2,12	1,59	79,59	2,92	4,82	5,26
2,00	1,00	94,00	94,00	2357,48	150,30	49,57	5,66	4,99	2,20	2399,99	158,80	46,39	8,75	6,46	5,77	916,95	85,17	28,91	3,94	5,25	2,81	648,72	48,74	16,48	4,13	3,05	1,42	642,22	48,20	15,68	6,26	3,58	2,05	359,61	32,28	12,81	3,37	3,35	,69	222,56	27,87	13,11	6,52	3,43	1,50	260,16	33,54	13,10	6,45
2,00	1,00	95,00	95,00	226,94	4,38	7,54	5,99	2,28	1,45	256,16	7,93	8,07	9,48	3,99	4,44	127,16	1,61	3,41	2,89	2,61	2,61	43,89	7,05	8,88	5,88	3,02	1,89	45,47	5,74	4,78	4,77	3,43	2,06	35,41	3,75	5,17	2,23	2,96	1,35	22,31	6,10	9,25	5,67	4,49	1,71	19,71	6,08	5,65	4,13
2,00	1,00	96,00	96,00	164,51	28,01	7,39	4,37	2,15	,99	252,98	25,42	4,97	5,50	3,13	3,45	44,49	14,51	3,38	1,93	2,09	1,40	137,40	16,79	11,51	2,88	3,14	1,08	145,30	17,59	7,81	2,82	1,98	,98	71,60	12,78	5,27	2,75	2,20	,73	155,37	17,06	14,98	4,97	4,58	1,50	126,77	17,79	11,03	3,50
2,00	1,00	97,00	97,00	61,30	8,25	4,33	3,13	4,07	1,66	29,77	4,43	3,99	3,15	6,09	2,81	80,40	3,27	4,48	2,92	5,59	1,89	31,94	9,42	5,89	3,39	2,67	1,35	27,89	5,79	5,16	3,95	2,55	1,22	25,37	5,67	5,56	2,26	1,52	1,38	11,65	10,98	9,12	4,26	2,07	1,53	17,55	8,27	9,22	4,21
2,00	1,00	98,00	98,00	219,50	47,56	20,63	4,00	3,68	1,52	309,49	49,41	19,90	4,98	4,85	4,69	108,39	24,88	10,35	3,54	4,69	2,82	66,20	16,00	12,43	4,11	3,57	1,74	83,55	13,06	11,41	4,73	3,63	1,68	38,89	9,39	8,83	3,44	3,68	1,21	13,64	6,76	6,64	3,14	2,70	1,31	30,14	4,75	7,36	4,47
2,00	1,00	99,00	99,00	34,71	13,41	10,11	2,79	3,23	1,11	7,91	5,09	4,53	1,82	3,15	3,92	26,25	8,24	6,75	3,62	3,92	3,29	10,25	16,62	12,46	3,81	4,80	1,63	2,96	6,68	9,90	2,96	3,94	1,34	6,87	6,52	4,60	3,70	2,62	1,16	11,60	7,71	9,04	3,24	3,60	1,35	10,53	5,62	8,17	3,53
2,00	1,00	100,00	100,00	51,67	5,75	3,24	6,63	5,54	,92	12,84	3,52	3,04	5,19	3,77	5,89	41,95	4,09	6,02	4,78	7,57	2,44	44,34	11,89	4,11	7,44	6,70	1,06	20,04	6,72	6,02	4,99	4,31	,89	35,99	3,00	3,48	11,54	8,64	1,41	42,77	5,17	6,69	8,53	7,11	1,10	39,54	5,56	5,93	8,12
2,00	1,00	101,00	101,00	15,49	8,20	6,79	2,80	4,75	1,15	9,28	4,70	5,94	4,72	8,06	4,92	2,73	2,92	5,21	2,54	3,49	2,68	17,12	8,06	10,57	4,39	6,84	1,38	16,91	3,92	5,82	7,54	9,45	1,35	5,81	5,26	12,38	8,16	4,62	1,19	17,60	4,39	8,17	4,79	5,16	1,38	11,81	4,66	23,93	7,67
2,00	1,00	102,00	102,00	259,50	173,33	75,35	6,92	5,44	1,22	272,80	163,22	64,25	6,33	5,91	4,53	202,72	133,09	32,11	3,58	6,04	2,64	88,54	26,49	81,32	15,77	5,47	1,84	76,85	27,12	94,83	12,39	3,63	1,45	70,15	26,29	27,04	5,53	4,81	1,62	71,17	10,62	41,40	15,24	5,92	1,95	60,02	9,81	76,55	17,44
2,00	1,00	103,00	103,00	46,26	10,59	15,34	2,05	1,60	1,16	37,46	7,63	10,08	2,13	3,19	7,17	27,54	4,52	3,65	2,12	3,06	2,58	10,39	11,15	17,23	2,49	2,70	1,55	11,42	7,08	15,30	1,71	1,86	2,87	9,37	4,66	6,05	2,62	1,68	,46	14,94	5,52	6,39	1,52	1,08	1,11	3,77	4,72	8,74	1,48
2,00	1,00	104,00	104,00	323,62	252,42	20,54	2,54	2,36	2,09	362,86	249,83	16,64	4,25	2,65	6,80	215,16	176,64	12,41	2,12	2,91	2,61	53,00	52,17	7,41	2,77	2,98	1,52	61,22	54,37	6,10	2,80	2,75	1,60	39,46	43,85	4,26	1,13	1,70	,92	23,01	16,28	4,11	2,70	2,11	1,12	27,90	20,88	4,32	3,98
2,00	1,00	105,00	105,00	92,37	10,80	11,17	5,59	1,90	,65	92,35	3,83	9,03	6,62	4,81	3,86	52,53	7,12	7,30	5,31	1,43	3,49	26,56	9,57	6,77	4,75	2,20	1,00	24,96	5,18	6,58	4,32	2,20	1,10	19,15	5,32	2,42	3,79	1,31	,90	11,80	9,57	6,93	3,04	2,93	,99	13,74	5,15	4,94	3,58
2,00	1,00	106,00	106,00	435,48	14,86	5,01	6,58	2,46	1,32	267,73	7,67	2,68	6,87	4,08	4,70	332,51	13,81	5,75	7,30	3,31	1,96	164,28	3,60	3,69	4,31	2,63	1,90	140,62	2,51	3,57	2,36	3,25	1,40	138,40	4,08	2,31	3,92	1,96	1,08	79,95	4,94	4,42	5,20	4,05	1,90	83,59	3,34	5,35	4,62
2,00	1,00	107,00	107,00	205,31	15,87	38,35	8,02	8,14	2,06	160,41	10,79	25,31	8,04	6,66	5,59	138,82	9,88	20,97	5,42	5,81	3,16	126,23	9,35	60,22	7,76	8,38	1,35	110,68	9,71	47,56	13,16	5,51	1,70	97,18	8,16	36,38	6,45	6,59	1,03	75,76	7,02	27,46	12,69	3,84	1,46	91,51	8,33	26,67	20,79
2,00	1,00	108,00	108,00	524,50	299,55	64,93	16,06	7,10	3,99	463,84	249,62	52,82	16,89	7,59	7,63	315,07	203,06	43,22	8,11	5,46	3,97	232,66	99,57	25,99	9,11	6,26	2,55	208,84	85,00	19,28	8,91	4,91	2,41	140,74	72,72	23,34	5,42	4,90	1,99	107,76	34,12	20,30	10,68	4,00	1,81	106,05	32,57	12,20	11,83
2,00	1,00	109,00	109,00	26,90	5,45	6,71	5,97	5,19	1,16	68,57	5,75	8,51	4,62	5,09	4,35	32,55	7,60	3,57	4,60	4,66	2,40	44,97	15,19	5,91	9,79	8,47	1,89	72,42	11,44	6,74	12,20	5,39	1,78	38,24	6,35	4,04	6,99	5,15	1,34	141,79	17,96	7,68	12,32	4,17	1,57	133,91	13,14	8,35	17,15
2,00	1,00	110,00	110,00	328,33	176,95	13,83	5,93	3,98	1,32	297,56	158,61	11,49	6,93	5,85	3,20	227,68	115,35	10,09	3,79	5,35	3,40	55,48	39,31	7,52	3,32	3,52	1,51	40,06	36,71	4,43	3,74	2,97	1,75	34,58	25,84	5,13	2,30	4,02	1,37	21,73	12,39	5,47	7,06	3,06	1,98	15,18	13,08	3,04	5,52
2,00	1,00	111,00	111,00	307,81	61,91	6,12	5,82	3,46	2,15	142,97	34,32	3,57	4,73	4,26	5,03	232,55	49,21	4,77	5,65	4,91	2,94	198,72	42,85	6,70	6,71	4,90	1,74	120,62	27,73	4,42	3,75	3,30	1,69	138,55	29,91	5,68	5,77	2,71	1,29	109,69	32,38	8,11	10,77	5,96	1,27	81,48	24,72	6,33	4,69
2,00	1,00	112,00	112,00	554,28	10,85	9,29	4,61	1,62	,70	337,84	5,25	3,47	5,10	3,91	2,15	385,53	6,74	6,77	3,28	2,93	3,02	164,70	13,73	10,19	3,64	2,50	1,17	124,64	8,01	6,27	2,41	2,25	,89	133,27	5,51	9,28	2,80	1,70	,76	88,61	5,95	6,00	1,93	2,04	1,07	57,96	4,39	4,24	2,09
2,00	1,00	113,00	113,00	1787,48	551,39	26,29	9,75	8,07	5,97	1306,04	421,51	20,70	9,18	6,76	7,11	1309,42	421,38	15,39	8,99	4,89	6,27	538,39	104,82	10,65	5,39	6,76	3,31	436,05	96,17	10,46	6,86	6,49	2,94	430,87	105,92	5,19	4,86	3,32	2,41	270,89	30,97	6,66	9,46	3,17	1,72	205,21	30,27	8,16	5,36
2,00	1,00	114,00	114,00	309,83	76,40	31,33	14,20	8,40	4,57	202,47	56,13	25,22	11,24	8,43	5,24	231,05	57,03	23,40	11,66	7,13	6,54	96,21	20,74	10,06	5,44	5,65	2,49	88,86	20,72	9,42	6,03	4,14	2,14	106,24	18,83	8,53	3,38	3,92	1,73	102,69	11,93	7,63	8,03	3,67	2,21	93,10	11,50	7,71	11,46
2,00	1,00	115,00	115,00	102,02	110,34	52,66	17,93	12,54	5,09	78,54	93,80	42,52	14,20	13,06	8,14	83,22	79,33	34,56	15,30	9,20	4,82	19,82	35,13	18,21	6,05	8,40	3,06	20,31	32,78	14,40	4,84	6,16	2,22	21,81	30,67	12,57	4,79	3,87	2,70	12,18	17,47	14,47	10,48	4,68	2,86	10,87	14,31	7,37	4,96
2,00	1,00	116,00	116,00	62,09	8,89	6,03	9,41	6,60	1,01	46,07	4,67	6,27	11,14	9,94	4,73	28,33	5,87	2,43	6,47	4,07	2,85	106,94	25,38	13,20	17,22	11,06	1,96	45,98	10,46	8,20	10,98	7,03	2,57	34,46	11,25	5,89	8,61	6,87	1,30	40,41	18,43	7,44	11,38	6,58	1,75	22,85	12,52	7,65	7,88
2,00	1,00	117,00	117,00	6,76	5,92	4,14	2,04	3,52	1,14	4,91	3,95	3,45	1,89	6,99	3,66	3,31	3,24	1,10	2,91	2,41	1,63	5,65	7,31	4,14	3,15	4,22	1,13	3,18	3,97	6,77	7,12	4,20	1,09	3,60	1,93	6,92	2,96	4,34	,87	10,12	2,34	6,51	5,06	3,98	,65	7,50	3,57	24,46	11,49
2,00	1,00	118,00	118,00	15,32	11,50	8,43	4,17	2,65	,72	15,74	8,94	6,58	4,80	4,03	4,75	13,40	7,71	4,72	2,79	3,02	2,25	6,85	18,99	19,78	6,82	5,28	,88	3,50	15,61	25,42	6,94	4,69	,79	3,57	12,00	12,07	7,39	5,00	1,38	8,52	12,37	35,73	11,87	4,94	1,00	7,10	13,63	53,39	10,24
2,00	1,00	119,00	119,00	334,00	131,69	33,23	10,23	4,41	1,43	295,04	100,05	20,90	12,03	3,89	3,48	278,58	93,30	25,55	5,92	3,08	3,70	96,15	49,48	18,88	14,20	4,55	1,37	78,02	36,98	11,20	13,13	4,06	1,72	74,36	29,34	18,90	5,21	3,92	,98	25,36	30,32	15,34	10,16	5,24	1,00	39,52	22,90	16,68	10,30
2,00	1,00	120,00	120,00	34,62	3,51	7,50	4,66	1,55	,79	18,54	4,08	5,72	5,85	3,98	3,46	16,05	3,34	5,18	4,95	1,42	1,73	37,42	3,66	13,42	3,81	2,80	1,30	18,10	3,43	16,21	5,67	3,27	1,28	27,53	4,23	6,18	3,42	1,75	1,13	15,05	5,61	20,68	5,42	3,43	1,33	12,95	3,78	51,46	7,66
2,00	1,00	121,00	121,00	442,03	298,45	18,75	4,43	3,68	,97	420,85	248,34	17,18	3,09	4,07	3,90	310,22	196,65	13,62	4,68	3,58	2,54	116,20	80,59	14,34	6,29	3,70	,95	118,97	71,99	7,21	3,87	2,59	,93	91,48	51,36	8,50	4,68	1,96	,80	79,18	34,72	6,79	5,37	3,97	1,33	80,42	42,42	5,08	5,81
2,00	1,00	122,00	122,00	5,17	18,19	25,46	11,67	4,02	1,24	5,13	18,30	12,79	9,89	2,61	3,35	15,05	9,72	15,94	6,74	3,16	2,24	9,50	16,98	31,01	15,65	6,68	2,76	4,47	16,84	22,20	12,38	5,99	1,82	5,08	6,77	22,50	6,60	2,45	1,16	11,09	13,31	19,09	10,14	2,86	2,44	6,11	17,03	13,14	10,09
2,00	1,00	123,00	123,00	352,55	271,36	34,91	6,95	2,73	1,60	332,68	225,52	28,96	5,08	3,32	5,43	301,31	189,98	27,37	6,00	3,23	2,66	84,00	89,01	14,88	6,76	5,20	2,56	74,06	71,08	12,25	5,50	4,83	2,29	67,32	62,88	15,27	6,92	3,92	1,46	20,64	32,30	10,60	4,35	6,48	1,99	14,45	29,76	12,22	3,98
2,00	1,00	124,00	124,00	41,05	6,66	5,64	3,43	2,77	1,36	30,54	7,89	9,18	4,09	3,14	4,71	20,90	2,56	2,76	2,28	3,48	3,46	47,03	10,64	4,08	4,69	3,59	2,09	32,33	8,47	8,43	5,10	2,39	2,06	16,86	4,48	5,62	2,81	2,80	1,45	27,95	3,78	8,70	3,88	1,55	,82	36,35	5,14	18,73	7,01
2,00	1,00	125,00	125,00	13,10	7,10	6,00	2,37	2,84	1,23	9,89	3,37	3,58	2,33	5,69	3,14	3,64	3,50	5,05	1,65	4,61	3,89	21,24	18,42	5,97	4,52	4,24	1,58	15,61	8,62	3,80	5,71	3,96	1,32	12,16	7,44	8,00	3,20	2,29	,92	39,08	8,34	6,24	4,22	2,71	,95	18,88	7,38	4,54	7,40
2,00	1,00	126,00	126,00	12,38	8,27	3,92	5,45	4,74	,90	15,35	3,57	4,59	6,54	6,33	2,60	2,75	2,67	1,83	3,97	7,59	1,49	12,91	11,66	7,10	5,36	6,30	,86	14,29	6,25	5,49	4,69	5,00	1,14	2,36	3,34	3,30	5,64	4,98	,53	2,68	3,59	5,11	2,83	4,51	,97	5,58	3,79	4,08	5,61
2,00	1,00	127,00	127,00	19,32	3,11	10,48	2,52	5,71	1,14	9,82	4,15	6,72	4,31	6,53	4,84	19,81	2,08	6,67	2,27	7,86	2,98	6,14	5,06	24,17	5,22	6,27	1,95	4,74	7,39	21,58	6,06	5,62	1,78	4,69	3,52	14,51	6,63	5,02	1,37	4,77	7,19	33,43	6,29	4,41	1,36	6,79	12,23	87,32	11,04
2,00	1,00	128,00	128,00	6,15	4,82	3,59	5,11	1,98	,69	4,37	3,52	2,09	3,53	4,21	7,00	6,76	2,97	2,38	2,65	4,49	2,59	17,28	12,61	4,53	6,10	3,11	,86	10,81	10,43	3,03	3,07	3,59	1,08	11,84	4,11	2,28	5,18	6,31	1,06	15,36	11,82	4,80	4,36	5,07	,96	9,10	13,46	8,09	7,83
2,00	1,00	129,00	129,00	3,51	9,93	8,01	4,14	2,06	,93	3,66	3,57	3,60	4,61	3,54	4,52	2,85	2,51	3,39	1,59	3,99	3,66	6,18	20,10	10,25	4,28	1,92	1,52	8,99	12,08	8,97	9,16	3,39	1,29	8,88	4,64	4,87	9,63	2,16	,93	28,62	12,38	18,77	6,96	2,95	1,29	22,33	7,88	42,28	16,74
2,00	1,00	130,00	130,00	52,49	12,95	7,78	3,62	4,25	,75	33,56	10,45	7,33	3,23	4,74	5,07	13,73	4,31	4,29	2,51	5,68	3,38	61,27	17,17	15,54	4,86	7,03	1,18	43,07	12,45	10,37	4,08	4,09	1,32	21,97	5,33	8,78	4,20	2,85	,71	55,37	11,66	13,68	7,49	5,59	1,13	43,02	8,43	12,94	5,69
2,00	1,00	131,00	131,00	14,34	8,73	10,60	3,40	3,69	,93	15,86	4,34	5,77	6,02	5,10	2,96	3,44	4,88	3,56	4,38	3,73	2,27	33,91	14,92	16,89	6,15	7,20	1,34	34,02	7,31	7,54	9,06	3,25	1,01	15,08	8,82	6,77	8,97	4,42	,90	47,83	8,85	6,38	7,72	5,00	,88	48,37	5,00	7,87	14,92
2,00	1,00	132,00	132,00	21,20	7,08	9,38	5,89	4,13	,58	9,38	4,34	5,99	7,54	3,67	3,32	13,28	3,86	4,65	3,85	6,11	3,25	55,12	12,38	10,68	8,76	6,33	1,08	32,44	8,15	5,18	5,58	5,21	1,06	31,40	7,07	5,34	4,89	4,97	,88	52,82	10,50	6,16	7,44	5,85	1,42	42,67	8,43	5,78	5,13
2,00	1,00	133,00	133,00	12,84	4,46	2,65	5,06	2,82	1,07	15,39	3,18	3,32	5,42	2,35	6,09	16,72	2,21	1,49	4,04	4,54	2,71	34,80	3,88	3,82	6,79	4,34	1,55	17,21	4,98	4,04	7,32	4,27	2,38	22,61	3,81	3,49	5,17	3,54	,85	24,56	8,13	6,43	6,66	3,79	1,39	14,30	6,22	8,72	6,49
2,00	1,00	134,00	134,00	52,70	6,69	4,55	7,06	3,85	1,23	34,56	4,32	3,03	7,89	7,63	6,24	42,72	2,10	3,33	5,56	6,20	2,39	32,90	11,96	7,45	7,57	4,94	1,71	25,95	5,69	4,76	7,12	6,37	1,39	32,97	3,30	9,35	6,94	5,18	1,56	24,72	7,98	20,59	6,26	5,13	1,48	25,85	7,19	6,96	8,57
2,00	1,00	135,00	135,00	33,49	5,87	4,50	2,69	2,14	,72	21,01	6,79	3,35	2,69	3,62	4,73	17,40	1,79	2,50	1,71	6,35	3,13	29,09	5,28	5,55	4,25	2,92	1,22	27,66	6,60	5,26	3,01	3,46	1,22	13,37	3,59	2,94	2,66	2,69	1,01	19,01	7,60	3,80	4,97	4,02	,95	38,12	7,86	3,07	5,76
2,00	1,00	136,00	136,00	355,63	244,82	20,97	1,91	3,48	1,23	271,27	181,95	14,53	3,67	4,83	3,95	258,49	207,13	20,18	1,76	3,00	3,42	108,03	41,73	15,33	3,42	4,54	1,30	91,67	33,65	7,08	1,79	5,21	1,23	78,41	41,48	11,73	6,68	2,50	1,35	43,76	15,54	7,11	5,29	3,24	1,80	35,51	12,65	6,22	2,71
2,00	1,00	137,00	137,00	481,68	301,01	35,78	3,25	1,97	1,62	471,54	247,55	27,29	6,16	6,28	3,30	402,70	259,14	23,05	2,03	4,92	2,81	90,69	56,26	14,96	2,90	2,05	1,24	106,16	52,62	11,11	5,06	2,42	1,45	92,28	52,73	8,13	2,91	1,43	1,59	50,80	19,26	12,91	7,50	3,86	1,73	42,31	18,79	10,51	7,58
2,00	1,00	138,00	138,00	57,90	8,59	6,14	3,61	3,22	1,25	73,10	12,25	8,17	4,16	5,03	3,49	66,15	7,19	2,16	3,60	3,96	4,23	2,20	13,07	12,76	3,63	1,89	1,82	4,76	11,96	11,15	4,97	6,56	1,75	3,97	6,53	7,10	1,31	1,19	1,19	8,60	7,65	14,27	5,70	2,06	1,71	3,23	6,78	13,70	11,29
2,00	1,00	139,00	139,00	212,23	82,98	40,86	6,65	2,24	1,33	315,04	108,26	54,25	8,49	5,62	4,42	115,01	65,40	22,44	4,36	4,52	3,51	78,03	19,08	14,42	6,10	3,76	1,99	70,93	21,26	19,40	6,28	3,21	1,55	56,91	12,31	8,79	3,43	4,29	1,86	43,38	15,19	11,77	8,99	5,64	2,43	41,14	18,58	12,02	8,18
2,00	1,00	140,00	140,00	219,17	173,68	22,10	4,36	3,82	1,23	220,21	148,72	24,42	4,93	6,58	4,16	168,27	133,31	15,97	2,79	5,52	3,39	45,95	35,41	25,17	8,47	5,64	1,18	35,33	29,70	27,95	4,92	6,58	1,88	41,70	32,31	19,48	4,18	3,76	,92	35,86	13,37	18,89	7,18	5,42	1,15	26,75	10,99	26,76	6,36
2,00	1,00	141,00	141,00	17,38	8,34	5,43	6,02	3,64	1,07	13,64	3,57	5,39	2,03	4,53	2,99	5,94	7,03	2,53	4,88	4,89	3,24	14,74	18,74	8,95	7,99	6,41	1,19	12,68	8,51	5,89	7,80	6,80	1,29	3,32	7,93	5,18	11,00	3,52	1,28	15,14	7,32	5,87	11,73	5,43	1,45	15,58	5,23	5,10	10,90
2,00	1,00	142,00	142,00	23,73	4,97	5,18	3,59	2,31	,66	14,74	3,53	3,39	4,29	6,25	4,88	13,42	4,29	2,74	2,79	1,55	2,33	19,46	6,69	5,42	4,20	2,73	1,19	10,75	4,37	3,64	4,79	3,41	,97	8,84	1,82	3,73	4,62	3,04	,76	13,49	7,39	3,92	3,48	1,74	1,28	7,64	5,71	3,18	6,43
2,00	1,00	143,00	143,00	120,13	112,06	20,76	8,12	8,29	1,48	120,77	93,30	12,83	11,69	9,29	4,66	110,85	99,37	19,38	4,78	5,45	3,02	21,32	20,68	7,26	8,02	5,97	,96	21,96	13,22	5,82	7,90	6,89	1,43	16,06	18,61	14,23	6,94	4,86	,83	16,01	7,87	12,09	6,76	3,81	1,36	17,10	6,72	8,62	7,61
2,00	1,00	144,00	144,00	94,58	91,72	21,46	9,86	6,72	3,35	95,66	78,44	26,30	7,38	5,45	5,78	75,72	76,04	16,80	6,61	7,82	6,50	19,40	19,76	4,74	13,00	3,03	1,44	20,00	21,42	5,52	14,45	2,62	1,26	12,91	16,59	2,56	13,77	4,30	1,49	25,07	4,59	4,08	21,82	3,58	2,10	18,21	6,91	4,07	25,93
2,00	1,00	145,00	145,00	120,25	126,85	50,42	22,57	14,17	5,25	118,80	86,86	39,46	19,17	13,58	8,78	123,38	106,39	41,51	19,51	13,12	8,55	15,02	28,38	6,43	10,56	9,69	2,20	19,63	21,13	7,36	12,77	6,20	1,43	23,38	30,40	6,77	7,75	6,80	1,92	16,23	8,66	6,66	12,38	5,38	2,00	9,65	7,86	6,15	14,16
2,00	1,00	146,00	146,00	173,58	50,50	51,55	16,23	9,32	3,68	78,67	34,88	38,18	15,27	6,09	5,06	245,19	66,30	55,93	16,14	9,15	6,05	54,86	16,28	34,56	4,94	4,15	1,63	27,83	5,22	16,71	7,23	4,03	2,19	77,11	18,41	40,16	9,58	5,17	2,72	40,24	14,44	26,98	14,01	4,96	1,83	28,02	9,50	20,72	19,58
2,00	1,00	147,00	147,00	377,56	186,44	26,22	5,77	2,01	,93	295,60	148,64	18,28	7,96	3,30	5,42	280,95	128,79	16,69	3,96	2,86	1,90	105,00	62,62	27,14	7,91	3,04	1,63	84,67	52,22	26,03	8,77	3,25	1,97	94,29	44,14	8,55	5,49	1,02	,83	49,71	34,20	36,09	16,05	4,64	1,80	41,07	31,02	53,67	16,85
2,00	1,00	148,00	148,00	1649,17	193,77	61,93	15,11	13,10	5,80	1617,38	117,80	50,07	9,59	8,93	5,46	1014,29	203,14	49,69	14,47	12,65	8,00	459,68	65,76	54,15	8,35	7,67	2,56	506,98	44,04	42,53	6,03	5,17	1,72	414,01	59,18	22,17	5,72	5,86	3,00	216,03	42,20	50,19	10,27	6,32	1,65	240,86	30,88	23,26	5,63
2,00	1,00	149,00	149,00	843,38	9,14	8,31	4,77	1,85	1,05	335,28	9,78	11,08	3,56	3,17	1,74	971,56	8,37	5,49	2,10	2,39	1,90	302,49	6,79	7,05	5,57	3,41	1,67	158,79	4,52	5,76	4,57	4,72	1,32	285,60	5,14	2,77	2,54	1,97	1,09	192,35	5,33	7,38	3,09	2,55	1,47	122,79	2,98	5,50	3,24
2,00	1,00	150,00	150,00	999,30	337,47	23,56	11,34	10,26	4,92	877,06	285,58	12,53	10,55	8,39	4,16	586,64	248,15	12,36	8,70	10,12	4,51	488,56	83,96	17,17	8,32	7,53	1,97	403,60	71,61	7,93	5,84	5,78	1,20	303,84	66,84	9,56	4,94	6,26	1,94	436,42	31,54	12,77	3,63	4,50	1,26	378,99	28,13	8,01	4,51
2,00	1,00	151,00	151,00	139,61	6,71	13,20	11,13	2,89	1,51	93,46	9,40	11,92	8,96	3,58	3,86	218,50	28,04	8,01	5,88	3,94	2,29	129,75	2,85	10,56	13,66	7,97	2,73	74,23	7,00	7,40	7,97	6,87	2,30	88,94	5,06	12,18	4,84	6,18	2,02	69,99	5,20	15,10	18,72	8,27	3,33	47,75	7,58	14,42	20,82
2,00	1,00	152,00	152,00	103,29	48,43	9,90	4,90	2,90	,97	82,81	32,23	5,31	5,10	3,27	4,23	121,26	66,46	7,53	4,76	3,56	4,17	57,63	5,80	15,82	10,40	5,40	1,86	46,39	6,52	8,93	7,51	3,02	1,08	38,84	15,08	7,04	5,54	2,42	1,27	60,41	8,64	28,72	11,97	2,96	1,67	47,18	5,00	16,05	14,35
2,00	1,00	153,00	153,00	71,77	37,53	5,06	2,84	2,52	,88	45,06	22,24	4,66	3,78	3,91	4,85	77,24	39,73	5,85	2,60	3,34	2,75	35,81	17,08	18,02	6,77	4,07	1,04	24,71	6,77	8,08	2,40	2,50	1,84	30,09	8,41	17,73	4,38	3,75	1,19	16,52	5,14	64,54	8,73	6,55	1,67	16,53	4,51	64,09	9,50
2,00	1,00	154,00	154,00	175,59	60,49	19,67	2,91	3,35	,97	119,98	34,63	17,63	4,33	5,48	3,38	244,08	69,51	17,52	4,36	4,03	3,35	22,05	16,22	17,36	3,84	3,05	1,27	19,63	8,27	21,85	3,95	3,76	1,58	24,34	10,29	14,81	2,58	2,01	1,25	12,53	12,60	16,58	6,84	5,17	2,10	16,53	8,46	22,62	9,22
2,00	1,00	155,00	155,00	63,38	7,75	13,10	4,82	2,11	1,30	49,84	4,70	9,71	5,23	4,90	6,06	50,90	5,56	6,66	4,12	3,62	2,26	16,37	14,26	9,78	7,46	3,20	1,39	33,12	10,10	6,85	5,64	2,45	2,10	26,02	10,17	4,26	3,79	2,58	1,36	12,96	14,67	5,05	10,03	3,86	,84	15,17	12,68	5,18	6,07
2,00	1,00	156,00	156,00	6,81	5,94	4,18	6,24	2,97	,83	3,81	1,66	2,57	8,19	4,65	3,94	7,80	2,73	2,94	4,87	3,15	2,79	17,22	16,88	9,71	9,45	3,64	1,06	10,75	5,40	7,06	3,30	3,13	1,49	13,47	7,50	8,87	4,18	2,53	1,05	26,49	14,00	10,92	4,72	3,35	1,26	17,37	8,00	11,87	3,71
2,00	1,00	157,00	157,00	74,98	7,75	6,72	5,07	3,47	,97	38,12	9,17	7,55	3,57	5,02	4,78	5,21	2,87	3,78	1,83	3,81	2,36	214,30	13,16	11,18	6,26	4,26	1,66	141,68	12,80	13,43	4,17	3,28	1,59	83,36	4,66	4,81	5,50	4,07	1,19	185,07	11,04	10,23	7,31	5,35	1,61	130,49	11,09	14,03	3,94
2,00	1,00	158,00	158,00	210,79	57,73	22,35	4,21	1,85	,72	125,30	33,56	13,15	7,52	3,17	2,56	175,72	80,64	19,42	2,91	2,18	2,92	69,50	11,12	10,18	6,69	3,33	1,31	55,44	7,19	12,15	11,75	2,45	1,30	54,69	12,93	12,84	5,43	2,92	,79	68,00	8,02	11,18	7,05	3,70	1,25	53,09	5,90	29,60	16,37
2,00	1,00	159,00	159,00	14,78	10,91	4,49	6,12	2,38	,70	6,47	5,36	2,94	7,31	5,34	5,41	6,67	3,14	1,61	2,60	3,07	3,31	26,19	12,57	4,82	7,67	5,09	,69	11,38	6,81	3,28	10,79	3,83	,91	11,02	4,10	3,04	2,61	2,40	,69	15,36	5,70	7,25	6,11	5,47	1,01	8,41	4,69	5,39	7,88
2,00	1,00	160,00	160,00	10,88	9,61	16,81	8,54	4,59	,85	24,51	5,15	11,96	5,00	6,99	5,69	42,82	4,38	12,88	4,98	3,93	2,99	23,08	15,53	26,19	11,28	5,28	1,02	28,01	8,70	25,68	7,18	5,24	1,00	22,73	6,29	19,27	7,43	5,64	,99	18,38	7,23	23,65	3,50	3,60	1,18	22,67	8,23	31,80	9,80
2,00	1,00	161,00	161,00	83,15	10,85	6,64	2,43	1,31	1,08	29,30	8,49	5,02	3,06	4,74	4,29	135,97	12,81	4,97	2,69	2,00	1,20	61,65	15,20	12,09	4,38	2,04	1,55	24,45	7,93	11,36	6,29	2,40	1,61	45,58	7,88	5,39	5,33	2,41	,93	25,64	10,37	12,20	6,42	3,35	1,74	18,37	7,91	14,22	10,47
2,00	1,00	162,00	162,00	214,20	83,10	28,68	4,85	3,22	1,16	227,67	59,78	20,58	4,78	3,63	3,95	195,62	72,94	20,07	4,30	5,01	2,47	49,71	18,50	23,94	7,23	3,29	1,52	47,56	13,34	19,64	3,62	1,67	1,16	52,21	18,17	20,63	5,00	4,21	1,22	30,62	12,02	12,21	3,76	2,17	1,34	26,86	8,43	17,32	1,76
2,00	1,00	163,00	163,00	10,76	4,94	7,92	3,47	3,07	,65	22,24	3,89	3,31	4,58	4,10	4,77	4,13	2,34	5,20	4,39	4,58	2,73	26,85	8,02	15,72	5,86	4,05	,65	18,08	5,44	5,54	3,69	4,41	,73	8,63	3,97	6,70	6,44	1,76	,75	38,25	5,50	7,13	9,72	2,96	,52	28,93	4,10	9,25	4,60
2,00	1,00	164,00	164,00	207,32	109,44	11,77	4,65	3,81	1,29	375,91	141,33	17,68	5,90	4,73	3,89	118,82	65,61	8,63	5,70	3,05	3,01	75,71	15,06	4,25	7,52	5,09	1,80	73,89	24,27	5,10	3,88	4,41	1,71	53,91	13,06	2,07	5,19	2,52	1,02	88,35	6,97	5,01	6,06	3,33	1,83	75,36	8,47	4,34	4,44
2,00	1,00	165,00	165,00	169,55	21,54	11,48	5,65	3,67	2,12	96,07	16,56	10,23	4,27	3,50	3,36	272,84	14,26	5,90	5,62	3,72	4,47	155,04	16,27	7,93	5,71	4,21	2,07	107,58	8,44	11,92	6,45	5,36	1,55	166,08	8,18	2,72	4,01	3,94	1,74	119,17	7,04	4,36	7,55	4,96	2,15	92,64	5,78	16,45	13,05
2,00	1,00	166,00	166,00	42,18	4,75	5,76	3,02	2,32	1,93	101,97	2,48	5,53	3,72	4,09	7,31	14,95	4,21	3,66	1,66	2,65	2,95	66,27	10,12	9,41	3,83	4,10	2,51	66,10	5,25	10,49	4,56	3,98	4,68	23,87	5,04	4,85	2,19	2,94	1,32	106,37	11,03	4,32	4,28	4,88	3,19	110,46	5,52	8,30	6,11
2,00	1,00	167,00	167,00	237,18	160,65	13,50	5,64	2,94	1,26	211,56	140,74	12,25	5,58	4,25	6,07	233,66	133,87	11,33	4,35	2,69	2,87	53,22	28,27	10,41	5,69	2,88	1,66	57,46	27,80	6,85	5,02	3,90	1,94	57,94	27,01	5,34	5,01	3,21	1,17	50,06	7,65	5,88	6,12	4,55	1,41	36,64	8,84	6,15	5,93
2,00	1,00	168,00	168,00	249,46	147,52	15,90	4,69	4,20	2,24	258,14	128,31	7,68	6,27	7,19	4,73	176,62	121,87	10,99	2,45	4,29	4,16	61,94	37,10	17,09	4,86	6,15	2,26	62,51	35,32	10,76	5,82	5,50	2,31	46,86	37,21	11,47	5,28	5,79	1,68	19,22	14,73	23,79	11,32	4,18	1,37	16,80	12,75	15,51	8,89
2,00	1,00	169,00	169,00	25,47	4,38	8,33	1,90	3,33	,68	14,33	5,18	7,98	3,26	4,50	4,61	16,72	2,90	4,98	1,65	2,36	2,47	27,55	7,62	10,39	2,61	3,85	,77	15,14	7,71	9,72	3,82	2,36	,96	13,24	2,64	4,77	2,39	3,91	1,09	24,54	7,87	6,62	3,47	3,28	,92	11,03	6,61	5,24	4,51
2,00	1,00	170,00	170,00	88,32	89,23	39,65	10,89	3,47	1,82	75,22	77,30	31,19	9,58	6,47	4,22	95,82	81,25	23,70	9,97	5,35	2,68	26,72	23,91	16,59	8,90	3,92	1,35	23,02	15,20	13,81	5,09	4,40	1,67	26,29	24,93	9,76	16,84	5,67	1,35	35,84	12,53	14,22	14,00	6,94	1,17	24,75	6,96	9,58	11,29
2,00	1,00	171,00	171,00	15,90	2,58	3,31	4,27	2,42	,49	16,97	3,00	1,99	2,86	3,69	3,78	14,60	2,40	2,88	4,56	2,91	2,73	13,63	8,98	4,10	4,23	3,44	1,23	15,09	5,93	4,15	2,24	2,18	,92	12,31	4,21	7,06	4,89	3,98	,82	12,39	4,88	13,00	6,76	3,73	1,03	11,88	5,97	13,76	8,47
2,00	1,00	172,00	172,00	49,86	11,69	5,93	4,51	1,40	,71	50,20	14,81	6,85	5,92	3,81	3,51	27,08	6,15	4,41	2,73	3,03	3,11	24,31	10,78	7,96	10,36	2,58	1,09	40,34	13,61	7,02	7,97	2,71	1,37	22,50	9,68	6,18	6,25	2,42	1,13	4,83	10,12	10,39	13,64	3,51	,90	19,60	9,11	7,28	9,18
2,00	1,00	173,00	173,00	7,90	2,31	3,46	2,90	1,65	,41	15,43	2,26	3,54	3,09	4,87	3,73	6,41	1,65	2,79	2,84	3,96	2,38	9,57	5,35	5,07	3,74	3,73	,83	9,16	4,13	4,10	2,70	4,10	1,19	16,48	2,70	3,07	2,17	1,62	,99	29,26	5,41	6,43	4,21	2,65	,97	23,30	4,65	4,31	3,66
2,00	1,00	174,00	174,00	51,74	5,18	11,82	4,43	2,19	,97	22,97	3,82	4,61	3,91	2,97	5,01	25,46	3,17	8,50	3,80	3,40	2,47	54,61	9,62	24,76	5,15	3,27	1,97	28,02	7,79	10,59	7,01	2,63	1,55	37,56	8,04	18,19	4,60	2,27	1,06	46,45	8,94	12,99	4,71	3,18	1,43	32,17	8,48	12,94	9,16
2,00	1,00	175,00	175,00	260,23	108,30	20,50	5,68	3,58	1,13	249,24	101,91	14,71	5,49	4,24	5,76	222,47	83,48	14,90	4,97	5,22	1,56	34,73	28,68	9,49	7,98	7,77	1,89	29,81	24,92	11,33	5,47	5,00	1,75	40,44	20,01	16,73	12,56	4,41	1,38	19,22	18,88	11,02	3,70	4,60	1,86	13,07	16,74	11,56	11,29
2,00	1,00	176,00	176,00	6,62	16,32	5,34	2,37	2,50	,73	161,47	5,36	4,53	4,76	3,98	2,91	9,88	6,49	4,73	3,16	3,02	3,17	15,35	30,85	11,87	3,34	3,06	1,13	11,67	16,01	7,41	3,44	2,32	1,28	24,93	13,97	7,93	1,85	2,66	,79	21,98	21,45	10,57	2,92	2,84	,96	24,19	14,99	9,02	2,61
2,00	2,00	177,00	1,00	111,53	7,05	8,40	3,97	1,60	1,16	105,10	5,15	4,37	4,96	3,53	3,51	32,91	2,61	2,32	6,74	3,30	3,47	185,28	46,63	13,11	5,87	2,72	1,44	107,22	30,71	5,86	4,68	3,23	1,28	82,03	22,48	3,42	3,29	1,64	1,59	116,81	26,64	3,51	5,24	2,61	1,21	96,66	28,00	5,09	4,22
2,00	2,00	178,00	2,00	72,32	13,41	5,53	4,01	2,62	,90	62,72	7,65	2,48	4,24	3,17	2,71	40,14	3,98	2,06	,84	1,60	2,91	74,99	18,32	5,48	6,02	4,47	1,57	49,50	12,21	2,94	4,55	4,23	1,56	32,56	4,84	1,28	2,15	2,23	1,58	35,28	7,54	2,83	3,21	3,40	1,62	28,60	7,24	2,02	4,55
2,00	2,00	179,00	3,00	250,81	99,48	14,58	4,95	2,35	1,27	265,28	98,88	8,81	4,64	4,06	4,10	189,83	78,04	8,50	3,55	3,23	2,19	49,96	15,19	6,67	5,39	5,02	1,86	64,25	14,39	4,09	4,80	3,51	1,46	50,82	11,02	3,03	4,15	4,63	1,46	35,10	7,62	5,04	3,36	3,69	1,73	36,10	7,21	5,83	3,75
2,00	2,00	180,00	4,00	7,48	12,30	8,15	5,43	2,93	1,94	9,95	7,70	16,13	9,38	6,46	18,84	4,31	8,75	4,17	3,05	4,00	3,61	31,73	13,03	10,25	7,15	3,81	2,25	8,58	4,56	11,77	7,46	3,43	6,14	7,73	6,14	3,24	1,82	3,87	2,26	10,44	6,89	4,35	4,31	4,09	1,73	7,02	3,36	6,73	6,39
2,00	2,00	181,00	5,00	14,98	6,23	5,41	2,72	4,19	1,13	17,26	8,12	4,56	9,01	6,36	9,20	5,07	2,26	2,33	3,23	7,91	2,54	58,04	10,20	7,40	3,29	5,01	1,28	19,74	7,57	5,05	6,86	3,54	3,18	21,91	3,43	5,08	4,98	7,78	1,19	67,13	5,29	5,01	3,43	3,56	1,54	30,50	3,92	5,21	6,30
2,00	2,00	182,00	6,00	28,09	9,71	6,79	3,74	2,24	1,17	22,25	8,94	6,80	5,56	5,25	8,73	21,29	3,75	3,11	2,82	2,20	2,91	33,75	14,59	12,73	5,22	3,50	1,66	22,85	9,82	8,69	5,23	3,21	1,84	20,84	5,06	3,50	6,15	1,86	1,10	14,73	4,10	5,23	3,28	2,07	1,59	14,48	5,38	4,62	4,70
2,00	2,00	183,00	7,00	29,97	6,98	2,52	,92	1,75	1,48	12,63	3,53	1,92	2,50	4,53	6,42	28,18	2,79	2,01	,79	2,24	3,08	58,98	14,45	4,15	1,91	2,34	1,63	30,80	5,86	2,28	1,74	2,14	2,12	38,07	7,04	1,93	1,63	2,41	,69	33,59	9,45	4,99	3,62	3,33	,88	23,52	7,07	4,53	3,11
2,00	2,00	184,00	8,00	43,62	4,96	4,29	4,94	2,17	1,12	36,20	4,77	4,91	8,34	5,88	8,19	31,62	3,56	3,07	4,09	2,46	2,69	7,78	7,72	7,80	8,01	3,22	1,50	9,17	8,23	5,39	4,60	2,75	2,09	6,92	3,97	3,72	3,10	2,77	1,34	9,41	7,76	4,04	6,47	4,36	1,07	7,76	7,33	5,48	4,75
2,00	2,00	185,00	9,00	284,36	115,79	21,00	2,90	2,89	,97	187,81	76,04	16,28	3,55	5,07	6,43	270,75	114,98	19,78	2,73	4,22	4,31	61,32	24,73	8,88	3,69	3,67	1,41	40,91	17,89	4,50	4,73	2,20	1,36	58,39	35,74	4,70	2,00	3,85	,84	24,16	17,21	3,32	2,33	3,16	1,61	14,54	13,39	2,26	4,08
2,00	2,00	186,00	10,00	5,86	6,47	3,84	1,82	1,44	1,29	4,55	7,57	3,63	7,19	3,96	5,72	5,26	3,68	2,59	1,76	1,53	3,88	10,95	13,23	5,62	2,11	1,77	1,50	7,70	9,94	5,71	6,43	2,31	1,69	5,71	4,49	2,84	1,52	1,57	,99	23,37	5,47	3,05	2,88	2,15	1,51	17,17	6,05	5,74	7,28
2,00	2,00	187,00	11,00	229,51	127,17	14,52	2,39	2,13	1,18	376,75	131,69	10,61	4,79	5,38	5,94	131,16	84,79	8,85	2,39	3,19	1,81	26,87	21,29	10,55	2,58	2,31	1,38	60,97	23,61	6,49	7,40	1,83	2,01	31,98	14,26	5,14	1,30	1,56	1,34	11,33	6,34	7,09	4,66	2,61	1,92	15,80	7,68	5,49	13,42
2,00	2,00	188,00	12,00	47,41	7,38	2,31	1,91	1,69	1,58	26,85	4,54	2,09	3,77	3,21	5,41	51,77	4,87	2,86	1,42	2,08	2,63	32,28	13,43	3,14	2,51	2,20	1,25	26,21	8,62	3,07	6,65	2,96	1,39	29,19	8,21	2,16	1,74	1,93	,87	20,01	12,94	4,62	1,72	1,94	1,24	15,20	11,40	6,21	9,13
2,00	2,00	189,00	13,00	33,32	13,35	5,42	1,63	3,17	1,93	15,22	10,69	3,31	6,56	7,70	7,87	28,26	7,35	2,75	3,76	3,40	4,27	22,32	14,22	8,06	2,86	4,26	2,02	15,71	10,58	2,78	3,95	4,25	2,88	19,88	6,82	4,58	2,59	2,95	1,05	24,31	10,91	2,55	5,09	2,81	1,50	18,91	6,47	3,98	6,45
2,00	2,00	190,00	14,00	51,26	7,84	2,88	3,07	2,97	1,29	35,30	2,75	1,59	4,16	6,61	5,74	24,03	3,16	3,53	2,91	5,17	3,24	44,50	14,47	4,86	4,16	2,89	1,47	29,44	5,80	4,82	3,62	4,41	1,98	23,04	5,98	3,31	2,96	1,87	1,50	27,85	11,34	7,13	4,67	1,99	,91	23,06	6,57	6,45	5,04
2,00	2,00	191,00	15,00	18,62	14,78	7,07	3,87	4,74	1,23	11,66	9,47	5,83	4,28	3,68	4,56	5,12	4,79	2,47	2,41	7,68	3,70	54,39	25,61	9,09	7,15	5,14	1,55	26,66	14,73	5,05	5,28	5,84	1,87	16,13	7,93	4,92	4,55	4,32	1,16	47,00	15,63	5,43	4,42	2,88	1,01	30,21	11,57	4,47	8,87
2,00	2,00	192,00	16,00	21,61	9,08	12,05	5,27	2,59	,97	30,84	5,88	9,28	6,30	6,38	8,84	4,95	5,45	4,74	6,17	5,11	3,68	78,21	15,68	15,79	10,23	3,71	1,06	46,27	6,05	14,10	5,13	4,44	,87	21,20	4,25	6,18	5,53	4,28	1,65	46,54	2,57	6,77	4,24	2,07	,75	33,27	1,96	14,91	5,46
2,00	2,00	193,00	17,00	205,32	170,99	8,56	3,55	3,04	1,37	220,05	190,70	12,07	4,23	10,20	5,67	125,51	103,94	4,11	1,49	5,93	4,22	64,13	51,23	7,97	6,77	3,33	1,50	50,61	52,85	10,92	5,90	9,13	1,57	37,79	40,86	4,66	4,71	2,87	1,14	31,02	35,10	10,73	10,68	3,69	1,92	24,38	30,19	43,13	13,82
2,00	2,00	194,00	18,00	48,29	11,15	9,65	2,06	2,27	1,00	22,41	5,76	7,33	2,37	4,13	5,12	26,85	6,54	2,77	1,40	3,88	5,88	51,88	17,84	17,41	3,06	4,02	1,15	41,62	9,24	9,75	2,28	2,80	2,66	39,96	10,00	5,40	2,26	2,75	1,07	37,75	11,11	11,07	5,37	2,84	1,74	24,96	9,67	9,63	3,72
2,00	2,00	195,00	19,00	254,97	96,75	18,85	4,35	1,89	1,67	178,95	79,35	12,89	3,92	3,60	5,27	236,97	77,70	14,54	3,09	2,63	4,35	99,15	17,63	8,07	7,18	1,83	1,85	73,82	14,99	3,63	5,41	2,09	1,93	82,07	21,70	6,06	4,00	3,20	1,23	82,42	9,75	7,29	6,77	2,43	1,43	54,00	9,32	3,41	5,53
2,00	2,00	196,00	20,00	16,05	10,62	1,82	1,95	2,52	1,20	6,40	5,28	2,21	6,39	4,32	4,59	14,57	7,38	2,59	3,30	5,15	3,61	23,46	12,46	3,63	4,34	3,11	1,36	11,42	7,17	2,67	2,71	3,09	1,68	4,73	6,26	1,28	3,12	3,02	1,15	12,17	6,22	3,03	5,97	4,05	1,16	4,00	5,48	2,09	4,56
2,00	2,00	197,00	21,00	689,24	10,33	16,02	6,06	6,49	1,54	538,52	15,74	12,25	7,04	5,13	5,58	479,43	19,94	10,64	9,92	5,33	5,36	205,21	12,40	12,00	7,70	5,58	1,84	194,00	9,37	9,94	4,60	3,70	2,06	190,06	9,31	10,85	7,59	5,56	1,02	105,91	11,51	11,47	9,94	4,31	1,77	93,72	10,44	8,26	7,73
2,00	2,00	198,00	22,00	219,33	4,75	1,95	3,59	2,40	,63	44,81	4,30	2,00	3,97	3,38	3,49	252,27	2,95	2,40	2,56	3,60	3,17	129,27	8,79	1,91	3,74	2,14	,87	59,29	6,08	1,74	2,44	1,49	1,10	133,37	2,41	1,37	2,55	1,17	1,20	142,68	2,82	2,03	1,95	1,40	1,18	88,06	2,68	1,60	2,01
2,00	2,00	199,00	23,00	31,22	6,15	9,39	4,28	1,83	,81	12,01	6,17	6,13	5,28	2,08	4,98	64,97	2,40	4,10	3,66	3,13	4,24	12,03	9,63	12,16	4,24	1,86	1,40	9,32	7,37	7,55	3,42	1,67	1,63	3,15	2,96	5,52	2,63	2,06	,97	18,39	4,96	7,65	2,79	1,79	1,90	14,30	4,37	6,06	2,43
2,00	2,00	200,00	24,00	35,32	4,40	3,95	2,67	1,43	,88	26,03	4,65	3,58	3,33	3,53	6,35	9,45	3,35	2,70	1,83	3,37	3,00	9,09	2,83	2,13	4,17	5,23	1,06	3,79	3,98	4,04	3,28	8,94	1,29	2,02	1,67	1,22	2,89	1,84	,77	8,96	3,66	3,41	5,76	2,79	,92	7,40	4,15	6,15	4,04
2,00	2,00	201,00	25,00	214,81	70,61	12,49	5,08	7,46	,89	93,13	46,20	10,62	7,28	6,64	4,80	210,46	59,03	6,09	2,61	7,44	2,99	88,15	19,58	7,19	4,26	7,20	1,10	55,56	15,84	15,16	4,70	3,19	1,18	65,93	16,32	5,62	2,62	5,19	,74	61,07	17,82	9,54	5,71	2,45	1,32	46,34	17,21	12,36	5,42
2,00	2,00	202,00	26,00	125,69	85,27	20,96	4,85	4,07	1,15	114,38	72,87	11,12	5,91	6,62	5,26	121,20	72,15	24,53	3,38	2,44	3,85	31,17	15,62	18,52	8,99	7,02	1,55	17,11	9,80	8,83	7,41	8,36	1,16	24,46	20,84	61,00	11,94	3,61	1,52	18,70	5,28	11,93	7,51	4,61	1,48	11,72	2,84	12,00	9,40
2,00	2,00	203,00	27,00	43,11	5,62	6,61	2,90	3,04	1,08	24,15	3,69	3,76	5,21	3,93	4,79	14,87	3,17	5,74	2,37	5,64	3,92	75,70	5,04	9,62	5,37	4,26	1,27	48,45	4,28	4,68	7,39	5,87	1,93	41,36	2,77	6,26	2,02	2,72	1,01	80,46	2,49	5,19	3,30	2,47	1,21	56,77	3,30	3,82	13,38
2,00	2,00	204,00	28,00	8,90	4,56	6,09	1,63	3,45	,97	10,20	4,39	4,90	3,43	5,55	4,68	8,00	2,61	3,78	1,53	4,45	3,23	5,66	9,06	5,11	3,66	4,43	1,55	4,50	6,10	5,96	4,16	4,21	1,41	8,26	1,35	2,79	2,72	2,19	1,51	13,68	4,32	2,29	7,26	3,91	1,23	10,27	6,85	6,58	4,81
2,00	2,00	205,00	29,00	322,21	100,93	28,49	4,33	3,54	1,17	280,06	76,91	24,49	8,36	6,15	5,88	298,03	90,85	22,38	2,45	3,77	3,74	59,81	15,85	14,79	5,45	2,82	1,67	58,20	16,33	19,23	7,03	3,71	1,14	67,72	16,86	13,81	7,48	3,58	1,21	19,50	4,31	6,31	5,77	2,86	1,02	22,76	6,58	9,65	3,93
2,00	2,00	206,00	30,00	26,22	6,82	4,17	2,88	3,11	,68	31,19	3,68	2,68	3,84	5,96	4,17	8,28	3,29	2,34	2,64	1,78	3,46	6,98	10,19	5,95	3,74	3,60	1,21	16,20	5,55	5,85	6,86	9,17	1,04	4,20	3,39	5,38	6,45	2,71	1,30	7,85	5,96	3,92	3,41	2,68	1,06	12,19	5,78	10,66	5,82
2,00	2,00	207,00	31,00	1,55	25,22	5,11	1,35	1,65	,65	1,81	14,54	4,74	2,36	3,81	4,14	4,95	10,34	1,86	2,62	3,42	3,42	2,72	23,09	5,92	3,25	1,70	1,16	2,80	15,43	5,30	3,66	3,39	1,70	2,47	8,56	1,93	3,15	1,77	1,12	4,67	9,50	4,00	6,02	2,99	1,02	4,07	7,55	5,72	3,94
2,00	2,00	208,00	32,00	7,96	3,42	2,43	5,80	2,45	,91	10,52	2,61	2,70	7,37	3,56	4,49	10,07	2,39	3,57	9,15	3,21	3,91	13,03	5,58	4,89	5,67	3,43	2,43	12,23	4,69	5,06	9,17	4,03	1,57	17,46	3,99	5,34	7,88	2,93	1,48	20,66	7,64	7,95	5,83	2,70	1,97	19,88	4,77	7,50	12,76
2,00	2,00	209,00	33,00	14,24	7,60	3,48	3,80	2,78	,78	14,87	4,55	4,68	2,55	4,84	6,69	13,88	4,83	1,64	4,19	2,63	2,56	17,49	16,91	5,17	6,36	4,31	1,46	5,20	9,81	4,66	5,01	4,06	1,23	7,99	9,90	2,92	3,33	2,51	,78	13,16	12,49	4,77	5,52	3,31	1,10	12,98	7,61	3,51	5,31
2,00	2,00	210,00	34,00	272,30	121,96	9,54	3,21	3,10	1,35	256,34	124,89	9,40	5,42	4,90	5,64	224,68	81,94	5,88	3,82	2,21	3,52	34,92	16,40	6,52	2,98	5,87	1,25	34,55	26,12	3,21	3,63	4,63	1,16	36,50	14,33	5,97	4,28	3,71	,67	10,63	5,08	2,83	4,69	3,70	1,01	12,29	8,34	2,49	3,63
2,00	2,00	211,00	35,00	33,16	13,89	3,60	3,12	1,64	,70	21,42	10,25	3,34	5,10	3,42	5,27	30,38	6,16	2,36	4,68	2,90	1,76	23,32	27,70	7,64	3,63	2,43	1,09	18,32	15,98	7,17	7,91	1,85	1,22	12,22	12,35	3,59	1,86	2,42	1,08	4,02	19,87	3,05	3,28	1,58	1,20	7,32	14,26	6,42	5,75
2,00	2,00	212,00	36,00	16,69	22,35	13,63	10,47	5,98	1,61	30,59	16,55	14,61	12,98	7,10	3,53	4,65	12,92	10,35	8,99	6,18	5,12	21,33	33,64	11,12	12,89	8,78	1,82	16,67	20,09	13,20	14,78	8,53	2,28	6,30	18,68	10,30	10,84	6,83	1,45	14,27	20,95	6,18	11,69	6,54	1,82	10,37	15,61	8,13	12,28
2,00	2,00	213,00	37,00	27,34	9,99	6,13	2,41	3,22	1,54	16,25	5,49	3,08	1,67	4,68	4,09	7,16	5,41	2,91	1,88	3,32	3,57	53,44	14,51	8,06	6,02	3,53	2,26	35,56	8,43	5,32	2,53	4,72	2,04	23,63	5,10	4,45	2,73	2,44	,93	30,93	11,31	4,11	4,85	2,98	2,28	30,55	9,90	3,22	3,24
2,00	2,00	214,00	38,00	204,87	94,51	11,72	2,49	1,63	1,03	155,80	77,02	13,91	4,74	1,76	5,39	210,23	99,92	9,02	1,97	2,63	2,92	25,98	20,70	11,24	2,87	2,15	1,33	27,54	13,87	11,31	2,94	2,87	1,01	24,76	13,02	2,32	2,08	1,49	1,86	12,86	4,28	5,78	4,74	2,10	1,16	19,05	4,57	6,19	4,21
2,00	2,00	215,00	39,00	27,80	6,16	8,01	3,86	3,10	,98	15,48	4,66	8,14	2,80	3,41	3,50	15,72	2,79	3,81	3,44	4,42	3,54	19,20	7,81	11,40	5,59	4,89	1,21	8,49	6,84	7,89	6,10	3,07	1,29	13,21	3,73	4,86	6,17	4,17	1,36	12,49	8,92	9,01	6,28	4,35	1,01	7,95	7,77	5,50	9,26
2,00	2,00	216,00	40,00	66,86	15,81	3,85	3,91	2,05	1,40	47,05	10,11	3,79	3,50	4,41	5,61	58,37	9,88	1,75	3,94	3,11	3,25	33,97	12,39	7,62	4,48	2,62	1,49	21,70	7,08	7,12	2,36	2,73	1,44	20,10	7,23	2,73	2,58	1,61	1,41	23,73	9,22	14,32	5,26	2,38	1,23	11,83	8,36	14,09	4,09
2,00	2,00	217,00	41,00	6,95	10,49	4,96	3,25	1,87	1,19	82,82	7,65	2,76	3,33	2,47	6,99	62,82	8,02	3,33	3,78	2,92	3,25	15,03	11,92	7,10	3,75	3,64	1,35	20,79	8,73	4,28	1,99	3,68	1,56	12,16	6,62	4,03	2,86	2,84	1,60	21,22	10,54	6,10	3,61	2,79	1,42	17,68	9,01	7,63	3,24
2,00	2,00	218,00	42,00	59,09	7,54	6,88	6,26	2,20	,65	2,99	2,41	2,90	6,46	5,85	3,97	110,92	13,02	5,89	3,11	2,90	3,60	11,04	6,64	7,75	5,02	4,81	1,32	3,72	4,72	5,43	8,34	6,53	1,04	20,85	8,05	4,95	3,40	3,18	1,03	9,54	10,74	12,26	4,70	3,25	1,52	11,79	7,27	8,55	5,86
2,00	2,00	219,00	43,00	15,47	2,23	2,42	4,63	2,22	,86	2,52	1,34	2,46	7,32	3,64	4,25	21,91	2,49	1,30	1,56	2,62	4,11	27,18	3,96	4,91	4,98	3,74	1,66	9,16	1,86	3,42	5,40	2,55	1,60	13,84	2,33	2,07	3,16	2,70	1,18	13,80	3,63	5,02	2,35	2,34	1,81	17,95	1,74	5,83	5,99
2,00	2,00	220,00	44,00	49,26	22,75	14,96	3,36	3,99	1,17	88,97	43,33	15,08	4,97	5,60	5,10	22,71	8,41	5,89	2,31	2,22	2,46	58,43	19,09	15,63	5,21	4,08	1,57	37,76	14,91	10,85	9,32	3,09	1,42	21,05	8,01	8,28	3,68	2,56	1,07	51,52	14,95	7,70	5,70	1,96	1,14	38,54	11,49	4,76	8,48
2,00	2,00	221,00	45,00	162,09	17,05	4,66	2,98	7,79	,91	167,17	18,57	3,59	3,26	8,23	4,96	46,92	5,01	3,26	2,50	4,56	3,08	209,96	15,12	5,18	5,38	7,95	1,54	197,91	16,12	4,51	5,21	5,46	1,65	104,03	6,94	2,60	4,86	2,59	1,11	219,36	10,65	4,72	8,09	3,49	1,42	194,39	12,30	4,85	5,29
2,00	2,00	222,00	46,00	37,02	13,98	6,82	5,82	3,29	,87	12,62	8,17	7,30	5,98	3,56	7,60	22,46	7,79	4,89	2,23	4,37	3,45	58,30	20,65	9,60	8,26	4,95	1,33	32,47	15,78	12,12	8,89	4,69	1,22	42,54	10,88	8,11	7,13	3,45	,98	52,84	15,56	23,01	13,09	2,38	1,41	38,74	15,34	27,72	16,57
2,00	2,00	223,00	47,00	23,79	7,43	11,90	3,18	2,12	1,04	16,23	3,15	11,51	2,82	2,64	3,23	21,12	4,50	6,84	3,62	3,44	4,25	21,83	13,29	7,97	5,29	3,74	1,54	23,67	6,02	10,55	6,47	3,28	1,40	20,90	5,14	3,57	2,72	2,29	1,19	24,14	8,14	7,73	4,64	3,61	1,30	24,70	7,54	4,23	11,18
2,00	2,00	224,00	48,00	23,75	7,55	10,21	3,37	2,44	,54	15,24	2,40	7,27	6,77	1,32	3,12	12,45	5,83	4,39	3,10	4,85	4,01	32,40	16,29	13,85	6,08	3,95	,73	22,92	7,76	8,38	7,19	2,13	1,18	15,44	10,93	8,20	6,50	2,39	,98	33,24	15,48	10,97	7,15	1,87	,82	26,71	11,91	9,02	7,97
2,00	2,00	225,00	49,00	57,36	11,07	9,15	3,37	2,43	,87	45,18	6,55	6,28	3,79	3,38	5,54	40,09	8,91	4,96	3,96	4,29	4,49	46,10	10,25	7,63	4,22	2,26	,97	26,68	6,57	6,10	3,48	2,60	1,33	26,55	4,79	3,93	2,17	2,24	,75	30,42	13,48	8,04	3,56	2,83	1,24	20,97	10,29	7,59	3,46
2,00	2,00	226,00	50,00	333,35	60,99	28,87	10,95	6,00	3,12	118,67	52,11	21,08	11,43	8,39	6,65	674,26	77,29	44,57	12,33	9,25	8,24	79,54	8,58	13,53	6,64	5,25	2,34	43,20	10,10	12,35	7,50	5,24	4,04	110,25	11,28	14,28	5,23	4,79	2,02	34,50	5,13	12,41	5,96	5,11	1,53	27,18	7,31	11,01	4,79
2,00	2,00	227,00	51,00	123,45	12,91	4,55	6,30	7,23	1,78	172,82	7,01	4,21	6,81	6,25	6,96	32,30	13,97	4,23	4,59	5,45	2,61	77,18	10,11	5,22	7,82	9,14	2,34	67,52	8,03	3,62	4,64	6,71	5,87	30,18	8,98	3,76	4,15	6,57	1,69	58,07	9,74	6,50	8,50	2,48	2,57	51,98	9,07	5,50	7,18
2,00	2,00	228,00	52,00	1207,52	455,68	51,64	29,45	21,28	9,30	1004,13	418,23	44,72	25,46	20,44	15,88	710,14	274,65	31,44	19,40	13,89	6,27	486,45	89,29	14,76	12,34	13,91	4,61	466,47	96,27	16,64	11,52	12,14	5,90	348,56	65,84	10,31	6,16	6,72	2,22	382,77	26,51	14,48	5,88	7,86	2,51	362,05	38,52	19,25	8,84
2,00	2,00	229,00	53,00	30,34	8,94	13,05	9,62	6,17	1,56	14,44	3,40	10,52	14,36	7,41	6,96	7,90	9,05	8,58	3,88	4,49	2,64	38,17	13,56	21,74	14,13	10,59	2,72	12,27	4,75	15,54	12,53	12,22	4,06	10,74	8,74	35,44	7,40	8,94	2,26	9,50	10,79	21,82	11,55	10,68	3,86	4,05	7,49	44,22	14,95
2,00	2,00	230,00	54,00	24,99	6,34	11,61	8,46	6,41	1,20	27,55	4,18	9,05	12,37	8,08	3,04	4,22	3,66	5,30	4,55	7,23	3,56	71,19	16,73	29,27	13,30	11,01	2,23	49,02	8,74	24,29	7,83	7,28	2,60	18,63	5,18	19,14	12,51	5,85	1,35	87,94	11,21	61,71	12,60	11,04	1,76	69,07	10,75	65,57	11,21
2,00	2,00	231,00	55,00	22,10	4,96	3,31	5,96	4,74	1,60	21,94	3,12	6,24	7,00	8,28	5,31	6,18	1,35	2,02	3,57	5,47	4,33	27,29	10,58	5,26	7,66	7,54	2,36	23,18	7,10	7,33	6,12	5,12	2,04	10,07	4,56	2,88	6,89	4,93	1,59	23,99	5,05	7,04	3,95	5,21	1,44	16,98	3,95	7,44	6,17
2,00	2,00	232,00	56,00	12,42	10,64	4,71	3,91	2,12	1,27	6,13	7,29	2,95	4,13	4,28	6,16	7,69	5,09	2,82	2,34	3,52	3,06	25,24	8,95	5,52	3,22	2,70	1,42	13,18	10,69	3,71	3,13	2,63	1,66	9,77	6,70	2,59	3,03	2,01	,95	15,14	9,76	3,39	3,90	2,31	1,14	12,65	8,45	4,23	8,54
2,00	2,00	233,00	57,00	5,17	6,63	4,71	2,83	2,97	,66	4,17	3,18	2,92	9,62	4,80	5,84	7,66	3,28	1,75	1,55	7,02	3,75	20,19	14,12	8,06	4,51	5,31	1,08	8,46	8,31	7,79	7,63	5,25	1,50	12,77	7,78	3,39	1,57	7,10	,69	8,55	10,61	5,11	4,77	4,83	1,14	6,98	9,89	5,30	13,27
2,00	2,00	234,00	58,00	28,95	4,61	14,20	4,80	6,05	1,37	20,38	4,23	14,28	9,33	5,30	4,35	16,07	3,06	3,66	3,55	6,92	2,56	67,54	7,81	13,98	9,63	14,21	1,48	41,71	6,96	36,49	10,87	7,21	1,27	27,55	5,58	6,03	8,64	5,74	,76	42,90	12,43	6,65	6,41	6,66	,78	35,15	8,57	28,33	15,44
2,00	2,00	235,00	59,00	11,15	13,69	11,81	6,99	4,12	,77	7,21	9,18	7,40	3,55	4,58	4,09	2,69	5,26	6,29	6,96	3,17	2,70	17,13	24,99	10,76	10,77	4,51	,98	6,18	15,24	8,94	9,12	5,27	1,24	3,65	7,74	9,51	10,67	4,08	1,00	8,23	15,05	6,03	6,75	3,03	1,15	6,08	10,88	13,34	9,52
2,00	2,00	236,00	60,00	19,35	8,60	5,76	2,37	2,10	,75	9,75	2,85	1,89	2,65	4,13	7,15	14,22	3,58	2,56	1,41	3,23	4,99	8,35	12,73	3,66	4,88	1,99	1,09	15,39	4,92	1,61	3,68	3,63	,82	12,13	3,40	1,62	1,69	1,10	,86	10,48	3,89	2,49	3,00	1,54	,96	8,50	1,86	2,42	2,84
2,00	2,00	237,00	61,00	49,49	4,87	7,59	2,83	,98	,98	44,07	4,67	5,87	4,66	2,99	3,70	24,69	1,84	4,96	2,33	3,88	3,28	31,12	10,46	9,23	5,14	4,25	1,31	26,75	6,12	7,71	4,53	3,84	1,62	13,87	3,16	6,45	3,96	2,98	1,51	5,15	7,17	4,35	2,79	3,25	1,38	8,40	6,29	3,69	5,64
2,00	2,00	238,00	62,00	113,76	22,22	19,46	7,18	4,84	1,20	100,65	29,83	18,56	7,56	4,64	4,90	87,29	16,28	14,70	5,79	8,37	2,43	14,68	9,16	10,48	10,42	13,67	2,58	16,22	8,42	10,51	8,33	6,34	1,96	32,14	3,83	11,43	10,62	6,00	1,18	11,92	14,92	10,09	7,77	4,34	1,74	10,29	12,98	9,80	10,30
2,00	2,00	239,00	63,00	42,21	3,07	3,96	10,68	6,27	1,02	31,94	1,11	2,17	6,43	11,38	4,81	16,29	1,45	3,49	4,93	5,12	2,47	55,64	6,30	7,37	12,94	5,14	1,33	42,07	4,54	3,20	8,67	9,23	2,32	29,64	4,07	5,90	9,01	2,85	1,31	23,37	7,68	10,41	6,87	2,72	1,42	24,77	7,66	5,94	6,58
2,00	2,00	240,00	64,00	29,31	13,11	13,18	4,49	2,25	1,19	22,45	13,42	10,19	5,81	4,74	5,72	5,62	1,91	8,35	2,53	5,57	2,23	80,64	13,04	12,46	6,39	3,81	1,46	52,74	12,69	15,16	7,76	4,81	1,63	39,04	4,25	4,73	2,76	3,51	1,09	60,10	10,93	5,17	5,03	3,35	1,55	55,17	11,58	6,68	4,76
2,00	2,00	241,00	65,00	8,62	4,15	13,83	5,06	1,89	1,00	6,42	3,45	10,44	5,29	5,11	7,34	7,64	2,26	11,54	5,35	4,82	2,05	5,04	13,19	20,17	6,11	2,68	1,34	2,49	9,25	15,50	5,89	2,76	1,23	5,50	4,66	12,86	5,04	3,63	1,68	3,32	12,29	10,37	4,57	3,44	,92	2,10	12,86	10,07	8,80
2,00	2,00	242,00	66,00	23,30	8,44	9,81	9,80	5,20	1,03	20,02	6,73	9,68	10,43	9,62	6,34	7,86	4,04	6,92	4,38	5,54	3,82	22,54	9,66	7,90	11,71	7,77	1,16	18,58	8,39	11,19	9,07	6,40	1,09	9,85	7,82	9,91	7,23	5,21	1,44	11,14	10,18	12,57	15,67	7,57	1,23	14,41	9,38	12,27	17,79
2,00	2,00	243,00	67,00	17,04	17,10	8,67	8,34	4,01	,81	12,21	11,10	5,51	7,16	5,74	5,46	9,66	6,81	6,51	5,07	6,89	4,00	41,15	29,72	16,30	9,95	4,90	1,74	23,84	18,47	8,44	7,38	4,89	1,67	16,47	11,07	13,46	7,43	6,53	1,41	28,39	11,99	5,76	7,86	3,54	1,24	28,77	12,60	11,42	11,20
2,00	2,00	244,00	68,00	24,21	9,15	7,31	4,33	3,36	1,19	16,84	5,79	8,32	5,33	10,45	4,42	8,90	3,40	2,64	2,87	6,62	4,18	62,84	21,09	18,80	5,55	6,33	1,53	40,71	14,31	20,78	4,54	4,41	,97	20,49	8,65	5,63	5,61	3,22	1,76	63,47	18,72	7,30	4,43	1,89	,87	42,54	12,53	11,14	6,86
2,00	2,00	245,00	69,00	6,89	3,83	4,77	2,56	2,32	,92	6,20	4,85	5,26	5,15	4,41	4,62	16,05	1,96	1,97	3,68	7,89	4,49	11,40	5,16	5,65	3,90	3,58	1,30	3,06	4,61	4,87	7,01	3,36	1,82	8,29	2,95	3,58	6,77	2,64	1,52	4,12	5,90	2,51	4,70	3,40	1,20	2,96	4,63	3,84	12,04
2,00	2,00	246,00	70,00	13,60	2,85	15,08	6,26	2,59	,90	10,03	3,14	8,46	10,63	4,88	5,15	10,35	1,73	8,33	4,19	5,02	2,26	24,72	7,76	33,73	11,03	4,93	1,26	17,89	5,35	23,77	8,09	3,19	1,24	12,39	3,89	35,81	8,40	5,02	1,15	28,02	6,06	15,46	5,29	3,68	,88	15,46	3,86	14,42	4,15
2,00	2,00	247,00	71,00	13,00	2,41	6,88	4,47	3,99	,96	11,99	2,86	4,84	7,77	4,84	6,16	3,85	1,87	3,99	3,79	5,88	5,05	17,92	7,04	9,17	5,93	7,11	1,22	19,56	5,41	11,53	5,51	4,80	1,67	6,06	2,82	3,10	7,30	5,43	,90	10,41	5,66	3,82	5,56	5,94	,96	15,31	6,71	13,53	3,49
2,00	2,00	248,00	72,00	105,81	6,95	13,30	5,35	4,77	,81	63,88	2,84	16,72	7,80	9,65	4,76	116,78	5,03	7,49	4,19	5,09	5,44	37,24	7,10	37,82	6,82	5,93	,89	35,07	5,53	51,16	10,15	6,97	1,65	32,81	5,77	21,84	7,48	4,80	1,04	32,20	4,94	32,44	7,66	3,41	1,00	26,80	6,94	63,42	14,80
2,00	2,00	249,00	73,00	578,20	336,52	11,48	3,11	2,60	1,09	546,03	259,71	6,76	6,76	4,60	3,48	491,68	283,64	12,85	4,08	4,92	4,65	122,87	44,70	11,80	3,27	1,39	1,13	130,60	42,04	9,43	2,39	2,57	,97	119,96	57,41	8,44	5,36	1,91	,99	73,34	26,05	6,51	6,25	2,04	1,15	66,80	21,28	7,04	12,40
2,00	2,00	250,00	74,00	174,43	134,45	23,81	5,42	3,34	2,14	182,67	90,54	18,81	7,08	4,96	4,36	117,91	139,05	18,98	7,45	4,45	4,56	59,99	27,72	11,71	6,29	4,61	2,26	56,26	28,49	12,36	7,64	4,93	2,19	43,36	35,54	10,95	2,96	2,67	1,47	27,53	15,83	7,80	5,65	3,25	2,22	23,29	15,68	6,74	9,86
2,00	2,00	251,00	75,00	237,94	248,70	50,96	3,99	5,68	2,17	185,11	164,95	33,18	6,03	5,78	4,35	324,43	212,71	32,04	3,71	4,71	5,41	84,08	47,79	32,63	3,60	4,72	2,77	84,18	38,72	21,73	9,00	3,18	2,27	55,46	38,03	19,71	8,81	8,57	2,32	38,08	18,43	20,90	10,80	5,06	2,96	46,04	17,96	19,88	11,47
2,00	2,00	252,00	76,00	123,07	18,89	19,86	4,13	4,76	1,87	90,11	10,22	12,24	3,84	6,67	5,81	68,80	11,69	13,05	6,61	4,86	3,47	67,56	18,53	21,04	6,56	5,97	2,40	50,56	9,58	15,37	6,08	5,31	1,79	29,51	7,46	15,67	13,23	5,44	1,59	59,59	7,09	11,02	9,74	4,82	2,30	42,66	6,49	11,14	13,43
2,00	2,00	253,00	77,00	291,11	199,19	20,75	2,01	3,41	1,08	207,32	138,25	13,86	2,34	7,46	3,66	263,52	183,49	17,38	2,42	4,41	5,21	77,44	46,25	12,16	3,75	4,36	1,16	53,85	36,95	7,66	2,85	3,98	1,63	64,66	46,40	9,74	3,43	3,14	,82	18,80	21,73	7,22	14,48	6,19	1,47	12,25	16,26	7,59	11,43
2,00	2,00	254,00	78,00	20,24	21,18	14,40	9,41	3,29	1,63	48,21	15,77	13,59	6,01	4,63	6,62	19,71	18,86	15,73	10,21	4,55	3,23	23,23	11,57	22,94	6,30	2,67	1,05	25,87	8,37	24,07	4,44	4,70	1,30	7,48	6,83	15,34	7,76	3,14	1,39	23,52	11,23	32,95	10,17	7,89	1,74	23,86	10,34	49,55	8,35
2,00	2,00	255,00	79,00	229,83	116,44	35,20	8,87	6,70	2,51	264,74	101,69	32,57	7,29	5,33	6,64	148,08	94,24	29,01	13,75	6,51	6,80	55,77	22,80	19,66	9,03	9,76	2,22	54,23	22,53	15,21	4,64	8,28	2,09	41,29	21,24	15,64	5,91	7,03	1,85	21,01	8,33	11,27	5,84	5,30	1,63	28,50	6,33	6,83	10,83
2,00	2,00	256,00	80,00	359,90	110,11	31,87	6,22	4,33	1,60	290,93	87,21	22,24	5,89	5,01	4,33	380,40	89,56	32,56	5,78	6,29	4,38	92,13	26,52	22,29	7,59	4,68	1,98	78,37	21,27	22,17	7,75	7,21	1,69	82,29	22,65	42,75	2,36	2,85	,95	60,07	10,12	19,66	8,59	3,60	1,49	44,94	12,34	28,02	14,24
2,00	2,00	257,00	81,00	20,51	10,77	10,25	5,12	2,40	,98	9,05	7,84	5,87	8,70	5,46	5,68	85,91	8,17	13,66	6,51	2,11	3,71	4,29	11,15	13,87	6,24	3,62	1,66	4,55	13,59	9,51	4,52	4,15	2,31	11,98	5,90	7,35	6,30	3,09	1,23	5,50	8,07	11,24	6,26	2,85	1,61	6,88	11,39	9,29	3,55
2,00	2,00	258,00	82,00	184,37	265,46	44,34	9,15	4,35	1,73	124,47	170,59	33,22	7,97	4,69	4,18	404,63	235,20	32,78	4,75	4,49	3,84	46,46	73,70	15,11	8,32	4,39	1,92	41,21	51,95	11,65	4,91	4,85	1,71	41,85	61,10	19,71	12,05	4,65	1,30	38,13	32,48	15,15	11,48	8,20	1,64	35,24	24,88	12,51	8,70
2,00	2,00	259,00	83,00	43,11	14,88	7,60	6,92	4,21	1,56	5,24	7,21	5,22	4,68	4,06	3,29	79,29	14,68	12,38	7,46	4,71	2,25	85,35	19,55	7,75	7,11	5,67	2,50	35,33	12,34	4,30	9,25	4,66	2,33	47,26	11,63	9,80	4,65	3,38	1,39	46,49	17,16	23,08	9,61	6,56	2,43	38,47	13,20	6,73	11,02
2,00	2,00	260,00	84,00	11,60	5,49	5,36	1,35	2,15	,60	7,10	6,56	3,38	2,97	5,99	4,87	36,38	5,44	2,60	2,72	4,05	3,52	19,36	9,83	6,95	1,73	2,86	1,30	6,49	7,82	3,62	2,72	3,02	1,10	20,19	5,88	3,61	1,49	3,61	,80	17,36	10,99	5,46	2,16	4,07	1,09	6,40	8,19	3,08	2,81
2,00	2,00	261,00	85,00	2,38	4,43	7,79	8,94	3,96	,97	1,45	3,24	3,93	7,10	4,96	4,91	5,33	2,03	4,80	7,73	5,00	3,15	11,06	9,74	10,07	15,65	6,84	1,50	3,31	7,03	5,00	14,44	5,54	1,44	6,45	5,37	4,52	11,51	5,09	1,38	11,84	6,75	4,55	14,62	4,79	1,67	9,82	4,97	3,60	16,70
2,00	2,00	262,00	86,00	4,49	3,65	7,29	2,50	2,45	1,02	2,41	1,93	6,18	3,86	4,04	4,38	1,37	3,08	2,86	2,83	2,49	3,58	5,64	11,62	10,53	4,73	5,98	1,94	2,57	4,49	7,05	6,12	4,24	1,62	4,93	5,53	4,12	2,27	3,22	1,34	6,14	2,36	8,71	9,16	4,42	2,06	4,00	2,50	7,18	10,85
2,00	2,00	263,00	87,00	9,88	12,75	4,41	2,25	1,51	,80	51,82	9,41	2,98	3,95	6,56	4,61	13,78	8,00	2,98	1,65	1,92	4,16	19,06	17,09	6,03	5,04	4,48	1,35	37,36	12,36	3,75	3,35	3,35	1,90	17,00	15,69	6,65	4,73	2,17	1,50	29,28	11,24	5,22	2,38	4,70	1,64	30,79	7,96	10,75	7,10
2,00	2,00	264,00	88,00	159,72	59,69	18,69	3,89	2,47	1,24	188,94	105,68	14,35	4,35	4,34	3,62	98,51	27,21	10,55	3,34	3,68	3,27	99,36	30,72	11,33	4,45	4,18	1,75	104,51	26,91	8,81	3,62	4,31	2,31	75,41	14,14	10,00	3,40	2,42	1,28	160,05	12,82	9,72	2,87	3,01	1,68	120,89	9,12	14,11	7,09
2,00	2,00	265,00	89,00	914,88	147,97	27,52	6,77	3,42	1,77	741,63	123,73	22,73	7,04	6,07	4,99	603,28	102,29	19,28	4,22	3,17	1,85	415,47	34,47	11,38	7,31	5,92	2,24	339,08	26,73	6,80	7,61	4,33	3,05	276,56	34,07	7,61	3,97	2,85	1,17	236,24	17,52	4,81	4,35	4,92	1,91	179,88	16,04	5,35	5,66
2,00	2,00	266,00	90,00	18,46	5,41	2,57	3,46	1,82	,96	8,49	3,42	2,84	5,19	2,72	5,09	51,02	5,99	2,48	2,59	3,07	3,24	13,36	8,30	4,60	5,57	1,87	,57	8,62	4,85	3,86	6,03	2,54	1,02	22,80	5,65	1,95	1,59	1,55	,66	44,09	8,87	3,45	8,22	1,93	,85	22,60	5,40	2,63	6,09
2,00	2,00	267,00	91,00	16,51	7,82	4,55	2,07	2,57	,98	9,67	7,43	3,37	4,16	3,76	7,57	17,74	3,31	3,29	2,81	4,57	3,31	60,06	14,67	5,18	1,33	2,65	1,44	25,59	8,25	4,61	1,35	3,54	1,13	17,99	5,28	2,03	1,75	3,87	1,18	75,72	19,28	6,96	3,22	2,30	1,36	50,35	13,87	8,06	1,08
2,00	2,00	268,00	92,00	25,28	4,00	4,41	1,30	3,14	,98	14,23	4,33	3,19	3,03	3,19	3,91	12,72	3,04	1,27	4,11	3,95	4,45	52,07	7,09	3,41	3,92	3,69	1,57	21,53	4,24	3,39	2,26	3,57	1,87	14,52	2,66	5,91	6,85	2,36	,81	34,74	4,16	5,27	4,23	3,12	1,85	23,60	4,45	3,61	3,06
2,00	2,00	269,00	93,00	31,44	5,62	6,71	2,47	1,43	1,16	27,47	4,68	5,36	3,45	4,29	4,56	15,78	3,51	5,22	4,67	2,71	3,07	14,30	7,21	7,95	4,69	3,14	1,97	12,93	5,32	7,36	3,62	1,59	2,20	12,46	4,95	6,41	2,61	2,63	1,86	15,07	5,92	12,52	5,78	2,75	1,91	8,30	5,24	14,70	5,48
2,00	2,00	270,00	94,00	36,96	16,27	7,26	3,09	2,20	,88	44,46	17,15	12,13	5,96	7,41	6,97	20,94	10,99	5,98	4,10	2,16	3,18	60,87	14,91	5,72	4,14	4,56	1,60	26,58	8,72	8,73	5,93	3,72	2,62	25,36	9,42	4,91	3,16	2,27	,90	33,75	12,00	6,15	3,68	3,52	1,44	19,99	8,07	6,78	4,90
2,00	2,00	271,00	95,00	16,18	5,47	3,57	3,32	3,95	,97	25,03	4,65	2,74	4,48	4,50	7,22	2,67	2,80	2,38	3,02	6,84	4,08	14,18	6,03	4,02	6,30	9,91	1,50	11,30	4,93	3,10	4,12	8,00	1,64	2,43	2,52	1,97	4,87	7,84	,70	24,86	8,72	2,12	5,69	4,32	1,37	18,84	5,57	1,94	5,31
2,00	2,00	272,00	96,00	489,39	6,70	3,93	2,25	3,48	,72	458,16	7,88	2,69	6,89	4,22	4,80	242,08	4,29	2,56	2,65	4,04	4,81	212,54	9,04	7,23	4,30	8,28	1,17	204,28	5,86	4,03	4,53	9,83	1,74	143,27	5,59	2,25	3,32	6,94	,99	225,27	10,66	4,65	4,58	6,18	1,76	186,20	7,93	6,44	5,30
2,00	2,00	273,00	97,00	680,12	377,95	35,49	12,78	9,50	5,08	593,83	333,65	25,33	15,30	11,51	9,52	371,80	207,80	22,38	10,00	7,99	8,35	281,28	90,64	17,43	2,72	6,61	1,76	249,38	82,37	8,34	6,33	9,12	2,50	202,22	61,36	11,82	3,31	6,44	1,80	248,34	35,46	13,34	5,61	5,42	1,93	198,86	28,35	10,94	6,82
2,00	2,00	274,00	98,00	559,48	58,04	24,65	3,46	2,45	1,67	345,72	35,13	12,03	3,53	4,30	7,06	421,70	47,00	21,69	3,70	4,80	5,18	341,14	22,82	16,24	3,69	3,95	2,00	259,85	16,51	8,14	3,39	5,39	1,47	286,86	17,31	17,42	3,16	2,93	1,45	278,14	15,51	5,46	7,22	3,68	1,72	223,72	12,49	5,98	6,52
2,00	2,00	275,00	99,00	14,63	5,44	9,77	1,89	2,27	1,18	8,78	2,51	3,69	4,16	3,31	4,16	10,06	2,83	8,40	3,60	1,93	1,85	27,96	10,01	14,61	4,11	4,00	1,85	13,49	5,93	5,22	5,12	4,04	1,86	9,62	4,02	13,91	2,27	1,56	,97	49,08	7,90	8,66	7,76	2,79	1,80	27,29	8,00	9,30	6,68
2,00	2,00	276,00	100,00	73,18	162,53	25,15	12,31	6,27	2,39	62,42	136,62	14,33	9,09	9,80	4,52	85,53	120,89	16,59	11,83	4,75	7,15	88,11	52,83	18,34	5,67	6,48	1,69	24,36	39,23	15,04	7,73	9,90	2,18	53,81	40,02	12,18	6,40	3,52	1,49	126,53	28,95	12,24	9,17	4,81	1,88	63,17	19,18	46,66	24,09
2,00	2,00	277,00	101,00	1271,25	133,08	14,20	12,97	9,18	4,97	954,52	125,13	14,86	14,97	15,90	16,10	909,87	97,92	16,38	10,42	6,40	6,77	368,10	27,28	13,18	12,14	6,04	3,94	292,46	31,03	8,68	17,28	9,08	6,03	286,65	26,21	20,29	6,96	5,52	3,76	192,53	17,45	15,86	11,28	4,71	4,20	155,27	16,34	13,73	17,30
2,00	2,00	278,00	102,00	216,27	59,20	20,27	6,76	4,94	2,47	147,82	46,28	16,49	5,43	8,47	7,20	208,51	50,86	11,94	2,91	6,17	6,30	82,68	17,37	19,60	7,36	3,93	2,57	64,74	10,97	14,68	6,18	7,84	5,97	73,56	15,00	11,92	9,61	4,56	1,91	74,37	8,04	11,77	6,40	4,76	3,79	57,64	5,96	11,80	7,68
2,00	2,00	279,00	103,00	106,84	102,87	23,62	8,43	5,09	1,53	97,25	152,44	31,45	7,92	10,52	5,31	190,32	46,36	11,28	4,94	5,02	4,23	73,95	15,43	16,22	8,33	9,54	1,76	29,74	24,59	15,07	9,82	8,62	1,90	72,06	8,39	16,35	10,08	6,28	1,11	73,15	9,35	6,60	10,03	5,68	1,18	45,46	11,06	22,09	11,86
2,00	2,00	280,00	104,00	51,33	8,77	11,28	3,34	2,24	,88	2,82	4,85	7,95	4,60	7,36	5,47	144,00	7,84	5,15	4,72	4,83	3,89	39,59	18,57	18,37	7,23	5,33	1,62	8,56	6,89	11,81	12,05	4,37	2,03	46,76	8,41	9,94	6,81	4,05	1,09	21,02	8,51	8,48	15,56	3,06	1,92	11,36	5,76	9,81	23,69
2,00	2,00	281,00	105,00	47,16	7,47	6,17	8,85	2,09	,89	62,10	4,61	4,06	8,50	4,29	2,91	21,17	3,01	3,54	6,17	4,36	3,55	55,40	14,16	9,51	10,36	3,33	1,03	30,52	8,60	4,83	6,53	1,93	1,87	17,06	6,53	5,49	5,69	2,46	1,30	31,84	13,96	3,72	6,85	3,29	1,25	19,81	7,76	3,74	10,45
2,00	2,00	282,00	106,00	367,66	73,62	20,77	6,63	3,13	1,51	333,98	62,72	18,50	10,18	5,44	7,50	290,15	70,25	14,63	4,33	3,23	4,23	111,21	24,54	9,03	4,75	4,56	1,41	102,94	20,39	8,68	6,06	3,07	1,82	79,65	26,73	5,55	3,91	2,43	,92	45,24	16,60	4,52	4,12	4,40	,94	40,67	12,45	6,34	4,13
2,00	2,00	283,00	107,00	26,33	7,99	5,50	4,35	4,33	1,08	20,05	3,89	3,58	3,18	6,51	8,06	49,01	5,33	3,33	3,68	3,93	3,73	15,99	9,62	6,23	4,52	6,41	1,53	28,90	5,58	3,96	4,55	5,95	1,36	14,47	6,73	6,97	3,01	4,14	,95	28,34	4,69	7,34	4,27	7,50	1,37	29,51	3,93	4,67	4,94
2,00	2,00	284,00	108,00	19,26	9,10	6,45	5,24	2,10	1,22	19,68	8,66	5,46	5,53	4,29	4,58	4,91	6,13	5,57	4,26	3,69	4,08	46,18	7,22	6,42	7,31	4,37	1,62	36,98	8,58	3,55	3,67	3,62	1,51	16,74	5,44	9,82	6,41	3,91	1,44	28,25	8,58	5,35	3,68	4,71	1,65	29,24	11,03	14,04	10,18
2,00	2,00	285,00	109,00	9,77	6,89	6,22	3,97	2,55	1,21	9,75	4,15	5,27	3,17	4,14	5,24	4,02	8,46	4,24	5,77	3,45	5,58	13,10	9,06	5,92	7,18	9,39	2,73	6,80	6,12	7,88	6,50	4,51	1,76	5,71	4,17	10,99	11,47	4,75	1,30	25,11	7,45	4,26	7,69	6,77	2,13	10,48	5,90	3,99	5,18
2,00	2,00	286,00	110,00	141,55	101,00	9,21	5,95	4,83	,68	68,40	59,48	5,72	4,75	9,97	6,21	254,02	116,49	11,83	5,03	4,06	3,82	27,60	18,82	8,53	7,02	6,27	1,07	11,59	13,24	5,98	5,86	6,59	1,20	47,50	27,28	7,25	7,58	5,07	,88	14,23	10,42	8,79	14,90	3,78	1,47	6,71	8,58	10,09	16,99
2,00	2,00	287,00	111,00	7,63	5,59	4,01	5,08	2,15	,75	5,50	5,91	3,65	5,07	3,76	3,46	3,99	2,48	2,12	4,99	5,67	5,64	25,69	7,99	6,39	5,00	3,87	1,38	13,77	7,45	9,69	4,45	4,53	1,20	11,96	1,96	5,93	5,55	2,81	1,78	39,95	2,37	5,67	2,40	3,76	1,16	25,12	5,63	23,25	6,54
2,00	2,00	288,00	112,00	257,44	134,15	18,92	10,61	13,04	,83	128,99	76,14	12,96	9,69	16,40	3,18	256,17	143,68	16,23	6,75	9,95	4,94	101,49	41,55	18,84	15,95	20,81	1,17	52,31	25,31	20,13	14,46	15,00	1,40	75,77	33,22	15,24	8,35	9,90	,96	61,81	13,97	55,82	12,62	14,84	1,37	46,69	14,58	71,01	12,89
2,00	2,00	289,00	113,00	58,95	10,88	2,41	2,59	3,19	1,16	34,70	6,85	2,56	3,75	6,63	4,34	60,11	2,26	2,68	2,83	5,22	4,32	8,96	16,76	8,06	4,37	5,71	1,56	6,19	9,20	8,81	5,59	6,63	1,64	6,50	3,14	4,81	6,58	3,73	1,39	2,57	5,66	16,72	6,66	5,75	1,61	4,74	5,33	11,35	11,17
2,00	2,00	290,00	114,00	148,12	55,35	19,79	7,46	4,78	2,20	60,94	34,40	20,37	8,13	7,38	6,16	222,42	71,66	17,99	3,90	6,30	5,31	27,44	7,51	24,12	8,21	5,15	2,17	12,22	4,38	59,30	15,82	6,74	1,95	36,65	8,49	8,66	4,75	4,15	2,01	11,93	10,58	56,97	16,32	5,18	2,24	8,61	4,85	121,63	21,39
2,00	2,00	291,00	115,00	603,30	244,76	71,37	10,14	8,59	3,61	348,32	118,79	53,15	10,35	7,82	7,77	750,86	262,51	50,55	6,42	7,30	6,18	279,52	109,13	108,50	17,93	8,69	2,66	202,94	74,08	96,60	16,19	7,65	4,02	298,70	110,19	80,14	12,15	4,54	3,25	213,53	71,73	57,22	22,77	7,09	2,84	182,88	62,35	59,25	16,69
2,00	2,00	292,00	116,00	239,99	7,71	6,45	2,47	2,34	1,10	123,43	8,58	3,39	2,58	4,78	3,39	299,07	6,58	4,54	2,50	3,02	2,26	140,77	14,39	10,44	3,83	3,88	1,70	71,90	6,66	3,32	2,83	3,28	2,05	124,36	3,07	6,57	3,61	1,90	1,31	50,93	7,82	6,91	6,72	3,37	1,81	58,07	4,67	3,46	4,55
3,00	1,00	1,00	1,00	98,70	4,31	3,58	1,86	1,71	1,50	97,84	5,99	3,05	2,21	4,25	10,49	31,28	4,34	1,66	2,42	8,11	6,05	106,65	5,94	6,12	2,21	2,11	1,98	107,45	5,91	4,61	1,75	1,69	1,65	51,98	5,27	4,13	2,83	11,96	13,46	139,97	8,35	8,21	2,51	2,32	2,36	87,53	7,18	5,70	2,65
3,00	1,00	2,00	2,00	150,76	6,91	2,48	3,46	1,17	,89	173,71	7,20	4,22	4,35	7,98	4,72	54,63	4,18	1,15	3,18	8,36	5,39	98,16	12,27	1,36	3,72	1,53	1,56	106,06	8,76	1,22	3,28	1,47	1,26	54,70	6,76	,99	2,89	7,74	17,09	112,77	8,75	2,79	4,10	2,40	1,87	114,43	7,37	2,55	3,71
3,00	1,00	3,00	3,00	26,08	7,53	2,02	1,56	1,56	2,09	19,09	3,17	2,94	1,44	3,51	4,82	22,82	6,85	1,87	1,13	4,34	11,65	12,68	11,21	4,72	1,27	1,79	2,20	13,64	4,89	3,58	1,18	2,10	1,95	15,09	7,28	2,56	1,54	9,93	12,56	14,18	8,14	5,08	1,59	1,95	2,49	10,94	5,89	4,03	1,90
3,00	1,00	4,00	4,00	6,28	3,77	3,54	1,70	1,43	1,83	4,87	3,99	3,69	1,36	3,35	9,96	4,28	2,75	2,17	2,22	7,07	8,77	5,69	8,09	9,04	1,92	1,46	1,89	5,02	6,23	4,48	,97	1,60	2,03	6,01	5,41	3,55	1,71	4,29	10,75	1,73	8,66	7,14	1,83	1,73	2,61	3,10	5,62	3,07	1,89
3,00	1,00	5,00	5,00	6,68	4,56	1,57	2,66	1,69	,92	5,43	5,46	1,37	2,67	3,64	7,89	5,52	3,27	1,51	3,39	9,86	6,59	14,25	5,08	2,06	5,08	1,33	1,51	14,53	5,54	1,21	4,13	1,18	1,75	4,90	3,44	1,73	4,01	7,32	12,47	19,36	6,58	3,26	5,37	1,23	1,84	20,95	6,81	1,88	4,73
3,00	1,00	6,00	6,00	14,09	4,20	4,15	1,65	,97	1,28	7,40	2,81	3,24	2,79	3,69	10,09	17,70	5,15	2,87	1,83	8,07	6,21	10,17	6,87	5,37	2,38	2,05	2,01	9,48	4,91	3,36	1,83	1,79	1,59	11,96	5,06	2,98	3,99	8,80	12,73	13,31	7,26	3,73	2,11	2,68	2,94	13,73	7,73	2,52	2,09
3,00	1,00	7,00	7,00	11,43	4,75	1,97	1,26	1,82	1,56	5,83	4,66	1,84	2,52	4,55	7,97	15,57	4,08	3,12	4,63	6,49	10,42	7,15	8,52	4,40	1,99	3,09	2,29	6,40	5,46	2,32	1,94	3,10	1,93	8,32	5,86	3,87	3,07	17,48	17,97	5,60	10,65	5,93	2,59	4,21	2,48	5,52	6,41	2,27	3,02
3,00	1,00	8,00	8,00	342,70	80,07	51,26	25,66	11,99	7,93	173,42	57,49	31,33	14,64	11,96	10,16	305,00	85,38	44,21	19,64	13,96	14,02	32,42	19,75	12,13	5,66	3,42	3,35	29,51	16,82	11,28	4,91	2,34	3,09	42,31	27,51	14,28	8,65	14,54	12,00	24,97	16,58	6,69	2,46	2,36	3,14	7,65	9,86	4,55	2,15
3,00	1,00	9,00	9,00	13,89	6,15	1,63	1,02	1,24	1,71	17,63	3,98	,80	1,33	4,09	5,54	8,82	5,84	1,32	,92	7,03	8,78	10,18	11,80	1,44	1,30	2,22	2,70	9,46	6,13	,90	1,28	2,33	2,73	8,62	7,71	1,02	2,59	8,19	16,99	11,81	10,23	1,50	1,10	2,76	2,90	7,48	6,28	1,72	,90
3,00	1,00	10,00	10,00	3,42	4,16	16,18	1,46	1,73	1,55	12,48	3,08	12,11	3,15	5,53	8,19	14,02	2,88	9,03	2,56	10,61	7,16	2,92	4,27	25,47	1,78	1,92	2,00	1,93	3,10	15,32	1,59	2,49	1,68	8,07	2,79	11,81	1,77	8,73	16,04	11,61	2,17	14,54	1,92	1,33	2,41	4,11	2,73	6,94	1,30
3,00	1,00	11,00	11,00	114,31	24,52	5,90	3,28	2,86	1,44	12,63	4,79	4,09	2,68	7,11	4,75	350,73	67,54	11,68	6,27	11,52	9,71	42,64	21,76	8,29	4,16	3,55	2,42	11,30	5,90	4,40	1,66	2,61	1,57	84,42	26,40	7,47	6,03	14,21	11,70	12,38	15,45	6,81	4,62	3,28	2,69	13,08	6,92	3,80	2,61
3,00	1,00	12,00	12,00	47,17	2,47	2,59	,76	3,04	1,34	16,82	3,60	1,94	1,38	5,27	3,69	94,66	1,71	2,19	1,45	4,12	11,27	46,82	4,82	4,45	,58	3,42	1,49	23,06	3,33	3,10	,83	3,43	1,27	54,91	2,38	3,67	1,96	10,80	10,19	37,05	3,85	4,32	,97	3,72	1,78	34,93	2,37	4,15	1,31
3,00	1,00	13,00	13,00	78,90	4,34	4,10	1,53	1,11	,85	23,66	5,10	2,25	3,73	4,97	5,51	115,63	1,79	2,63	3,23	10,36	5,37	19,28	3,60	5,60	1,62	1,20	1,08	8,81	3,31	2,12	2,04	1,24	1,06	31,19	1,73	2,17	4,46	9,48	9,39	4,58	2,08	2,47	1,64	1,48	1,24	2,70	2,71	2,04	2,05
3,00	1,00	14,00	14,00	1129,20	341,64	33,43	6,72	3,06	2,53	794,55	221,86	21,16	3,91	6,16	7,57	1031,88	316,99	26,34	6,70	6,81	3,94	212,39	80,69	9,17	1,89	1,99	2,46	195,24	72,63	6,81	1,72	2,06	1,61	257,98	87,65	7,45	2,74	11,46	20,02	64,42	34,16	5,50	2,12	2,25	3,62	53,72	31,31	3,06	2,02
3,00	1,00	15,00	15,00	5,04	21,28	1,34	1,75	,78	1,16	15,39	17,10	,96	2,23	3,61	8,59	7,63	12,43	1,51	3,40	8,72	9,15	9,74	27,09	1,38	2,09	1,17	1,69	3,72	18,47	1,41	1,88	1,23	1,80	11,84	16,43	1,48	2,51	9,15	12,30	14,70	19,87	1,63	3,31	2,10	1,86	4,00	14,57	1,17	1,83
3,00	1,00	16,00	16,00	16,47	3,57	3,18	1,23	1,79	1,28	10,21	3,05	3,48	2,01	4,68	9,23	15,01	2,85	2,06	1,35	7,42	8,58	22,11	5,62	4,83	1,86	2,28	1,53	17,56	5,20	4,57	1,92	1,85	1,40	18,77	4,37	2,54	2,65	9,31	9,32	20,92	9,84	5,18	2,08	3,49	2,18	19,88	9,10	5,89	1,94
3,00	1,00	17,00	17,00	11,23	2,60	2,25	,48	1,57	1,23	6,78	2,10	1,89	,88	3,87	7,26	8,75	1,72	2,40	2,79	9,58	8,72	9,15	3,30	7,02	1,25	1,81	2,13	9,15	2,25	2,72	1,29	2,10	2,48	7,93	2,92	3,66	1,94	13,48	14,32	13,21	6,22	10,12	3,26	1,61	2,85	9,88	4,44	4,89	4,44
3,00	1,00	18,00	18,00	37,88	4,14	2,48	1,89	1,98	1,29	20,62	4,88	1,58	3,39	3,16	3,46	35,68	3,58	2,83	2,30	8,52	16,77	59,33	7,85	3,95	1,83	2,41	1,38	42,02	4,85	2,34	2,28	1,70	1,82	42,47	5,48	2,86	3,81	8,82	8,97	77,05	6,56	3,50	2,00	2,71	2,15	55,90	4,05	2,79	2,04
3,00	1,00	19,00	19,00	22,37	4,47	1,70	1,04	2,07	,89	12,23	2,90	2,39	,68	5,56	8,10	13,72	2,68	,91	2,72	7,55	10,98	39,61	2,65	2,87	,70	1,73	1,22	21,36	2,50	2,28	1,03	1,56	1,28	28,16	2,27	,84	2,64	11,40	14,95	46,03	2,08	4,01	1,11	1,66	1,04	25,40	1,86	2,99	1,90
3,00	1,00	20,00	20,00	16,61	4,60	2,48	1,53	1,54	1,15	12,89	3,61	2,58	1,47	5,86	8,54	13,53	4,75	1,67	2,69	6,67	13,85	23,44	8,99	4,30	2,37	2,37	1,41	21,45	5,93	3,25	1,57	2,18	1,25	15,65	5,71	3,07	3,42	10,63	10,31	32,42	9,37	5,21	3,47	2,69	1,74	23,55	7,56	4,12	2,01
3,00	1,00	21,00	21,00	2,65	10,17	1,40	1,38	1,69	1,23	3,33	9,17	1,69	1,42	5,06	12,57	2,07	5,35	1,24	2,37	10,22	8,20	5,10	14,79	3,59	1,82	2,10	1,70	4,28	10,64	2,60	1,20	1,58	1,35	1,90	6,87	2,03	4,69	17,51	17,74	4,78	11,60	3,39	2,14	2,11	2,49	4,55	9,82	3,09	1,46
3,00	1,00	22,00	22,00	14,41	5,33	3,59	2,16	2,08	1,59	16,10	3,41	2,53	,90	5,49	10,61	6,25	2,95	2,99	2,31	6,88	13,42	13,19	6,85	4,10	2,28	2,06	1,88	12,68	4,92	2,45	1,50	2,14	2,00	8,73	4,65	3,24	3,75	11,70	14,82	10,72	8,25	5,42	1,33	2,17	2,34	12,37	5,87	4,26	1,53
3,00	1,00	23,00	23,00	37,71	3,46	1,90	2,02	2,00	1,05	28,31	3,61	3,59	2,04	5,64	10,86	22,17	2,69	,74	3,25	7,21	9,75	10,33	2,84	2,14	3,48	2,56	,91	10,32	2,86	3,70	1,69	2,02	1,43	4,73	3,24	,62	5,36	12,90	14,07	8,77	3,44	2,14	2,71	2,36	1,17	7,40	2,71	3,60	1,93
3,00	1,00	24,00	24,00	260,85	147,12	12,93	2,86	2,27	1,98	131,35	93,19	4,69	2,38	7,25	4,41	298,23	180,88	13,89	4,94	8,78	11,80	88,18	35,00	4,84	3,53	2,03	2,58	73,75	43,03	2,66	2,84	2,14	2,61	80,29	41,61	7,19	3,65	16,51	14,10	84,47	16,95	4,67	3,77	2,24	3,23	65,37	22,67	2,65	3,02
3,00	1,00	25,00	25,00	39,86	5,33	2,61	1,15	2,57	1,97	30,65	3,31	1,36	1,75	6,64	8,32	27,38	4,12	2,31	2,96	14,84	7,98	22,59	5,46	2,74	,97	2,90	2,59	25,61	4,42	1,83	1,53	2,70	1,54	18,54	4,66	2,33	1,45	11,72	23,92	32,81	5,45	2,94	,85	2,83	2,87	26,76	4,81	2,55	1,19
3,00	1,00	26,00	26,00	283,89	127,73	13,06	3,77	5,02	4,44	196,92	79,29	7,71	4,11	11,80	8,40	309,97	117,01	17,41	9,38	28,59	32,49	47,57	21,32	7,41	4,44	6,03	5,79	52,68	21,19	4,54	2,60	4,46	3,46	83,64	29,40	11,20	12,19	42,60	53,87	22,57	12,55	4,96	3,92	6,58	6,14	22,69	9,84	2,68	3,40
3,00	1,00	27,00	27,00	32,37	7,94	3,04	1,19	1,50	3,97	19,40	6,74	3,06	1,76	8,47	6,38	31,41	5,14	3,10	2,79	11,10	21,48	26,66	14,20	3,56	1,83	2,06	5,80	16,58	8,34	3,04	1,94	2,15	3,30	17,51	9,21	2,98	5,23	15,12	55,25	25,67	9,98	3,90	2,50	2,64	5,63	12,46	6,70	3,75	2,76
3,00	1,00	28,00	28,00	14,40	12,60	1,38	2,82	2,19	2,21	12,50	7,08	1,96	2,52	10,02	6,59	8,72	10,77	2,62	6,31	10,70	14,58	6,99	9,96	1,77	2,78	2,60	3,52	7,28	8,27	2,19	2,98	2,30	2,32	5,96	10,52	2,55	3,95	13,26	34,83	14,30	7,60	2,28	5,91	3,49	3,21	7,11	5,75	2,32	5,79
3,00	1,00	29,00	29,00	5,76	2,85	3,81	1,83	1,49	2,20	8,33	5,12	1,46	2,23	8,62	4,54	6,82	3,14	2,53	3,00	12,60	11,66	3,90	2,04	5,21	2,13	2,03	3,17	7,60	4,04	2,43	1,67	2,26	2,70	2,23	2,33	3,98	3,77	11,82	19,38	8,97	2,93	6,77	1,31	1,89	2,93	9,53	3,69	4,39	1,26
3,00	1,00	30,00	30,00	5,38	8,75	2,56	2,58	1,46	1,06	5,37	5,42	2,54	3,41	10,92	7,44	,82	5,82	3,52	3,92	6,49	9,60	4,31	7,27	6,18	3,21	1,54	1,42	5,27	5,26	3,51	2,24	2,26	1,12	1,87	7,13	6,98	2,90	9,13	11,03	4,54	7,13	7,49	3,52	2,35	1,81	5,21	5,53	4,56	2,17
3,00	1,00	31,00	31,00	20,29	8,64	3,81	1,43	1,87	1,04	15,52	4,69	1,70	2,07	4,20	6,22	6,51	3,22	3,81	2,89	6,83	13,99	33,29	13,27	4,81	1,89	1,35	1,84	25,22	12,00	2,99	1,35	2,16	1,46	10,44	6,86	5,82	2,34	7,37	17,05	30,07	14,30	4,06	2,04	2,00	2,51	29,65	13,68	3,13	1,63
3,00	1,00	32,00	32,00	583,97	187,48	18,21	2,41	2,14	1,56	240,95	104,17	10,49	3,74	5,77	3,32	798,54	195,84	16,51	4,85	8,39	6,50	110,39	41,63	8,26	1,84	1,78	1,40	86,59	33,66	7,42	1,29	3,23	1,53	175,61	47,06	5,68	3,82	6,36	14,29	45,64	16,52	7,76	1,88	1,74	1,38	35,78	13,18	6,63	1,12
3,00	1,00	33,00	33,00	67,23	13,65	4,14	2,48	1,62	1,63	22,98	2,83	1,02	2,43	8,94	5,70	259,00	32,95	8,91	2,52	4,93	7,52	19,76	10,83	3,68	2,86	2,26	2,62	2,16	2,63	1,66	1,40	2,13	1,60	65,06	16,87	5,64	4,06	9,75	15,44	11,93	10,61	2,41	2,52	1,94	2,53	5,84	6,31	1,60	1,87
3,00	1,00	34,00	34,00	18,14	2,43	3,85	1,78	1,48	1,28	7,01	5,37	2,41	1,94	12,12	5,74	41,29	1,77	2,85	2,92	4,23	7,69	22,41	4,56	5,85	2,48	1,90	1,72	20,81	4,64	3,25	2,03	1,58	1,19	27,52	3,13	4,75	3,72	7,23	12,32	28,92	6,88	4,96	1,90	1,62	2,19	30,95	6,74	4,93	1,87
3,00	1,00	35,00	35,00	12,93	5,56	2,97	1,25	1,34	1,55	12,79	4,42	4,70	1,70	11,02	5,06	10,74	2,47	3,62	2,70	7,17	13,45	25,78	7,59	3,52	1,60	1,80	2,02	22,74	5,30	3,28	1,58	1,96	1,76	23,45	3,85	2,44	2,64	8,54	18,52	44,36	6,74	3,06	2,25	3,04	2,41	31,75	5,18	2,43	2,00
3,00	1,00	36,00	36,00	15,09	8,10	3,49	1,33	1,32	1,07	5,94	8,04	2,86	1,27	6,87	8,70	15,82	6,00	1,61	2,73	6,76	7,21	28,91	9,62	6,13	1,92	1,31	1,85	21,73	8,72	4,12	1,23	1,83	1,22	20,87	6,69	2,01	3,22	8,73	16,41	50,82	12,76	5,46	2,57	1,64	2,10	42,76	11,10	3,11	1,91
3,00	1,00	37,00	37,00	16,45	8,97	3,44	1,77	2,02	1,42	7,29	6,60	1,53	2,29	13,19	5,02	11,33	7,00	2,21	1,86	7,28	12,32	17,83	11,52	2,82	2,24	1,64	1,73	15,70	8,55	2,35	1,28	1,79	1,44	10,13	7,85	2,40	2,84	9,23	16,36	19,46	9,68	3,90	2,14	2,11	2,22	17,91	8,07	2,92	1,77
3,00	1,00	38,00	38,00	2,84	4,53	3,24	1,27	1,73	1,08	3,83	4,24	3,43	1,25	8,78	5,11	,94	2,30	2,16	1,97	9,44	12,15	6,38	5,59	3,55	1,60	2,55	1,76	6,22	5,33	4,17	1,74	3,10	1,56	4,31	3,39	1,59	4,27	11,96	13,49	17,51	4,55	3,55	2,62	2,14	1,95	11,25	4,77	3,81	2,58
3,00	1,00	39,00	39,00	11,30	4,08	1,84	1,45	1,56	1,66	11,26	4,72	1,49	1,43	7,01	4,89	5,65	2,17	2,44	2,59	10,51	12,68	11,80	6,83	2,29	2,65	1,94	2,31	7,43	9,86	1,85	1,57	2,05	2,09	6,47	2,68	2,56	5,89	9,09	18,32	8,27	6,70	3,71	2,27	2,02	2,38	3,76	11,25	2,51	1,37
3,00	1,00	40,00	40,00	18,17	3,11	2,23	1,69	1,70	1,09	13,75	2,26	2,03	3,02	6,60	4,42	13,14	3,68	1,46	2,11	4,64	7,50	20,36	5,77	2,29	2,57	2,49	1,42	14,28	3,18	2,15	1,34	2,04	1,47	14,20	4,64	1,06	4,26	7,83	10,41	16,08	5,39	2,62	2,47	2,85	1,63	13,50	3,34	2,85	1,18
3,00	1,00	41,00	41,00	7,83	7,26	3,05	1,79	1,55	1,21	14,44	4,38	2,21	2,28	6,97	4,86	9,24	6,49	1,69	1,89	10,98	12,75	21,54	8,88	2,85	2,46	2,02	1,74	19,44	6,97	2,14	1,46	1,62	1,28	19,97	9,29	1,70	4,01	11,74	12,72	30,47	8,77	3,22	2,57	2,28	2,38	38,27	6,16	3,39	1,38
3,00	1,00	42,00	42,00	467,81	79,48	20,95	1,87	1,68	1,72	468,81	67,03	14,64	2,46	4,66	4,83	256,97	51,74	16,55	2,46	12,14	9,19	100,97	20,40	4,17	1,70	1,48	2,15	131,95	21,11	6,60	1,66	2,03	2,14	84,57	18,55	5,01	2,25	7,38	14,02	51,21	13,77	2,21	2,03	1,66	2,56	52,31	11,23	3,35	1,83
3,00	1,00	43,00	43,00	74,03	1,39	2,83	1,06	1,73	,85	92,42	1,65	1,98	,71	9,20	4,83	28,31	1,80	3,16	3,60	7,38	7,29	37,11	2,72	2,35	1,13	1,94	1,32	46,96	2,30	1,67	,68	2,00	,76	18,98	1,98	2,66	3,65	11,63	15,42	30,44	3,01	3,61	1,68	2,15	1,70	26,82	1,58	1,91	1,62
3,00	1,00	44,00	44,00	33,12	6,68	4,87	3,57	1,36	1,63	25,11	9,22	5,49	4,99	6,05	6,19	62,14	7,19	9,82	4,37	8,32	8,52	26,62	10,38	7,23	3,17	3,02	1,69	22,82	12,40	5,64	3,46	2,76	1,78	21,54	7,56	6,80	5,38	9,22	12,60	47,40	12,04	5,03	2,78	2,76	1,97	36,41	15,34	5,49	4,02
3,00	1,00	45,00	45,00	5,70	3,79	4,51	1,58	1,74	1,74	10,13	4,37	4,77	1,92	4,33	7,92	8,33	3,52	3,44	2,37	11,07	12,40	17,78	12,02	5,79	1,98	2,12	2,56	15,81	9,72	6,35	1,89	2,17	2,05	8,33	4,83	3,63	1,62	12,75	12,38	26,32	15,06	6,29	2,29	1,92	2,83	28,25	14,48	6,84	1,92
3,00	1,00	46,00	46,00	6,40	4,51	4,62	1,87	1,36	,95	11,86	4,60	3,43	2,51	4,71	7,34	5,54	2,56	1,03	1,99	5,82	7,85	10,49	6,35	3,98	2,21	1,64	1,74	13,46	5,93	2,05	1,56	1,94	1,73	5,69	2,97	1,72	2,38	12,03	17,30	19,16	5,56	1,79	2,16	2,25	2,28	14,10	7,17	1,72	1,28
3,00	1,00	47,00	47,00	8,93	2,80	3,33	1,02	1,98	1,50	4,13	2,22	1,96	1,14	10,26	7,18	1,86	2,10	1,49	1,45	11,79	7,45	8,54	3,86	4,98	1,39	2,95	2,12	9,84	2,09	2,13	1,24	3,55	2,00	2,66	1,65	1,59	2,17	17,15	15,66	4,55	4,60	3,43	1,53	2,95	2,41	6,30	2,24	1,08	1,87
3,00	1,00	48,00	48,00	7,51	4,42	4,59	1,05	1,13	1,22	8,84	4,75	2,89	1,40	9,11	6,58	9,49	2,56	2,83	2,99	8,66	10,04	12,78	9,93	6,93	,88	2,34	2,20	14,40	6,80	4,42	,88	1,48	1,79	15,25	4,62	3,92	2,03	17,07	17,37	29,69	10,45	6,93	1,08	2,93	2,26	15,95	8,06	4,37	1,02
3,00	1,00	49,00	49,00	6,09	2,50	1,31	1,20	1,70	1,29	2,07	3,73	1,49	1,63	7,80	8,33	3,08	1,00	1,21	2,38	5,25	8,37	3,22	4,48	3,98	1,61	3,24	2,05	2,09	3,81	2,68	1,39	3,67	2,29	1,72	1,39	2,06	4,06	22,74	11,14	9,44	5,30	5,17	1,48	2,99	3,01	8,18	5,24	3,26	1,39
3,00	1,00	50,00	50,00	2,25	7,49	2,78	1,91	1,54	1,23	,92	3,88	,83	1,61	4,76	12,39	2,24	8,05	3,48	3,67	12,05	11,00	4,40	7,36	5,91	2,64	2,67	1,57	3,37	5,67	1,94	2,20	1,76	1,73	3,59	5,82	5,64	3,45	12,18	11,36	11,83	4,83	5,39	3,48	2,63	2,01	9,97	5,45	2,56	2,80
3,00	1,00	51,00	51,00	4,83	5,15	6,60	2,36	2,23	1,41	2,71	3,44	6,14	1,62	5,71	11,22	4,77	3,52	3,46	2,66	8,91	13,38	3,93	5,58	10,37	2,86	3,54	1,58	4,73	4,28	9,00	1,61	3,17	1,92	4,88	3,28	5,48	3,20	18,93	18,89	4,94	3,99	8,92	2,20	2,62	1,91	4,58	2,87	7,02	1,61
3,00	1,00	52,00	52,00	22,30	5,90	2,52	1,04	1,97	1,41	14,37	4,43	1,63	2,03	3,76	8,73	22,34	3,17	1,64	1,63	9,40	15,43	7,95	10,56	3,62	1,21	2,36	2,02	9,38	7,42	3,04	1,14	1,97	1,90	15,81	5,37	1,96	1,36	11,58	17,75	14,90	10,18	3,47	1,60	1,55	2,45	11,77	7,93	3,58	1,69
3,00	1,00	53,00	53,00	519,05	167,67	6,49	3,03	2,31	2,53	370,94	127,05	5,71	3,93	7,06	12,57	390,33	111,67	7,33	5,12	9,46	8,88	116,49	30,74	2,18	2,42	1,49	2,07	107,67	33,90	2,83	1,57	1,83	2,07	109,44	30,98	2,38	3,28	5,80	11,74	54,77	12,92	2,38	2,51	1,44	1,89	37,72	12,92	2,55	1,65
3,00	1,00	54,00	54,00	43,90	5,56	1,86	2,23	2,26	1,10	47,01	4,67	2,13	1,92	9,04	9,33	17,31	3,24	1,88	1,58	11,01	11,30	25,63	5,48	7,33	3,69	2,35	1,53	36,77	4,93	2,97	2,82	2,05	1,31	16,83	2,99	2,70	2,89	10,25	21,97	20,91	3,74	5,47	4,41	2,06	1,41	27,31	3,69	2,95	3,32
3,00	1,00	55,00	55,00	3,85	4,96	2,74	4,48	2,58	1,85	2,76	1,37	2,88	4,73	11,46	8,68	7,18	4,86	5,55	3,61	8,50	13,14	10,23	5,37	8,01	6,39	4,95	2,42	12,08	3,57	4,46	4,80	4,39	2,45	4,49	7,78	9,23	5,36	15,99	22,25	11,64	6,12	12,25	6,79	5,91	2,28	19,17	5,76	6,97	5,26
3,00	1,00	56,00	56,00	8,26	15,64	14,49	2,08	1,16	1,39	15,95	16,22	13,85	2,08	2,82	7,85	23,20	13,96	7,60	4,02	7,64	8,79	4,19	14,43	22,87	2,51	2,27	1,67	9,28	19,20	26,49	1,99	3,91	1,69	10,55	12,11	11,12	4,43	12,54	13,32	7,89	13,12	16,44	2,47	2,18	1,88	13,42	49,49	46,11	2,02
3,00	1,00	57,00	57,00	3,29	3,85	5,10	1,11	1,53	1,06	6,94	1,00	3,33	,83	8,74	3,96	7,38	2,24	2,33	3,80	9,01	5,89	9,90	3,51	8,19	,98	1,71	1,65	12,43	1,90	4,38	1,19	1,46	1,60	7,47	1,55	4,03	3,98	7,15	16,02	20,73	2,83	7,58	1,55	1,58	2,04	21,19	2,57	4,83	1,51
3,00	1,00	58,00	58,00	92,06	112,07	49,12	5,37	4,81	2,88	76,78	106,11	38,01	7,38	9,36	5,29	70,13	77,39	27,53	9,50	19,56	6,93	30,67	36,04	17,22	2,81	3,20	1,91	23,60	38,71	15,03	3,04	3,53	1,94	19,47	36,33	15,57	3,17	13,26	11,12	27,69	41,04	13,59	3,17	3,19	2,13	19,90	34,88	10,28	3,33
3,00	1,00	59,00	59,00	125,06	50,22	10,84	4,25	3,69	3,03	113,72	48,06	11,38	5,13	13,45	5,36	61,98	26,48	9,54	5,04	10,51	8,79	35,93	26,74	7,18	1,57	1,75	2,21	36,77	21,08	6,20	1,96	2,38	2,69	26,83	16,84	4,58	4,53	9,44	16,86	25,46	23,31	7,23	2,44	2,76	2,22	22,41	17,75	5,63	2,45
3,00	1,00	60,00	60,00	4,45	2,37	3,09	2,21	1,72	1,71	2,50	3,81	3,66	2,14	6,30	4,94	2,48	2,06	2,82	3,49	13,04	11,75	14,27	7,26	8,57	3,60	2,81	2,25	9,72	7,18	5,49	3,16	2,62	1,96	10,67	5,42	3,54	3,83	8,65	17,82	23,94	12,26	10,38	5,27	4,51	2,75	23,24	13,20	8,80	3,79
3,00	1,00	61,00	61,00	8,90	7,63	2,61	1,20	,65	1,58	5,88	6,50	3,15	2,11	9,98	5,90	5,18	3,12	3,16	2,36	6,14	11,48	9,56	7,56	3,63	2,00	,95	3,08	3,74	5,18	2,91	1,92	1,96	2,54	6,08	4,50	2,96	2,45	7,35	22,11	5,27	10,52	4,05	1,70	1,43	2,94	2,63	7,34	4,10	1,87
3,00	1,00	62,00	62,00	9,74	4,68	3,37	1,22	,97	1,70	16,39	3,51	3,31	1,63	7,95	5,00	2,40	4,08	2,75	1,89	8,39	9,78	26,84	6,87	5,74	2,05	2,02	2,76	16,36	4,27	4,76	1,45	1,88	2,70	11,77	5,64	3,79	2,39	11,69	20,37	51,37	9,68	7,08	2,51	2,73	2,69	25,31	6,47	5,40	1,96
3,00	1,00	63,00	63,00	6,79	4,97	2,73	1,29	1,57	1,26	6,42	3,69	,92	1,32	8,21	8,59	5,27	5,35	3,14	3,16	12,48	10,43	19,64	6,07	4,65	1,61	2,44	1,62	13,89	5,16	1,66	1,41	1,50	1,70	14,21	5,22	5,02	4,15	20,43	17,13	26,40	4,08	5,40	1,78	2,97	1,92	16,80	5,49	4,39	1,27
3,00	1,00	64,00	64,00	5,83	5,99	3,51	,82	1,27	1,32	4,88	2,39	2,34	1,20	10,32	4,31	3,12	2,43	4,55	3,84	9,13	7,54	5,99	7,41	4,64	1,42	1,42	2,35	11,24	3,12	1,81	,72	1,23	1,95	3,36	3,15	3,83	1,89	10,86	19,00	16,78	7,14	2,13	1,23	1,67	2,53	20,11	5,89	1,12	,94
3,00	1,00	65,00	65,00	32,83	9,50	2,39	1,35	1,30	1,82	26,08	5,17	1,62	1,87	8,90	5,14	18,01	5,91	2,65	1,24	6,87	10,40	26,85	19,86	4,43	2,10	1,74	2,49	26,54	10,50	1,92	1,54	2,20	1,80	18,71	11,40	2,83	1,81	13,52	19,38	11,78	14,67	6,14	2,35	1,98	2,31	11,81	11,54	3,45	2,07
3,00	1,00	66,00	66,00	620,59	183,98	9,85	6,52	1,48	3,19	637,45	187,99	10,20	4,43	7,95	12,53	368,54	104,34	6,89	5,83	8,53	11,73	172,75	49,79	6,77	5,67	1,66	2,86	195,84	56,14	4,78	3,87	2,88	2,56	139,73	32,49	4,75	7,95	15,62	16,99	87,20	25,58	5,17	5,56	2,21	3,40	68,60	26,36	4,23	4,35
3,00	1,00	67,00	67,00	80,97	15,90	3,36	3,19	2,01	1,76	83,25	10,00	3,49	3,34	11,51	5,00	84,16	12,16	2,57	7,16	8,49	14,46	36,71	19,91	5,94	3,81	3,52	2,58	25,82	12,09	5,14	4,30	3,63	2,12	26,97	10,56	2,63	4,04	13,63	16,69	18,50	11,29	5,27	5,37	4,32	2,88	14,67	7,69	5,36	5,56
3,00	1,00	68,00	68,00	25,62	4,02	1,46	1,35	1,41	2,15	14,55	3,77	,92	2,25	6,16	7,30	24,96	3,82	3,04	2,13	6,35	15,89	16,65	4,87	3,38	2,13	2,17	2,57	8,49	4,01	1,45	1,32	3,04	2,49	5,95	4,83	8,50	1,89	12,05	13,68	10,42	5,47	3,79	2,77	1,79	3,05	8,83	4,79	1,80	1,79
3,00	1,00	69,00	69,00	15,88	4,41	3,27	2,39	,68	1,23	18,59	5,96	2,17	2,86	9,86	6,82	4,58	3,43	3,18	5,46	6,02	8,94	8,70	5,69	5,30	3,74	1,13	1,60	9,09	5,55	3,71	2,14	1,66	1,86	4,50	2,04	4,12	3,19	11,35	17,41	6,98	4,84	5,45	5,33	2,13	1,85	14,90	6,83	4,23	5,56
3,00	1,00	70,00	70,00	148,48	93,54	17,28	4,04	3,68	3,80	198,44	105,20	12,31	5,62	20,54	9,59	78,04	50,45	9,45	4,34	11,33	15,87	15,44	27,94	9,11	1,45	4,18	4,82	22,08	27,83	6,35	1,56	3,39	3,97	11,27	22,68	5,69	5,18	26,70	34,72	13,26	21,11	3,94	1,46	4,54	4,91	4,44	17,66	3,30	1,81
3,00	1,00	71,00	71,00	177,71	78,82	33,96	7,77	7,14	6,16	223,29	82,67	36,44	12,57	15,41	14,92	119,24	52,73	26,46	10,46	16,82	33,82	40,09	12,17	6,98	5,22	5,20	4,42	57,87	15,29	10,31	5,44	5,25	4,52	38,12	13,60	10,54	10,84	19,19	34,09	19,17	7,93	2,76	5,35	4,87	3,19	13,96	6,05	2,85	5,01
3,00	1,00	72,00	72,00	93,90	31,17	17,65	5,34	6,28	8,05	138,68	45,61	18,72	6,77	14,82	21,03	65,19	19,79	11,20	6,42	14,18	41,61	30,20	11,48	8,06	2,99	4,21	8,29	41,08	14,60	9,01	4,93	10,01	14,90	45,04	10,49	13,62	7,93	28,97	71,53	28,62	6,26	4,40	3,70	4,04	6,67	26,53	4,37	5,03	4,23
3,00	1,00	73,00	73,00	16,39	6,65	2,57	1,58	1,20	2,82	42,57	11,32	5,47	3,04	11,14	8,14	85,14	10,94	2,69	4,18	4,17	17,45	7,85	10,87	4,39	2,14	1,77	4,29	19,20	10,07	2,66	1,95	1,53	3,51	24,58	10,86	3,02	14,10	15,34	51,08	22,92	11,68	4,74	1,78	2,25	4,44	30,90	10,64	2,23	1,73
3,00	1,00	74,00	74,00	91,51	18,72	7,18	2,55	4,25	1,93	5,00	5,39	2,47	2,58	9,06	6,19	199,84	26,91	7,04	5,12	12,95	10,30	32,08	5,74	4,13	1,35	5,56	3,59	13,31	4,09	2,76	1,12	4,79	2,49	71,54	8,85	3,74	4,05	24,52	32,59	39,67	10,00	3,65	2,25	4,98	3,57	33,10	6,90	2,81	2,07
3,00	1,00	75,00	75,00	41,87	4,20	1,87	1,03	1,57	1,47	10,85	4,12	1,32	1,99	5,96	4,87	70,03	3,43	2,13	3,56	8,23	9,98	19,88	7,81	1,69	1,36	1,55	1,91	15,56	5,47	1,48	1,83	3,32	1,38	36,23	4,71	1,73	2,42	6,42	18,66	35,38	5,18	1,54	1,10	1,59	2,36	23,89	4,76	1,95	2,13
3,00	1,00	76,00	76,00	15,08	1,57	3,47	1,34	1,72	1,30	16,50	3,60	3,63	1,58	5,33	5,34	10,87	2,45	2,55	3,09	6,62	11,81	18,90	3,93	4,58	1,80	3,03	2,37	16,89	3,82	3,18	1,35	2,60	1,79	10,22	2,22	2,87	5,71	9,32	21,19	17,03	4,76	3,19	1,99	3,59	2,85	13,41	3,71	2,75	1,81
3,00	1,00	77,00	77,00	23,56	4,47	3,12	2,31	1,73	2,07	21,41	2,47	2,85	3,22	7,23	7,04	22,63	2,56	3,22	2,40	10,58	9,45	22,03	4,35	5,30	3,38	2,31	1,96	25,84	2,68	3,79	3,05	2,07	1,17	17,98	2,92	3,34	6,68	15,06	18,16	40,91	6,88	4,46	2,87	2,40	1,92	50,86	4,61	3,58	1,80
3,00	1,00	78,00	78,00	6,11	5,33	1,45	1,39	1,38	,95	6,81	5,39	1,50	1,23	8,79	7,44	8,82	4,90	1,34	3,29	9,81	11,75	10,28	5,62	1,79	2,17	1,26	1,15	8,36	4,86	2,09	1,27	1,92	1,31	8,85	4,70	1,12	4,04	7,35	9,06	15,48	7,28	4,53	2,42	1,75	1,41	19,20	7,72	4,78	2,03
3,00	1,00	79,00	79,00	4,84	8,82	4,19	,47	1,55	1,74	1,71	4,01	3,17	1,13	5,33	7,54	2,58	5,86	3,08	2,51	10,52	13,69	11,40	13,16	5,59	1,10	2,38	2,00	5,79	8,44	4,57	,62	2,25	1,67	5,17	9,16	3,36	3,39	13,84	17,33	23,06	13,18	4,46	2,55	3,20	2,05	20,47	11,39	3,64	1,72
3,00	1,00	80,00	80,00	3,59	2,16	4,86	2,55	1,48	1,28	,51	1,15	3,05	3,25	6,07	6,78	5,60	1,71	3,65	4,11	14,19	10,73	2,01	6,92	6,98	2,29	1,65	1,61	1,76	3,68	3,58	2,26	1,56	1,67	1,92	4,03	4,36	5,03	13,06	16,78	15,75	14,92	8,19	2,29	1,95	2,00	12,44	9,45	5,43	1,87
3,00	1,00	81,00	81,00	3,55	3,23	3,05	,81	1,18	1,01	2,02	2,79	3,48	1,54	6,19	7,80	3,51	3,49	2,95	2,85	8,94	12,79	6,12	4,24	4,19	1,00	1,50	1,47	4,00	3,05	3,60	1,44	2,53	1,53	6,88	2,90	3,56	3,16	7,40	14,86	15,37	3,62	5,62	,90	1,71	1,87	12,70	2,81	3,75	1,64
3,00	1,00	82,00	82,00	4,02	3,58	1,74	,96	1,53	1,94	2,69	3,97	2,75	3,10	11,12	8,44	1,55	4,60	1,11	2,75	13,43	8,41	3,41	5,23	1,86	1,69	2,41	2,58	2,81	2,99	1,94	1,45	2,66	2,52	3,72	4,13	1,21	1,78	9,95	19,99	12,35	4,23	3,19	2,55	2,22	3,15	11,64	3,92	1,65	1,68
3,00	1,00	83,00	83,00	10,11	11,94	5,63	1,03	1,78	1,39	6,26	5,45	2,16	1,20	12,66	9,20	5,77	11,73	5,44	1,38	7,20	10,84	13,48	17,13	11,04	2,41	2,50	2,01	9,13	8,37	4,89	2,11	1,95	1,61	12,40	12,06	7,94	1,90	21,00	22,03	6,14	8,63	7,04	2,60	2,19	2,03	6,49	5,31	4,47	1,60
3,00	1,00	84,00	84,00	16,86	2,84	,87	,82	1,07	1,34	16,45	4,73	1,11	1,04	4,90	7,85	5,81	3,01	1,01	2,12	7,71	12,23	19,39	3,55	2,72	1,17	1,61	1,94	23,82	3,39	1,57	,91	1,61	1,82	6,52	3,78	1,64	1,54	10,90	12,95	13,81	4,20	4,31	2,04	1,94	2,61	19,38	3,57	1,42	1,50
3,00	1,00	85,00	85,00	237,91	146,23	21,41	1,78	1,38	1,54	243,17	143,47	17,28	2,64	8,15	7,99	117,26	78,55	10,63	2,98	7,89	6,94	62,74	29,54	13,11	1,72	1,58	1,67	65,99	38,34	9,60	1,20	1,79	1,70	39,92	23,35	5,17	2,12	18,78	14,59	30,52	12,62	8,33	1,63	1,83	1,74	25,63	11,39	5,57	1,03
3,00	1,00	86,00	86,00	18,30	3,22	3,31	1,12	1,54	1,31	21,13	2,51	1,55	1,53	12,33	7,91	23,86	1,62	2,10	2,54	4,41	11,11	12,11	7,66	3,89	1,37	1,68	1,45	9,41	3,25	2,06	1,70	2,39	1,57	15,06	2,03	4,96	2,54	13,36	20,19	15,80	6,43	4,76	1,35	1,51	1,53	11,74	5,04	1,66	2,24
3,00	1,00	87,00	87,00	12,00	4,61	4,92	1,40	1,68	1,05	10,66	5,29	2,76	1,25	5,27	7,51	11,37	3,71	3,14	2,33	13,36	12,95	27,45	10,93	8,51	2,42	2,17	1,90	15,89	9,01	4,00	1,59	1,91	1,77	21,72	5,90	3,46	3,22	14,20	17,19	37,21	10,65	5,16	3,45	2,89	2,09	22,45	10,56	3,15	2,49
3,00	1,00	88,00	88,00	8,07	4,17	2,02	1,26	1,18	1,14	7,72	1,61	,99	2,02	6,36	9,57	54,59	3,71	1,58	2,65	6,09	11,46	5,11	7,33	3,29	2,21	1,22	1,81	7,86	2,96	1,37	1,76	1,38	1,42	8,20	4,81	3,26	4,82	10,21	26,31	8,17	2,58	3,05	2,40	,99	1,71	8,67	1,84	1,98	1,83
3,00	1,00	89,00	89,00	149,62	134,66	40,71	16,97	7,35	5,23	111,38	62,73	17,53	6,89	11,88	10,41	281,72	153,55	37,83	22,41	23,39	12,80	27,31	25,02	4,68	3,60	2,13	3,31	26,13	17,05	4,72	3,78	2,84	2,25	56,98	38,04	7,63	8,84	19,02	21,66	17,13	12,64	4,07	2,63	1,94	3,53	10,67	8,58	4,63	1,84
3,00	1,00	90,00	90,00	24,32	5,13	2,57	1,41	,93	1,55	30,66	5,01	3,02	1,19	10,71	9,38	7,62	3,30	2,09	2,26	7,22	9,90	14,93	6,09	4,22	2,19	1,50	2,51	11,46	5,05	3,65	2,22	1,09	2,26	8,50	3,41	3,57	3,68	12,91	15,90	9,88	4,79	4,80	2,02	1,44	2,56	5,95	4,27	4,93	2,14
3,00	1,00	91,00	91,00	12,31	3,70	4,26	,63	1,13	1,46	14,01	1,64	3,59	2,35	7,66	12,89	7,69	3,52	3,42	2,48	10,48	8,19	9,76	6,76	10,06	1,39	1,55	1,48	9,84	2,10	5,25	1,34	1,48	1,74	7,55	4,80	4,27	4,90	13,53	15,16	7,06	5,83	8,65	2,07	1,53	1,62	7,90	3,91	4,62	2,08
3,00	1,00	92,00	92,00	9,42	2,93	1,31	1,09	1,22	1,98	21,34	3,10	1,56	1,53	13,64	9,39	18,98	3,45	3,52	4,21	16,40	14,77	5,45	2,87	3,69	1,65	1,54	2,43	7,17	1,97	1,63	,74	1,32	1,78	9,24	2,62	1,94	6,63	9,59	19,89	7,21	4,72	3,96	1,53	1,45	1,97	3,30	4,33	3,03	1,97
3,00	1,00	93,00	93,00	16,63	4,18	3,61	,58	1,25	1,08	50,57	9,93	3,22	1,05	8,34	2,25	47,81	8,87	3,36	2,23	14,09	10,07	9,80	3,14	4,16	1,10	2,03	2,17	19,80	3,28	2,88	,57	1,85	2,18	11,37	4,28	2,53	2,15	17,05	14,07	11,66	3,27	3,51	1,56	1,96	2,66	11,70	1,92	2,86	1,38
3,00	1,00	94,00	94,00	13,47	9,91	4,11	2,30	1,85	1,98	13,51	6,88	2,10	2,08	6,89	8,38	8,32	4,64	4,26	2,43	10,08	14,59	24,86	23,20	4,13	2,39	2,71	2,77	13,25	15,50	1,81	2,13	2,04	2,49	12,97	11,21	2,26	1,18	18,10	17,72	26,52	25,49	3,29	2,38	2,03	2,83	16,22	20,01	2,62	1,96
3,00	1,00	95,00	95,00	9,85	7,52	2,73	1,34	2,24	1,73	6,05	6,26	1,20	2,37	12,08	8,05	2,33	4,12	1,93	2,97	9,95	13,58	19,51	9,02	3,05	1,75	2,53	2,70	15,94	7,73	2,08	1,41	2,33	2,50	5,29	3,23	2,21	2,34	15,07	19,67	16,67	8,91	3,93	1,40	1,89	3,54	19,46	8,46	4,68	1,45
3,00	1,00	96,00	96,00	21,42	11,14	3,09	1,36	1,66	2,07	8,54	6,47	2,13	1,46	7,52	11,90	23,62	12,92	1,57	1,56	9,25	13,73	37,97	14,71	5,39	1,69	2,47	2,81	24,63	9,46	4,01	1,10	1,92	3,38	32,57	12,73	2,62	3,41	15,90	17,39	46,40	15,63	4,17	2,01	2,36	3,19	36,82	12,09	4,06	1,00
3,00	1,00	97,00	97,00	8,88	14,37	1,97	,82	1,23	1,44	8,84	8,65	1,18	1,12	4,11	7,95	5,80	17,18	1,93	2,87	10,74	11,22	20,06	26,28	3,93	1,21	2,85	1,68	15,53	19,33	2,06	1,26	2,84	1,92	13,95	24,86	2,31	6,55	24,71	21,05	31,18	34,30	4,86	1,39	3,23	2,20	21,96	30,11	4,21	1,40
3,00	1,00	98,00	98,00	4,52	8,37	2,00	1,53	1,26	1,51	2,67	4,64	1,04	2,10	6,46	13,06	4,55	3,23	2,30	1,48	5,08	10,77	6,50	14,04	3,00	2,40	1,59	2,26	4,70	9,44	2,48	1,27	2,12	2,95	4,27	5,12	3,01	3,88	9,72	14,19	3,34	9,13	4,49	2,62	2,14	2,19	2,36	7,16	3,28	1,58
3,00	1,00	99,00	99,00	4,63	3,20	3,18	1,05	1,30	1,71	4,31	3,17	2,70	1,62	9,81	7,66	3,00	1,44	2,74	3,07	7,41	10,21	7,40	10,27	6,28	,98	1,99	1,92	7,41	5,54	4,28	1,57	2,75	2,08	5,35	4,29	3,03	3,05	13,22	10,87	23,15	7,54	5,50	1,23	2,14	1,84	21,01	7,90	4,13	1,62
3,00	1,00	100,00	100,00	19,06	8,25	2,90	2,94	,96	1,98	22,84	6,13	1,69	2,47	7,87	10,07	11,62	3,85	2,20	1,36	7,41	12,59	23,15	13,71	3,23	3,82	1,54	2,81	28,01	10,45	2,28	3,37	2,28	1,84	14,27	6,82	2,67	3,82	8,88	24,29	18,74	10,54	3,98	3,10	1,27	2,99	21,98	10,96	3,24	2,76
3,00	1,00	101,00	101,00	55,09	4,07	2,93	1,72	1,73	1,39	44,78	5,17	4,06	4,46	8,90	9,34	37,11	4,09	2,24	2,47	14,28	10,89	19,87	4,38	3,96	2,07	2,20	2,08	20,48	4,21	3,02	1,53	3,70	3,05	17,81	4,86	3,51	9,00	12,57	11,78	3,28	2,39	6,19	3,31	3,60	2,16	2,02	2,79	3,01	2,20
3,00	1,00	102,00	102,00	20,50	3,56	4,12	2,01	1,76	1,48	15,66	1,74	2,97	1,62	6,96	11,19	6,87	5,49	3,61	2,73	13,35	12,83	32,45	5,10	8,44	2,24	2,10	1,52	19,54	2,09	5,94	1,84	2,30	1,86	9,26	5,30	5,45	4,15	15,51	19,33	16,02	4,52	10,64	2,18	2,29	1,51	14,09	2,87	8,26	2,20
3,00	1,00	103,00	103,00	7,06	12,45	1,73	,81	2,25	1,69	,74	8,18	3,28	1,73	9,17	4,42	11,13	7,58	2,43	3,14	10,30	8,35	8,11	15,39	4,20	1,38	2,67	2,12	5,46	9,22	3,42	1,35	4,00	2,37	5,69	12,29	4,44	2,68	15,65	14,89	23,67	15,46	3,33	1,78	2,59	2,10	24,30	10,19	2,78	1,53
3,00	1,00	104,00	104,00	14,89	13,19	1,80	,96	1,29	1,94	5,37	11,85	1,05	1,58	12,24	10,05	16,34	6,10	1,20	2,32	13,08	14,01	13,23	14,54	2,16	1,20	1,30	2,60	9,23	15,94	1,65	,84	2,83	2,16	12,62	7,24	1,00	5,36	8,11	21,65	17,82	12,72	2,18	1,16	1,83	2,36	15,47	18,20	1,65	1,36
3,00	1,00	105,00	105,00	14,73	9,42	2,78	3,16	1,53	1,62	8,31	11,19	2,94	3,28	8,41	9,73	15,68	5,30	3,14	4,65	14,06	10,95	32,82	12,81	4,59	3,47	2,39	2,25	14,44	16,54	3,83	3,42	3,84	2,50	24,90	6,90	3,20	5,31	12,24	16,23	38,70	10,03	4,25	2,63	1,78	2,24	19,62	16,05	3,53	2,18
3,00	1,00	106,00	106,00	7,34	3,58	4,42	,70	1,19	1,38	6,37	3,29	2,51	1,12	9,54	5,04	17,32	4,12	2,40	2,37	11,05	12,09	11,25	2,81	7,52	1,38	1,37	1,98	4,75	3,92	3,87	1,30	1,47	1,66	21,56	2,88	3,91	3,31	8,03	17,54	15,86	2,55	6,45	2,84	1,68	2,15	3,80	2,37	4,21	2,61
3,00	1,00	107,00	107,00	8,96	2,47	2,44	1,29	2,05	1,41	5,54	1,83	2,11	1,36	8,90	7,53	5,30	1,31	2,24	2,77	16,38	12,27	9,78	6,81	4,89	2,01	2,76	2,07	6,30	5,35	2,25	1,42	3,20	1,80	8,09	3,33	2,63	4,59	13,66	15,99	16,71	11,36	4,40	1,58	3,10	2,12	12,54	10,59	2,53	1,33
3,00	1,00	108,00	108,00	2,90	2,97	2,02	,88	1,16	1,59	5,65	2,09	1,23	1,99	6,20	12,87	2,12	2,44	3,07	2,92	8,35	15,60	8,83	6,44	3,68	2,41	1,87	2,09	11,91	3,69	2,68	1,98	2,39	2,00	1,80	5,53	2,36	4,09	11,19	19,99	12,83	8,94	3,79	2,88	1,84	2,07	21,66	4,81	2,79	2,44
3,00	1,00	109,00	109,00	11,84	6,23	5,22	2,44	1,53	1,40	9,07	4,85	3,08	1,70	8,88	6,77	8,41	5,14	4,69	7,13	18,52	7,88	5,54	9,64	5,00	2,93	2,01	1,80	6,59	7,74	2,54	2,30	1,86	1,64	6,60	5,47	5,40	9,99	13,59	12,65	17,38	9,92	4,50	3,41	2,72	2,18	12,94	6,64	2,71	3,31
3,00	1,00	110,00	110,00	814,46	185,42	39,26	4,17	4,74	2,63	706,75	149,16	24,81	3,53	12,43	6,98	607,95	139,45	23,26	5,73	16,49	13,72	212,61	53,83	14,88	2,35	2,46	2,22	230,22	54,76	13,71	1,88	2,96	2,24	211,85	56,01	11,06	3,63	13,36	16,63	127,98	28,67	7,12	3,44	2,80	2,44	105,41	28,63	6,33	2,83
3,00	1,00	111,00	111,00	362,52	157,89	14,89	2,48	2,24	1,76	332,13	154,55	11,10	3,21	12,22	2,64	224,89	99,43	8,88	3,48	7,69	9,94	88,14	26,11	6,36	1,98	3,24	1,83	79,76	33,93	4,86	2,27	2,49	1,35	65,37	26,22	7,07	3,63	15,88	18,07	49,33	8,61	5,62	3,63	3,89	1,64	36,33	12,98	4,09	3,49
3,00	1,00	112,00	112,00	372,64	289,95	52,03	7,97	6,39	4,36	427,95	318,56	51,90	11,20	7,62	8,16	177,53	150,11	26,24	6,38	8,88	10,82	84,38	56,97	13,01	4,43	3,39	2,39	106,61	79,07	17,46	4,32	4,10	2,51	54,68	47,94	11,07	5,23	7,89	12,77	37,28	26,06	8,01	4,19	3,51	2,22	33,12	29,99	7,73	4,14
3,00	1,00	113,00	113,00	188,22	32,01	12,53	6,29	4,10	3,35	185,75	32,54	11,99	8,49	6,86	8,49	149,37	19,41	12,10	11,63	8,30	8,60	50,18	24,41	8,57	4,44	3,61	2,13	57,29	19,47	8,24	4,58	4,68	1,79	64,55	17,84	6,36	2,64	4,58	4,34	36,47	18,92	11,67	4,72	3,93	1,93	36,91	14,35	10,85	4,91
3,00	1,00	114,00	114,00	223,07	275,25	30,65	6,41	1,80	1,31	248,94	309,95	26,87	6,86	5,15	6,52	110,94	148,69	17,30	5,48	7,25	12,52	104,84	63,00	10,69	5,12	1,98	1,94	111,39	92,90	11,64	5,88	2,43	2,24	61,76	56,29	8,91	5,86	3,42	14,02	88,50	44,72	10,37	6,84	2,54	2,20	89,98	46,84	6,68	6,31
3,00	1,00	115,00	115,00	672,37	345,24	28,09	9,10	4,53	2,68	777,18	347,92	29,13	8,86	10,25	8,86	396,79	209,10	20,03	9,26	12,49	9,88	135,51	53,77	8,18	4,72	2,73	2,12	186,67	81,56	11,25	4,51	3,78	2,77	121,04	53,69	9,55	4,58	4,96	2,60	65,19	27,02	5,31	5,45	3,85	3,42	74,41	31,74	5,92	4,73
3,00	1,00	116,00	116,00	4710,37	204,64	31,92	17,94	9,12	7,04	4107,78	197,23	26,42	14,08	17,97	10,98	2360,76	93,05	16,50	12,37	16,95	13,02	1145,57	78,94	19,40	6,94	3,76	2,99	1237,54	77,71	14,30	6,95	4,99	3,61	849,73	48,06	12,18	8,99	8,10	6,41	522,62	45,27	18,85	6,47	3,25	2,89	490,79	39,40	12,61	6,32
3,00	1,00	117,00	117,00	413,91	285,72	141,11	34,15	19,75	15,84	369,03	264,25	102,92	31,14	34,84	25,53	230,78	162,22	80,59	24,79	18,40	15,70	108,11	71,77	42,51	10,68	7,03	6,93	94,96	85,06	40,00	15,38	9,44	11,12	94,11	58,98	30,72	6,48	22,09	28,47	87,84	36,33	29,76	10,82	5,96	4,77	66,82	32,31	23,26	11,09
3,00	1,00	118,00	118,00	534,17	53,43	15,34	6,14	2,89	3,33	556,28	58,47	13,15	7,30	15,82	9,59	238,49	33,18	8,83	6,62	10,72	21,79	105,36	9,75	4,67	4,29	4,46	3,65	126,59	12,20	3,57	4,13	5,73	5,91	78,03	9,68	4,21	6,78	15,47	28,45	35,53	5,49	6,66	6,12	4,99	3,51	35,66	5,17	2,96	4,41
3,00	1,00	119,00	119,00	7,64	3,80	3,36	1,41	1,82	1,24	13,23	2,57	2,00	1,73	10,05	5,98	4,35	3,41	3,46	4,34	9,88	10,21	11,99	6,43	5,09	1,83	2,88	1,55	10,28	4,78	3,25	1,69	1,89	2,19	6,16	4,18	2,74	2,27	8,18	14,21	25,28	6,17	5,16	2,82	2,29	1,67	19,75	5,35	3,62	2,49
3,00	1,00	120,00	120,00	7,02	6,36	4,27	3,29	1,56	1,22	9,32	4,61	3,06	2,99	12,34	5,79	3,93	4,63	2,76	4,01	6,26	8,17	24,66	6,35	4,41	3,21	1,15	1,64	23,23	5,44	2,40	3,33	2,49	2,25	12,57	4,89	4,05	4,44	2,95	13,13	48,15	7,31	5,67	2,38	1,91	1,80	37,75	6,38	3,88	3,02
3,00	1,00	121,00	121,00	7,45	5,01	2,03	1,64	2,27	1,22	9,40	3,19	1,75	1,39	9,26	8,61	3,95	2,64	2,03	2,18	13,54	7,91	11,09	4,92	3,31	1,77	2,89	2,31	13,54	6,20	2,45	1,30	3,22	2,20	5,56	2,35	1,92	2,91	8,94	11,46	22,10	5,32	1,68	2,04	2,56	2,21	16,06	6,04	1,59	2,37
3,00	1,00	122,00	122,00	18,38	4,63	2,63	2,41	1,32	1,52	17,23	4,08	1,34	3,09	10,53	9,61	5,55	,96	2,04	4,82	14,24	10,84	34,87	7,29	2,06	2,66	1,51	1,38	36,76	5,79	1,95	2,86	2,37	1,64	14,33	1,82	1,57	2,22	9,49	10,24	52,75	7,50	1,69	3,22	1,38	1,17	42,33	6,90	2,26	2,85
3,00	1,00	123,00	123,00	14,30	2,15	3,96	1,50	1,42	1,35	19,49	2,50	4,51	2,23	8,19	3,88	18,20	1,54	3,75	3,89	10,41	11,70	15,59	1,34	8,43	2,66	2,61	1,88	19,01	1,52	5,45	2,52	3,69	2,76	17,99	1,03	6,45	2,49	6,74	14,00	18,88	2,03	8,61	3,23	2,21	1,52	15,71	3,62	5,78	2,96
3,00	1,00	124,00	124,00	2,55	4,68	1,61	2,22	1,70	1,88	5,32	3,61	1,71	3,02	9,09	7,50	2,39	5,74	1,58	4,90	7,06	11,81	10,05	10,74	3,66	3,15	2,15	2,61	10,67	5,96	2,51	2,67	2,40	2,85	4,60	7,93	2,06	3,16	7,10	12,51	20,91	11,38	4,59	3,84	2,88	1,99	14,32	8,53	5,03	2,76
3,00	1,00	125,00	125,00	11,09	6,24	3,57	1,60	1,85	1,47	7,26	3,90	3,49	2,85	16,39	8,67	5,34	3,10	3,22	4,63	7,89	9,51	19,26	10,48	4,43	2,05	2,83	1,52	13,89	4,86	4,67	2,02	2,92	3,19	10,55	4,42	3,99	3,69	12,78	11,18	22,97	13,46	6,56	2,32	3,37	1,64	17,44	6,94	5,96	2,18
3,00	1,00	126,00	126,00	8,67	3,86	4,63	1,21	1,02	1,94	3,27	1,88	3,12	2,10	6,83	9,58	13,32	1,25	4,26	2,62	10,52	9,00	3,40	4,21	5,66	1,58	1,20	2,07	4,06	2,77	4,34	1,43	3,22	2,39	5,47	2,82	3,30	4,09	7,10	13,08	12,84	4,10	6,81	1,65	1,80	2,02	7,75	2,94	6,25	1,75
3,00	1,00	127,00	127,00	8,55	4,62	2,45	1,67	,93	1,23	6,48	1,43	2,42	2,55	9,65	8,02	7,91	3,01	2,10	2,66	10,18	9,49	11,53	6,10	5,82	1,94	1,53	1,36	4,20	3,19	3,09	1,64	2,45	1,88	5,02	3,40	3,29	3,58	3,86	8,53	5,55	4,70	5,52	1,78	1,77	1,39	2,83	3,23	3,82	1,29
3,00	1,00	128,00	128,00	5,02	2,18	3,72	,93	1,41	1,21	5,12	,64	4,04	1,53	12,18	5,94	3,67	1,55	2,46	2,20	11,81	7,97	11,45	3,06	6,90	1,20	1,73	1,65	5,69	1,20	4,49	1,80	1,81	3,26	4,11	2,57	3,68	,88	9,83	10,67	5,64	2,79	7,47	1,54	1,05	1,96	2,84	2,10	4,46	1,36
3,00	1,00	129,00	129,00	390,40	179,38	11,14	4,32	2,43	1,46	398,32	190,03	6,07	1,65	9,25	8,21	224,27	100,06	5,93	4,61	9,10	8,23	73,98	46,67	4,25	3,65	2,57	1,33	89,69	65,91	4,49	2,30	3,16	1,66	58,76	42,26	3,48	5,40	9,91	6,57	37,32	26,24	2,20	2,50	2,24	1,37	38,18	30,12	2,86	2,18
3,00	1,00	130,00	130,00	12,31	6,53	7,63	1,83	1,58	1,13	9,44	5,06	7,13	3,02	17,75	5,50	7,42	4,80	4,65	2,91	12,02	8,77	2,19	4,50	7,04	1,20	,99	,94	2,42	2,35	4,25	1,21	1,95	1,44	1,12	6,02	7,49	2,46	9,09	6,88	9,73	8,25	6,17	1,13	,83	1,02	11,39	7,07	4,97	,85
3,00	1,00	131,00	131,00	4,93	4,14	2,07	1,18	1,30	,80	5,72	1,74	1,03	1,32	7,35	5,91	5,66	2,83	2,42	4,84	5,74	8,02	10,73	11,57	2,42	1,66	1,03	1,14	7,12	6,30	,79	1,12	2,57	2,00	4,43	4,19	4,24	3,00	6,60	10,08	12,56	15,09	4,23	1,94	1,64	1,53	11,78	8,75	1,70	1,74
3,00	1,00	132,00	132,00	20,29	3,02	2,35	2,15	1,39	1,37	8,72	1,93	3,25	3,76	6,34	5,56	5,52	2,22	1,53	3,77	10,87	11,14	7,62	7,29	2,90	2,45	2,29	1,71	3,67	4,78	2,82	2,17	2,86	1,94	3,98	4,50	2,42	2,55	10,24	11,41	29,54	8,14	2,72	2,25	2,26	1,71	15,61	5,51	2,26	1,50
3,00	1,00	133,00	133,00	70,63	5,23	4,50	2,32	,97	1,32	47,63	5,26	2,69	2,77	10,10	5,82	61,35	4,71	4,01	4,97	11,60	9,51	43,32	5,70	4,54	1,53	1,53	1,76	30,67	4,54	3,01	2,78	2,45	1,38	51,17	3,80	3,33	2,35	10,30	8,96	29,73	5,47	4,49	1,30	1,77	1,59	18,24	3,54	2,90	1,16
3,00	1,00	134,00	134,00	158,02	95,80	13,62	2,60	1,88	1,38	146,16	97,22	9,41	2,32	12,46	8,48	106,38	51,23	8,06	4,29	7,16	13,19	28,10	14,20	6,38	2,07	1,72	1,44	29,63	18,56	5,56	1,93	2,30	2,33	24,29	12,28	3,42	3,13	6,29	8,15	29,08	6,22	4,46	2,03	1,59	1,46	18,60	6,40	4,28	2,31
3,00	1,00	135,00	135,00	13,10	12,18	4,97	1,64	1,83	1,45	31,96	7,23	4,23	2,02	8,59	3,23	21,66	11,25	3,36	3,88	7,86	10,64	14,83	23,77	7,27	1,45	1,88	1,58	18,26	9,38	4,60	2,35	2,48	2,10	12,29	17,63	3,40	3,82	6,08	12,22	10,83	20,13	6,59	1,24	2,23	1,62	8,60	8,38	4,66	1,19
3,00	1,00	136,00	136,00	18,27	3,43	3,52	2,16	1,67	,82	5,65	2,27	3,76	2,30	7,81	5,46	68,15	3,74	4,09	1,69	5,80	9,31	7,75	4,80	4,69	1,83	2,30	1,20	,87	2,72	3,28	2,26	3,50	2,09	17,60	3,83	3,18	2,62	11,07	7,04	7,39	6,44	3,06	1,21	2,48	1,30	5,90	4,05	2,08	1,91
3,00	1,00	137,00	137,00	42,02	6,49	,69	,80	1,27	1,39	2,87	4,41	,56	,93	9,49	11,44	120,04	5,13	2,02	5,78	6,35	8,66	11,77	7,54	2,85	1,20	1,41	1,26	3,46	5,98	,92	1,65	1,36	1,63	32,85	3,33	1,43	1,27	5,90	11,05	16,46	5,17	2,33	1,38	1,77	,94	12,95	5,47	1,95	1,23
3,00	1,00	138,00	138,00	315,11	166,61	19,87	9,67	2,80	1,50	254,08	87,87	14,31	9,66	16,76	6,90	243,95	167,44	15,84	10,19	11,26	8,55	17,02	36,63	9,63	6,67	2,12	1,22	17,25	22,04	8,17	7,70	2,04	1,74	38,40	54,40	9,30	5,24	7,43	9,29	8,53	24,68	6,83	6,30	2,15	1,17	7,15	11,72	5,49	8,25
3,00	1,00	139,00	139,00	13,67	4,97	1,93	2,03	2,10	1,36	2,67	9,52	2,57	3,45	6,84	6,27	49,05	3,50	2,06	4,25	17,10	11,91	5,97	5,68	3,09	3,21	2,05	1,81	2,28	8,43	3,58	4,22	2,20	2,32	22,16	4,60	2,46	2,29	9,62	11,04	10,96	6,66	3,99	3,12	1,57	1,71	7,36	8,93	3,89	4,64
3,00	1,00	140,00	140,00	9,38	7,51	1,42	1,20	1,92	,92	8,05	7,20	1,11	1,53	8,20	11,20	4,75	3,46	2,04	5,32	9,22	9,82	8,44	8,07	2,39	2,06	1,77	1,24	6,90	7,69	1,35	1,39	1,52	1,87	3,78	4,27	1,33	3,63	6,95	7,20	9,30	6,35	3,10	2,10	1,09	1,18	8,80	7,14	1,61	1,93
3,00	1,00	141,00	141,00	10,74	7,79	4,34	2,90	1,47	1,59	5,04	3,66	3,04	3,45	12,90	7,72	6,30	2,96	3,62	3,15	10,82	11,28	15,43	8,36	5,19	4,46	1,85	1,78	9,97	5,78	3,72	3,24	1,47	2,92	7,09	3,64	3,22	4,70	9,50	7,03	24,51	4,81	4,20	4,12	2,14	1,89	14,19	4,62	2,72	3,79
3,00	1,00	142,00	142,00	4,42	6,39	3,01	1,92	1,17	1,02	7,44	1,96	1,35	2,14	14,20	12,45	3,22	4,49	2,42	2,62	13,91	7,85	6,63	10,52	3,36	2,14	1,51	1,03	9,44	5,90	2,16	1,04	2,04	2,79	5,48	4,98	2,27	2,68	10,40	10,66	5,28	8,00	4,45	2,22	2,08	1,08	9,62	7,48	3,51	2,01
3,00	1,00	143,00	143,00	16,85	3,12	,77	,96	1,09	,86	10,30	4,54	1,62	1,03	6,48	13,10	4,69	1,46	,66	3,62	11,16	11,41	26,68	5,00	1,51	1,51	1,30	1,05	17,11	4,94	2,27	1,21	2,81	2,22	12,09	2,79	1,61	4,15	5,02	7,55	20,23	5,96	3,59	2,73	1,59	1,10	19,55	5,57	5,46	3,97
3,00	1,00	144,00	144,00	2,13	1,80	1,93	1,96	1,30	,90	2,75	1,35	2,48	2,89	12,84	13,01	,38	1,95	1,59	2,26	9,40	14,12	3,04	2,72	2,54	3,01	2,57	1,49	3,11	1,67	2,42	2,51	4,12	2,38	3,02	3,29	3,72	3,52	5,19	11,26	8,27	3,09	6,39	3,87	4,58	1,35	7,14	2,86	4,12	3,44
3,00	1,00	145,00	145,00	4,05	5,51	2,38	2,11	1,59	,96	4,02	2,38	1,34	1,75	8,07	15,58	6,56	4,99	2,07	1,70	6,18	15,85	4,66	6,56	4,09	3,35	2,03	1,08	5,19	2,02	2,19	2,15	1,84	2,11	2,61	6,05	3,09	4,35	4,45	3,76	7,27	6,41	6,58	4,54	2,59	1,13	5,50	2,85	4,69	3,28
3,00	1,00	146,00	146,00	26,82	4,51	3,63	1,39	1,37	1,15	14,76	2,94	1,92	,97	4,96	12,79	27,06	3,26	4,53	4,03	8,85	14,17	38,41	6,74	5,14	1,86	1,60	1,19	26,89	3,29	2,70	1,24	1,33	2,00	30,24	4,45	5,01	3,66	5,86	5,88	48,58	7,48	4,14	1,69	2,21	1,19	40,21	4,48	2,74	2,05
3,00	1,00	147,00	147,00	8,60	2,96	6,90	2,38	2,27	1,16	7,74	1,69	6,32	1,97	5,69	13,15	5,86	2,20	4,98	3,54	8,44	19,65	3,80	5,82	6,48	2,25	2,26	,89	6,20	2,39	4,47	1,54	1,25	2,13	4,38	3,60	3,50	3,08	5,77	5,34	3,53	6,32	2,14	3,28	2,54	1,06	3,93	3,51	2,33	2,32
3,00	1,00	148,00	148,00	10,86	3,17	1,01	1,55	1,43	1,56	5,36	4,01	1,57	2,54	2,83	11,14	11,32	1,97	,55	2,12	6,04	14,04	10,66	2,02	2,50	1,75	1,82	1,00	5,62	2,59	1,65	1,36	2,18	3,03	8,23	1,34	1,10	2,66	5,36	6,59	3,90	1,07	3,26	2,27	2,81	1,29	1,99	1,98	2,40	1,44
3,00	1,00	149,00	149,00	5,25	2,83	3,21	,86	,99	,80	6,72	3,58	2,03	1,50	2,80	12,89	5,87	2,12	2,54	1,12	5,65	14,73	10,09	10,37	3,87	,92	1,61	,70	9,47	7,85	2,84	,79	1,37	1,54	11,38	5,63	2,91	1,18	6,84	6,17	16,60	15,24	3,78	1,89	2,76	1,20	12,24	13,29	2,46	1,58
3,00	1,00	150,00	150,00	5,02	3,02	3,11	1,27	2,13	1,06	4,80	3,29	3,85	1,35	3,35	15,02	1,46	1,86	1,13	2,51	9,13	19,08	13,08	4,03	3,73	1,72	2,54	1,28	15,46	3,34	3,91	1,11	1,94	3,52	5,16	2,29	1,55	1,75	2,82	7,40	30,29	3,17	2,14	3,09	2,39	1,81	27,90	3,25	3,37	2,41
3,00	1,00	151,00	151,00	19,23	3,34	2,76	1,78	1,94	,70	15,59	3,83	1,88	,97	9,15	22,47	10,34	1,61	2,91	1,66	7,10	16,83	43,95	3,49	5,86	3,16	1,82	1,12	33,57	3,54	2,04	1,50	1,14	1,82	32,40	2,09	5,67	3,05	4,03	5,59	68,15	2,81	4,07	2,14	2,20	,91	37,73	3,37	2,90	1,13
3,00	1,00	152,00	152,00	31,42	3,65	,97	2,26	,93	,59	20,52	3,11	1,01	1,59	4,50	21,94	23,85	2,42	2,03	3,45	7,84	10,99	60,40	7,66	2,53	2,93	1,19	,63	35,16	5,32	1,39	1,42	1,40	1,84	33,94	3,14	8,56	3,13	2,75	2,22	50,38	5,97	2,89	3,02	1,61	,96	31,91	4,67	1,59	1,83
3,00	1,00	153,00	153,00	2,17	3,20	2,95	1,10	1,08	,84	2,15	1,34	1,60	1,31	3,72	15,07	4,02	3,15	2,47	2,87	6,58	8,16	7,57	4,18	3,17	1,20	1,57	1,03	4,52	1,89	1,75	1,37	1,49	2,84	6,08	3,68	3,32	1,60	2,44	2,23	16,26	3,05	1,39	1,97	1,37	1,09	10,20	1,44	,81	2,33
3,00	1,00	154,00	154,00	12,44	3,89	4,37	,89	,65	1,00	6,94	3,57	3,67	1,51	6,64	15,59	6,37	1,62	1,29	2,01	6,05	15,84	18,55	7,45	6,15	1,05	,93	1,23	12,37	5,06	4,84	1,19	1,46	3,18	10,80	3,65	2,40	1,42	1,95	5,19	20,81	7,03	6,78	1,53	1,09	1,58	16,44	5,29	5,27	1,98
3,00	1,00	155,00	155,00	10,33	1,86	4,81	1,47	1,47	1,17	6,45	2,15	2,43	1,61	5,22	12,27	7,31	1,96	2,89	1,51	10,70	14,35	15,61	2,59	7,50	2,47	1,50	1,04	12,73	2,63	4,91	1,55	1,49	2,13	11,57	1,84	4,25	2,04	1,56	4,31	17,52	2,71	6,54	2,18	1,25	,98	18,89	2,53	4,77	1,41
3,00	1,00	156,00	156,00	3,09	12,12	1,87	1,85	1,32	,74	3,65	11,31	2,29	3,84	3,49	18,78	2,56	7,70	,60	3,31	6,39	11,28	9,20	22,62	2,25	3,01	1,35	,99	6,57	15,62	2,02	4,20	1,55	2,60	5,85	12,92	,93	2,18	2,24	3,37	14,53	22,16	2,30	2,46	,85	1,10	12,42	14,43	2,46	2,01
3,00	1,00	157,00	157,00	2,38	3,00	1,88	1,05	,99	1,03	2,02	2,57	2,30	,95	5,28	12,46	5,05	2,56	1,08	2,57	11,36	12,26	8,22	6,16	3,64	,78	,87	,91	6,22	4,60	3,41	,52	1,05	3,52	5,81	4,53	,86	1,06	1,95	2,63	21,73	6,19	3,31	1,22	1,25	1,01	13,07	4,47	3,22	,93
3,00	1,00	158,00	158,00	15,22	5,33	2,70	,81	1,55	,67	11,45	3,30	1,24	1,85	3,50	12,17	11,36	3,91	2,20	1,86	6,20	11,80	10,42	6,99	3,72	,71	1,70	1,03	10,51	6,12	2,51	,72	3,52	2,84	6,20	3,97	1,67	1,31	3,28	3,93	10,14	8,10	4,82	1,56	2,08	1,35	10,13	6,64	3,62	1,03
3,00	1,00	159,00	159,00	19,65	11,40	4,57	2,56	2,33	,81	10,12	3,62	1,59	2,83	6,37	17,18	17,74	6,88	3,54	2,17	10,41	14,29	29,80	15,08	8,13	2,10	2,66	,70	16,72	6,64	3,80	2,90	3,04	1,54	19,06	10,19	5,61	2,43	4,19	4,00	18,87	11,21	6,13	1,77	2,15	,65	15,33	7,26	3,47	2,29
3,00	1,00	160,00	160,00	3,93	3,90	3,05	1,42	1,27	1,23	6,32	2,49	1,43	,95	3,67	22,31	10,63	3,55	1,77	2,54	7,55	16,89	11,52	6,92	4,31	1,93	1,93	1,57	7,52	4,05	2,42	1,99	1,91	2,81	11,75	5,79	1,94	1,76	3,44	6,31	13,20	8,73	3,09	1,80	1,79	1,51	5,06	6,16	1,78	1,62
3,00	1,00	161,00	161,00	17,11	9,54	4,08	1,90	1,26	1,36	13,60	5,39	3,78	1,89	4,87	17,73	14,83	7,15	2,68	2,04	7,15	19,54	16,42	15,63	5,70	2,29	1,33	1,21	10,07	9,08	5,70	1,98	1,04	1,93	10,13	6,82	3,22	2,39	2,17	2,77	7,19	14,71	6,17	2,34	1,28	1,63	6,43	11,84	5,43	2,84
3,00	1,00	162,00	162,00	30,26	5,23	4,05	2,25	,86	1,13	20,00	3,01	3,21	3,18	4,60	16,64	32,36	3,50	3,43	1,60	7,35	12,79	32,56	6,43	8,07	3,01	,80	1,51	19,31	4,21	7,04	3,00	1,75	3,34	28,14	3,96	4,58	2,88	2,34	4,01	20,42	8,30	11,46	2,49	,57	1,74	14,37	5,85	7,73	2,86
3,00	1,00	163,00	163,00	7,64	,94	1,54	,91	,91	,72	9,38	,36	1,77	,82	6,38	9,09	9,63	1,51	1,26	2,77	7,42	15,01	16,94	2,63	1,64	1,18	1,09	,85	15,06	2,36	2,09	1,80	1,93	2,08	18,11	2,42	1,54	1,17	2,18	4,13	24,58	7,53	3,31	1,81	2,09	,88	19,46	8,50	3,10	2,18
3,00	1,00	164,00	164,00	8,07	3,06	,84	,70	,98	1,22	7,83	2,10	1,51	1,27	6,71	19,25	8,46	3,27	,98	1,46	11,71	12,93	10,20	8,54	2,62	,91	1,60	1,09	7,06	4,17	2,93	,96	1,76	1,89	4,35	4,21	1,32	1,23	2,21	3,04	11,04	9,94	3,37	1,64	1,31	1,41	9,55	8,23	4,04	2,09
3,00	1,00	165,00	165,00	15,10	4,38	2,34	,52	1,12	1,01	13,61	4,84	1,74	1,04	3,22	15,01	9,91	2,99	1,15	1,54	10,71	18,47	20,55	3,40	2,26	,55	1,03	,83	14,21	4,14	1,74	,85	1,08	1,85	10,53	4,10	3,28	1,01	5,87	2,39	11,66	4,17	2,40	1,30	,73	,85	6,49	3,15	1,93	1,86
3,00	1,00	166,00	166,00	2,29	4,50	3,76	,88	1,43	1,00	4,35	4,81	3,42	1,25	4,97	32,29	1,24	3,00	3,76	1,27	12,71	11,57	4,42	6,66	5,97	1,12	1,32	,96	4,01	5,38	4,40	1,05	1,77	3,26	3,63	3,21	4,42	1,29	1,76	3,78	4,47	4,46	5,82	1,38	,98	1,29	2,82	2,79	5,15	1,52
3,00	1,00	167,00	167,00	26,81	4,04	4,00	1,60	1,14	,83	20,03	3,50	3,68	1,96	3,67	12,76	14,23	3,82	3,55	1,86	8,30	9,06	13,38	6,43	3,30	2,56	1,50	,95	12,54	6,58	2,65	1,62	1,53	2,96	7,97	5,38	3,81	2,62	1,52	4,67	13,19	6,29	3,00	2,60	1,63	1,18	8,26	7,19	3,08	1,99
3,00	1,00	168,00	168,00	16,80	5,05	4,75	1,92	1,44	1,01	10,73	4,65	4,10	5,54	4,79	23,31	12,44	1,31	2,94	2,17	13,16	15,89	34,71	5,79	5,46	2,80	1,63	,61	19,26	4,90	3,26	2,41	1,40	2,18	22,71	3,17	4,27	2,15	3,73	4,26	44,83	6,26	3,85	3,69	2,69	,87	24,94	5,40	2,93	4,57
3,00	1,00	169,00	169,00	4,80	10,76	2,79	1,20	2,09	,89	8,28	10,20	1,92	1,37	8,34	21,82	5,96	6,27	3,35	1,05	8,56	17,21	3,34	9,18	1,91	1,33	2,43	1,11	3,78	9,17	1,49	,87	1,86	1,80	5,74	6,46	2,54	1,32	3,98	3,84	2,90	5,08	,79	1,62	1,96	1,01	3,04	4,89	,76	2,27
3,00	1,00	170,00	170,00	9,84	6,77	4,49	1,99	,97	1,34	9,09	5,37	2,79	1,78	6,77	23,32	2,80	2,86	1,92	1,18	11,90	17,70	3,71	8,63	5,61	1,74	1,35	1,05	1,11	6,62	4,30	1,85	1,17	1,73	3,28	4,08	2,37	1,17	2,96	3,67	11,70	6,11	6,59	1,36	1,70	,92	7,13	7,39	5,72	1,37
3,00	1,00	171,00	171,00	4,15	5,94	3,73	1,82	1,61	,98	2,39	4,25	2,44	2,67	6,28	28,40	5,64	3,40	2,42	2,57	5,93	16,50	13,36	5,88	5,30	2,78	2,33	,87	7,92	4,71	3,57	3,26	2,26	1,81	19,37	3,48	2,67	1,59	4,02	2,15	25,36	5,80	5,52	3,10	1,80	,91	19,21	5,21	4,43	3,99
3,00	1,00	172,00	172,00	5,61	2,73	2,93	,58	1,29	,98	,66	1,67	1,96	1,01	5,12	21,10	3,15	1,78	2,83	1,48	14,69	26,51	10,76	4,19	5,82	,95	1,43	1,07	3,42	2,53	4,60	1,47	1,73	2,64	6,84	3,25	3,35	,51	1,71	5,09	11,70	4,92	5,87	,89	1,82	1,33	6,07	3,83	5,98	1,66
3,00	1,00	173,00	173,00	9,72	2,51	4,11	1,86	1,91	,72	6,70	2,20	4,34	2,65	5,85	21,10	8,25	5,25	3,34	2,17	15,26	13,96	19,32	7,62	4,00	3,26	2,34	,60	12,17	3,45	3,59	2,34	1,82	1,73	13,20	9,13	2,19	3,43	4,68	3,16	17,78	12,15	4,54	3,85	2,56	,82	13,36	5,32	3,59	2,88
3,00	1,00	174,00	174,00	14,25	5,70	5,67	2,38	1,15	,75	6,94	3,06	3,68	2,58	3,03	24,72	6,98	3,80	4,19	1,88	7,23	10,17	5,00	7,17	5,36	3,04	1,15	,67	4,35	5,17	3,67	2,23	1,41	2,56	4,78	5,11	4,20	2,47	1,96	3,45	4,21	9,31	3,49	3,27	1,70	,83	3,54	8,16	2,59	2,18
3,00	1,00	175,00	175,00	11,22	5,00	2,52	1,25	1,14	,71	3,86	1,79	1,66	1,27	6,66	11,88	6,89	3,91	1,90	1,87	9,64	16,26	15,11	10,37	4,52	1,47	1,52	,63	5,86	4,55	3,06	1,60	1,06	2,20	11,73	6,10	2,70	2,81	2,54	2,12	12,76	9,17	3,29	3,20	1,82	,82	4,26	4,47	2,15	1,76
3,00	1,00	176,00	176,00	11,20	5,69	2,60	1,43	1,09	,63	45,42	2,04	2,41	1,37	7,44	19,53	49,93	3,68	1,42	1,76	11,02	11,45	4,57	7,18	2,78	2,16	1,16	,63	2,63	2,79	2,29	1,74	1,95	2,47	4,02	3,77	1,78	1,95	1,59	3,73	5,84	4,75	4,64	2,57	1,38	,83	3,14	2,78	4,00	2,08
3,00	2,00	177,00	1,00	242,07	126,88	52,41	11,35	5,70	4,40	232,90	120,28	46,76	10,93	12,68	22,15	161,08	95,94	42,95	25,60	20,52	12,37	358,65	103,40	16,32	2,95	3,63	2,29	182,22	61,73	17,25	4,12	5,58	3,01	210,92	70,82	14,25	6,34	7,11	3,64	382,54	101,50	12,65	1,68	3,43	2,25	196,74	54,58	10,80	1,46
3,00	2,00	178,00	2,00	82,99	29,11	9,19	4,93	4,15	2,77	69,35	31,64	8,05	6,80	17,18	9,39	67,85	24,06	8,75	8,61	13,10	12,86	43,77	14,18	4,54	1,41	2,76	1,70	29,27	12,65	3,00	2,08	2,98	1,90	37,49	11,89	5,80	3,55	4,23	1,95	34,21	11,34	3,83	,72	2,34	2,26	20,84	8,00	1,83	1,42
3,00	2,00	179,00	3,00	580,43	216,01	10,33	2,65	2,48	1,67	539,24	213,53	9,56	3,99	9,69	7,04	353,49	130,20	9,24	4,06	8,96	10,96	79,98	37,36	6,79	1,26	1,03	1,15	101,06	46,04	7,56	1,36	1,61	1,20	86,90	33,53	4,31	1,85	2,59	2,72	21,24	15,63	4,99	1,18	1,41	1,00	17,45	13,30	5,60	1,70
3,00	2,00	180,00	4,00	204,28	148,87	21,71	3,38	2,59	1,95	180,87	144,05	19,64	4,62	10,72	6,15	130,30	72,98	13,49	2,36	11,62	8,77	51,44	30,97	4,12	1,69	1,71	1,13	43,67	34,02	4,41	2,36	3,30	1,55	46,72	24,33	2,75	2,40	2,80	3,22	32,65	17,04	3,68	1,89	1,82	1,51	27,42	15,51	3,07	2,24
3,00	2,00	181,00	5,00	72,33	36,54	5,82	2,89	2,48	2,01	93,97	38,79	5,87	7,64	12,38	7,87	28,96	20,81	3,19	3,87	13,14	9,08	42,82	15,62	4,70	1,28	1,68	1,21	36,89	13,86	2,28	2,65	2,72	1,73	21,55	10,73	4,45	1,60	2,55	1,63	30,27	12,01	4,46	1,65	2,15	1,28	23,73	10,15	2,65	2,74
3,00	2,00	182,00	6,00	40,17	1,69	4,88	1,31	1,22	,64	48,89	2,24	5,26	4,56	10,26	6,25	19,20	1,35	2,39	4,99	6,21	5,94	42,22	2,80	7,05	1,33	1,36	,76	50,83	2,95	6,88	1,85	1,65	1,11	30,99	2,56	4,19	1,37	2,21	1,64	74,97	4,34	6,94	1,22	1,32	,92	56,70	5,35	6,07	1,16
3,00	2,00	183,00	7,00	25,85	3,08	2,50	1,37	1,09	1,20	48,38	4,15	2,83	2,50	16,23	8,23	10,76	1,54	2,50	3,08	7,89	6,40	26,99	4,89	3,75	1,89	2,18	1,43	26,20	6,10	3,30	1,49	4,66	2,13	17,15	3,03	2,06	1,55	2,91	2,45	33,17	4,81	5,48	1,78	2,36	1,77	25,16	6,18	4,26	1,40
3,00	2,00	184,00	8,00	13,76	5,79	2,71	1,77	1,13	1,29	24,18	4,58	1,64	2,17	15,25	5,31	6,18	4,84	2,63	4,53	6,18	8,83	14,75	8,98	1,95	3,06	1,21	1,08	11,29	6,59	2,40	1,98	1,98	1,33	10,99	6,77	2,01	1,45	2,37	2,99	10,38	11,98	2,29	2,20	1,20	1,05	12,38	8,51	2,76	1,51
3,00	2,00	185,00	9,00	295,15	175,51	16,29	2,05	1,73	1,01	357,79	191,14	13,20	4,20	13,80	11,33	194,48	100,69	17,63	3,37	11,14	5,69	69,69	48,40	7,65	1,72	2,01	,76	78,18	47,95	5,74	1,21	2,98	1,38	65,39	34,71	7,79	1,20	3,73	1,83	49,78	26,51	8,90	2,14	2,32	1,24	30,56	18,12	6,97	1,71
3,00	2,00	186,00	10,00	49,94	2,29	4,31	1,25	1,46	,62	53,37	5,95	3,63	4,09	11,13	7,91	27,95	2,57	4,93	4,28	9,68	9,53	26,95	6,35	8,11	2,28	1,53	,69	22,51	6,88	2,67	1,42	1,38	1,14	13,29	3,84	4,72	2,10	1,97	2,51	19,32	8,46	8,12	2,25	1,23	,77	19,04	8,09	4,65	1,75
3,00	2,00	187,00	11,00	529,81	160,30	59,52	31,90	13,42	6,83	503,78	169,31	64,97	33,90	22,67	11,44	358,84	96,15	31,73	21,60	20,96	8,61	109,96	23,93	18,02	7,49	2,88	1,23	108,64	33,42	19,46	8,73	5,65	2,59	99,51	22,49	11,30	9,37	3,55	2,50	53,70	8,21	10,16	3,72	2,35	,90	35,24	12,44	7,30	2,55
3,00	2,00	188,00	12,00	29,77	4,59	3,02	1,66	2,34	1,11	65,46	2,31	1,77	2,32	9,50	8,45	12,92	3,64	2,36	3,44	11,42	10,97	33,40	7,18	4,52	1,88	3,71	,97	35,25	4,11	2,33	1,69	4,61	1,52	14,59	5,04	3,41	2,39	4,31	2,02	20,21	7,76	3,38	2,28	3,50	1,12	16,12	8,15	2,14	1,39
3,00	2,00	189,00	13,00	6,80	3,36	2,66	,66	1,22	,48	2,62	2,64	3,53	2,56	17,22	7,08	8,76	5,44	2,75	2,80	10,34	6,72	4,84	4,50	3,39	1,07	1,73	,75	1,70	2,72	3,51	2,26	3,16	1,38	6,67	5,04	2,75	,88	3,94	1,86	16,05	7,85	3,05	,96	1,69	1,03	4,83	4,23	3,62	1,39
3,00	2,00	190,00	14,00	14,61	5,44	3,44	1,19	1,12	,65	2,98	4,27	2,37	1,81	13,93	11,21	18,93	6,94	4,63	3,40	10,54	9,24	21,30	9,86	3,23	1,55	1,22	,83	14,33	6,50	2,05	1,41	2,37	1,26	28,82	7,27	2,92	2,16	2,88	1,87	32,15	6,49	3,21	2,29	,72	1,43	38,35	6,66	3,04	1,66
3,00	2,00	191,00	15,00	36,66	13,48	1,26	1,25	2,08	,91	29,94	4,56	1,22	2,96	10,91	7,18	42,33	12,35	3,23	3,16	6,57	7,68	34,64	17,97	1,47	2,17	2,94	1,43	23,95	9,51	1,04	2,39	3,07	1,26	29,85	12,44	2,65	2,36	4,23	2,43	32,56	19,23	2,89	3,58	3,82	1,84	19,29	11,05	2,64	3,78
3,00	2,00	192,00	16,00	59,26	6,17	6,38	1,81	1,62	,52	33,32	7,01	6,35	1,67	23,39	6,81	235,80	8,48	4,71	4,97	8,65	8,21	67,70	6,88	8,97	3,41	2,13	,77	21,39	4,89	6,27	1,86	2,96	1,20	103,57	4,76	5,05	3,05	2,49	1,78	52,21	6,23	8,10	2,88	2,41	1,13	27,05	6,02	7,01	2,10
3,00	2,00	193,00	17,00	20,32	4,28	4,20	1,42	,97	,72	2,79	2,09	3,63	2,28	12,55	7,12	36,08	4,59	4,30	3,41	6,74	5,82	29,41	6,65	5,64	2,07	1,57	,89	12,84	3,29	5,14	1,74	4,26	1,23	31,24	3,67	3,74	1,96	2,81	1,35	24,88	7,47	5,77	3,58	1,76	1,28	16,49	4,82	5,54	2,01
3,00	2,00	194,00	18,00	27,11	4,87	4,24	1,28	1,24	1,22	18,15	2,84	3,59	2,09	8,86	5,79	18,84	5,92	3,95	1,54	8,05	8,80	14,01	6,54	5,86	1,44	1,50	1,03	10,65	3,17	3,91	,99	1,79	1,29	10,02	4,60	3,02	1,70	1,74	1,57	11,51	5,36	3,78	1,53	1,33	1,22	9,69	3,00	2,24	,84
3,00	2,00	195,00	19,00	10,21	3,94	1,83	1,01	1,52	,61	5,74	5,26	1,81	4,15	11,80	7,68	7,20	1,37	1,81	3,17	10,37	7,71	9,28	5,92	2,12	1,34	1,88	,90	9,14	3,88	1,97	1,23	2,87	1,37	7,60	2,99	1,14	1,23	2,29	1,04	18,70	9,38	2,35	2,20	1,51	1,25	20,64	7,44	2,54	1,10
3,00	2,00	196,00	20,00	11,26	6,24	1,94	,93	,86	,83	12,47	6,09	2,77	2,24	10,60	7,02	6,87	4,45	2,05	4,59	8,76	6,35	3,16	8,83	1,72	,73	,78	1,08	9,49	6,94	2,22	1,20	,65	,92	1,52	4,21	1,17	1,28	2,69	1,60	3,84	7,56	1,44	,55	1,16	1,38	5,26	5,57	1,49	1,35
3,00	2,00	197,00	21,00	1,54	3,40	6,06	,70	1,06	,65	3,90	2,46	4,08	1,99	17,47	9,21	2,25	2,53	4,44	3,48	8,42	4,93	2,60	4,65	8,14	,88	1,60	,83	3,37	3,57	5,18	1,88	1,38	1,52	,86	2,48	4,37	,69	2,96	1,37	7,98	3,19	8,03	,90	1,87	,88	9,64	3,74	5,34	1,38
3,00	2,00	198,00	22,00	1,58	5,82	3,50	,69	1,20	,80	28,13	9,99	2,76	1,50	16,92	6,42	14,46	1,86	2,65	4,69	12,61	7,16	4,56	4,73	3,68	1,30	1,63	,62	4,56	5,03	2,86	1,22	2,98	1,40	13,45	2,37	1,71	1,11	1,71	1,04	6,64	3,90	2,92	1,67	2,42	,97	6,30	3,16	2,36	1,18
3,00	2,00	199,00	23,00	473,07	124,10	16,77	3,22	1,68	1,14	625,53	145,89	12,84	3,33	10,34	5,83	211,83	67,51	11,13	3,15	13,68	7,06	89,01	30,21	11,63	2,89	2,93	1,10	142,45	43,25	8,08	4,05	2,72	1,78	49,00	21,91	8,95	3,01	3,40	1,82	26,30	20,87	9,84	1,85	3,07	1,18	38,75	23,42	7,10	3,29
3,00	2,00	200,00	24,00	52,42	7,02	6,01	2,98	1,47	1,20	33,59	3,85	2,99	3,30	9,53	4,91	69,26	3,68	7,88	5,98	6,12	8,84	26,88	6,90	7,11	3,03	1,59	1,53	11,25	4,19	3,98	2,16	1,74	1,16	33,80	6,19	7,88	3,33	1,86	2,01	19,87	7,04	5,71	2,75	1,60	1,73	9,27	4,85	5,68	2,49
3,00	2,00	201,00	25,00	2,91	10,58	4,48	1,69	,85	,70	14,49	11,32	3,35	2,71	17,83	8,31	12,40	9,15	3,46	3,90	6,76	10,33	15,07	12,74	5,12	2,48	,91	,97	6,72	14,94	3,01	1,92	1,53	1,43	13,24	12,01	3,42	1,84	1,56	,87	33,08	19,76	4,17	3,52	1,20	,94	14,85	18,59	4,11	2,20
3,00	2,00	202,00	26,00	51,50	4,86	5,38	1,32	1,35	,71	69,75	3,81	5,11	1,57	7,94	5,29	20,94	4,13	4,58	2,55	8,78	7,25	15,80	4,85	5,72	2,48	2,12	1,17	25,97	2,81	6,50	2,25	3,28	1,28	10,77	2,68	5,52	1,72	2,40	1,54	7,77	2,34	6,53	3,88	2,46	1,50	8,58	1,70	6,74	2,97
3,00	2,00	203,00	27,00	655,38	133,80	17,58	1,93	1,45	1,07	520,76	114,92	11,46	3,65	13,67	5,55	447,26	88,62	8,39	3,20	8,56	4,72	150,08	39,78	9,91	1,36	1,88	,88	178,39	36,48	7,47	1,46	2,23	1,10	124,24	31,92	6,94	,78	2,10	1,33	57,51	29,21	8,52	2,08	1,97	1,23	65,09	27,46	5,08	1,61
3,00	2,00	204,00	28,00	30,68	4,67	2,03	,88	,92	,51	13,32	1,91	1,28	1,80	18,99	11,73	14,78	2,77	1,83	2,23	8,97	8,85	6,25	2,37	2,65	,82	,73	,69	8,96	2,87	2,36	1,17	1,69	1,33	9,57	1,60	1,41	,80	,88	,92	7,18	3,15	4,52	1,69	,87	1,02	10,43	4,23	4,97	1,70
3,00	2,00	205,00	29,00	8,65	10,26	4,24	1,22	1,10	,34	4,70	6,44	2,63	1,33	9,15	9,90	10,13	8,27	1,97	4,48	13,16	5,69	8,27	8,87	7,58	1,01	1,48	,31	4,82	9,60	6,04	1,33	1,89	1,06	4,45	7,76	4,24	,94	2,72	1,13	34,75	8,72	11,72	1,07	1,64	,55	24,40	9,40	8,01	1,17
3,00	2,00	206,00	30,00	10,10	5,49	1,78	1,54	1,22	,70	10,13	6,31	2,48	2,69	12,92	7,53	12,78	3,55	2,24	2,87	8,31	10,81	19,70	4,12	4,89	2,28	2,11	,67	10,72	4,55	4,85	1,48	3,75	1,31	15,75	4,86	3,60	1,61	3,03	1,42	25,78	3,34	7,31	3,19	2,48	,95	21,75	4,09	8,92	3,34
3,00	2,00	207,00	31,00	5,59	7,38	1,39	1,40	1,01	,43	7,71	4,11	1,17	2,33	7,33	7,83	3,62	4,86	1,77	2,94	7,39	6,90	4,17	14,16	2,40	1,48	1,14	,63	6,44	6,04	,59	1,29	1,67	,92	4,33	9,74	1,71	1,03	1,45	1,58	15,79	14,04	2,12	1,50	1,24	,81	9,92	8,50	1,42	1,32
3,00	2,00	208,00	32,00	4,53	3,83	2,44	,69	1,99	,66	2,55	1,63	2,77	1,87	7,15	5,95	2,72	2,34	1,62	2,56	7,46	5,50	5,52	3,91	3,24	1,17	1,80	,66	,85	2,33	2,82	1,42	1,68	,76	3,19	2,48	1,92	1,13	2,11	1,36	20,46	3,64	3,10	1,48	1,56	,79	6,83	3,45	3,45	2,14
3,00	2,00	209,00	33,00	5,12	5,06	3,63	1,66	,90	,71	7,99	5,91	2,17	1,93	13,43	5,48	3,47	3,83	2,45	4,10	8,36	11,25	8,30	7,94	3,46	2,21	1,06	,44	10,18	8,47	3,01	1,73	2,18	,99	6,46	5,01	2,98	2,43	1,85	,64	35,13	6,48	1,86	2,17	1,77	,54	25,05	8,60	2,77	2,32
3,00	2,00	210,00	34,00	5,89	3,05	1,28	1,26	,80	,64	3,37	2,63	1,68	3,44	10,80	6,08	3,63	1,78	1,11	1,75	7,36	6,68	6,88	6,22	2,91	1,37	1,20	,68	5,34	4,26	2,17	1,63	2,28	,96	5,77	3,18	1,78	,66	1,63	,71	8,72	4,94	2,92	1,59	1,71	,89	11,26	4,37	1,72	1,35
3,00	2,00	211,00	35,00	9,51	5,87	3,28	,68	1,01	1,05	15,79	8,75	2,67	1,72	10,86	10,00	5,33	6,48	2,11	1,96	14,48	7,29	7,49	4,89	4,00	1,33	1,90	1,09	13,27	6,39	2,18	1,65	3,25	1,37	4,65	4,30	2,06	1,65	2,27	2,10	3,83	3,60	3,98	1,36	2,10	1,48	5,70	6,23	2,51	1,62
3,00	2,00	212,00	36,00	8,74	6,07	3,09	4,42	1,61	,92	1,17	5,57	3,39	6,55	13,52	7,23	29,38	2,09	3,53	5,37	6,95	7,71	16,40	12,62	3,68	9,09	1,88	,83	2,86	10,58	3,74	8,11	2,84	1,13	19,34	3,86	2,86	6,01	3,12	,98	21,07	18,00	5,75	13,44	2,41	1,12	5,32	15,44	5,30	12,50
3,00	2,00	213,00	37,00	9,08	9,49	5,13	1,61	,63	,71	10,65	7,18	2,59	1,97	9,58	8,92	12,61	4,80	4,81	1,83	8,70	6,70	21,39	7,85	4,44	1,96	,91	,86	15,09	7,68	2,78	1,54	1,24	1,22	11,42	5,33	4,18	1,82	1,18	1,34	20,14	7,08	7,25	1,54	1,00	1,41	19,75	6,32	3,16	,86
3,00	2,00	214,00	38,00	9,08	4,93	2,77	2,18	1,07	,53	18,53	5,60	2,40	2,06	12,77	7,69	4,47	3,22	1,76	5,35	13,51	5,34	4,86	7,23	4,27	3,05	1,16	,98	6,90	6,49	2,96	2,36	1,75	2,07	5,82	4,11	2,15	1,92	1,76	1,66	4,48	4,98	3,90	3,02	1,31	1,20	4,66	7,49	2,78	2,70
3,00	2,00	215,00	39,00	4,38	5,89	1,22	1,76	1,60	,48	2,94	4,68	,79	5,28	13,79	10,02	4,39	4,76	1,87	3,49	8,90	5,67	14,60	12,72	1,85	2,30	1,79	,78	6,53	4,58	1,03	4,29	2,33	1,51	8,16	8,00	1,34	1,58	2,41	1,10	15,51	9,18	1,59	2,00	1,86	1,28	7,67	3,85	1,17	3,43
3,00	2,00	216,00	40,00	8,04	4,44	2,99	1,72	1,47	,62	7,23	2,99	1,96	3,39	19,72	10,30	5,35	3,35	1,87	3,52	2,98	7,33	5,59	6,09	5,74	2,71	1,11	,80	2,29	3,63	3,89	2,52	1,91	1,60	3,42	4,48	2,73	2,01	1,70	1,37	6,93	7,69	6,83	5,06	,68	1,36	5,47	4,06	5,02	4,21
3,00	2,00	217,00	41,00	13,30	4,18	4,25	1,09	1,09	,85	10,11	4,08	2,73	,90	10,65	6,78	15,30	3,52	2,65	2,25	16,30	8,87	24,15	2,71	3,43	1,77	1,19	1,20	13,09	2,15	2,75	1,24	1,50	1,74	18,65	1,37	1,73	1,18	2,20	1,48	13,09	2,89	2,22	2,03	1,00	1,62	7,03	2,42	2,71	1,27
3,00	2,00	218,00	42,00	4,59	5,46	2,06	1,73	,96	,81	5,87	4,71	3,11	3,06	16,29	9,88	5,92	3,39	1,71	4,81	4,53	5,98	5,84	7,38	2,33	1,89	1,46	,85	5,34	4,96	1,76	2,28	2,96	1,35	5,47	3,11	1,56	1,90	1,57	1,96	8,61	3,97	2,31	2,92	1,46	1,03	5,79	4,11	1,86	3,68
3,00	2,00	219,00	43,00	6,25	8,14	3,02	1,67	,80	,76	4,49	2,29	2,81	3,50	6,49	4,99	3,96	8,25	2,59	3,25	7,38	6,81	11,78	13,44	2,57	1,59	,83	,82	2,65	5,46	1,64	2,79	2,46	1,31	7,59	10,31	1,84	2,13	,83	,81	10,87	11,57	3,00	1,08	,92	1,06	4,91	5,27	1,50	2,14
3,00	2,00	220,00	44,00	6,43	3,15	2,73	,79	,95	,63	5,83	3,16	1,99	1,23	11,12	6,78	4,81	3,61	2,79	2,43	6,22	6,73	21,79	9,04	3,18	1,34	1,11	,92	15,42	4,42	2,69	,66	2,07	1,20	8,68	4,49	2,25	1,24	1,46	1,14	36,20	10,54	2,42	1,37	1,07	,94	24,13	5,81	2,59	1,05
3,00	2,00	221,00	45,00	8,21	6,21	3,12	1,44	,76	,55	4,76	7,11	2,15	1,49	10,24	4,71	5,57	4,33	2,74	3,90	8,93	7,05	8,23	13,48	5,33	1,85	1,67	,79	6,48	10,19	3,08	1,67	1,82	1,19	6,37	7,13	4,17	1,56	2,49	1,07	12,43	17,04	5,14	2,18	1,79	,96	15,17	12,55	3,44	1,85
3,00	2,00	222,00	46,00	363,58	71,17	10,79	6,24	1,81	1,20	477,26	94,58	11,69	7,06	19,36	8,89	219,25	41,14	10,15	4,68	8,95	6,46	36,53	14,58	4,11	5,49	2,00	,89	70,83	18,68	4,99	5,75	3,41	,86	31,62	10,62	4,67	3,60	3,43	1,14	10,55	12,84	6,96	5,84	2,52	1,14	13,00	13,01	4,32	5,88
3,00	2,00	223,00	47,00	24,71	7,04	5,62	2,22	,98	1,60	15,82	5,00	5,92	10,41	6,86	9,61	25,10	4,11	5,77	3,54	4,14	8,77	27,61	7,66	7,89	3,21	1,64	1,64	11,41	6,86	5,06	3,80	2,44	1,99	20,15	5,96	4,24	3,16	2,22	2,06	32,17	12,03	9,17	5,37	2,40	2,00	32,25	8,45	6,26	7,59
3,00	2,00	224,00	48,00	5,98	17,41	4,43	1,71	1,11	,81	7,28	17,32	9,21	4,42	7,95	18,07	7,59	11,72	2,73	3,37	7,27	10,47	15,37	21,27	6,15	3,48	2,15	,89	13,50	16,58	5,09	3,23	2,63	1,90	7,74	14,42	3,92	2,35	1,33	1,50	34,04	16,89	2,78	3,34	,94	,81	26,28	16,48	3,62	3,08
3,00	2,00	225,00	49,00	3,24	4,97	2,70	1,34	1,35	,63	10,78	2,71	3,98	2,15	6,79	7,60	7,06	2,98	2,26	4,21	11,13	5,01	9,41	6,60	2,55	,71	1,63	1,18	5,11	2,77	3,85	1,48	2,11	1,70	5,66	3,89	1,33	1,87	2,06	1,53	12,54	7,07	3,31	,85	1,97	1,00	11,98	5,02	3,91	,93
3,00	2,00	226,00	50,00	24,49	6,02	3,01	1,08	,50	,92	42,33	3,49	3,13	2,05	12,49	9,29	12,52	5,47	4,64	4,19	13,37	7,70	19,77	9,79	3,13	1,02	1,13	,67	20,88	5,16	2,20	,70	2,83	1,25	11,97	5,45	3,54	1,39	2,88	,93	12,43	7,89	3,63	1,22	1,20	,72	8,98	5,58	2,43	,87
3,00	2,00	227,00	51,00	38,22	10,63	3,94	1,52	1,60	,99	46,74	7,97	4,07	1,09	18,32	8,38	34,37	6,41	3,53	3,79	8,13	6,58	36,67	13,86	5,33	1,85	1,91	1,46	31,69	10,86	4,08	1,26	1,69	1,67	31,58	7,06	2,85	1,45	1,86	1,93	47,30	10,75	4,23	1,68	1,51	1,23	35,89	8,00	2,56	,84
3,00	2,00	228,00	52,00	31,89	6,88	4,21	2,25	1,17	,58	43,33	2,59	1,89	3,24	12,96	7,76	7,95	5,93	3,94	3,64	6,97	9,24	42,48	13,10	5,93	2,85	1,37	,87	43,60	5,71	1,75	2,45	2,15	1,24	21,77	7,72	4,95	2,30	1,41	1,22	34,11	7,51	3,37	2,81	1,20	1,01	45,67	4,32	1,18	2,63
3,00	2,00	229,00	53,00	395,41	199,15	16,13	2,59	3,43	1,65	319,83	115,21	8,63	4,29	13,91	10,18	391,17	187,03	17,22	6,30	12,55	7,80	88,00	43,79	8,50	1,05	2,33	1,42	77,07	39,06	4,58	2,29	3,12	1,63	118,52	52,49	6,44	1,88	2,99	2,38	50,20	22,73	7,83	1,50	1,81	2,16	30,54	17,07	3,58	1,72
3,00	2,00	230,00	54,00	59,90	33,32	10,84	4,35	3,55	2,06	73,22	38,27	7,57	5,29	10,60	7,27	40,18	20,93	5,62	5,50	14,00	6,70	16,32	13,18	9,41	2,21	1,96	1,50	19,99	15,20	6,53	3,47	2,60	2,16	16,45	8,28	6,77	2,12	2,75	1,74	10,50	12,52	7,04	2,07	1,61	1,68	16,04	10,92	5,97	3,32
3,00	2,00	231,00	55,00	44,76	8,52	2,29	2,02	1,64	,80	27,56	7,01	2,47	1,53	8,64	7,88	49,14	7,98	2,82	1,76	8,72	9,05	42,18	14,89	3,47	3,89	2,20	1,32	16,96	6,88	2,28	2,83	3,14	1,64	47,61	10,05	3,88	2,65	2,26	1,45	29,87	10,75	4,05	4,37	2,14	1,53	20,75	4,17	3,54	4,86
3,00	2,00	232,00	56,00	176,37	98,26	11,27	3,72	2,03	1,37	200,94	90,75	11,83	4,12	12,02	8,75	116,75	57,94	7,03	7,24	18,80	9,60	26,39	24,88	5,33	2,31	1,47	1,04	33,25	28,15	5,02	2,51	2,21	1,41	38,15	24,89	5,01	2,73	3,62	2,89	22,40	15,02	4,01	3,18	1,48	1,25	24,18	14,99	3,29	2,13
3,00	2,00	233,00	57,00	89,80	15,37	5,64	3,30	1,71	2,15	44,89	12,83	3,48	5,87	8,71	12,39	110,07	13,56	5,86	3,84	10,38	8,75	85,68	15,89	4,62	4,44	2,04	1,85	70,54	16,25	4,07	5,03	3,40	2,44	87,78	13,17	4,38	3,99	2,52	2,25	69,60	22,26	4,34	4,00	2,46	2,36	56,63	23,74	5,01	4,81
3,00	2,00	234,00	58,00	12,93	8,01	4,16	1,11	,90	1,03	25,42	2,19	4,96	3,38	14,56	8,76	6,81	7,38	3,17	5,19	6,84	10,25	9,83	8,13	6,52	,95	1,62	1,69	11,38	2,98	4,71	1,91	2,12	1,98	4,31	5,91	3,94	1,44	2,09	2,05	6,99	10,74	4,42	1,27	2,12	2,09	5,51	6,80	2,97	1,77
3,00	2,00	235,00	59,00	19,88	5,01	1,28	1,33	1,43	1,19	18,98	6,81	1,84	3,25	12,10	7,10	23,52	3,59	,95	2,79	13,99	9,33	23,96	8,91	1,44	2,61	2,18	1,14	22,62	8,27	,95	1,98	3,69	1,89	28,15	7,69	1,55	2,16	1,83	1,40	34,32	15,52	2,95	3,32	2,52	1,30	30,12	13,59	2,18	2,70
3,00	2,00	236,00	60,00	10,87	2,13	1,43	4,95	1,27	,48	7,34	3,63	1,45	2,26	17,35	7,34	7,80	2,27	1,58	4,08	12,81	5,54	3,75	4,88	2,67	7,79	1,60	,81	2,31	3,64	1,61	4,10	1,93	1,50	3,25	3,36	3,63	5,71	2,43	1,28	19,77	9,21	3,88	10,43	1,84	1,48	11,79	7,17	2,68	10,32
3,00	2,00	237,00	61,00	11,83	4,73	5,23	4,06	1,77	,76	19,28	5,67	2,57	7,89	9,30	11,31	20,21	4,80	2,96	2,74	8,74	6,55	15,70	6,34	5,80	5,25	2,16	1,05	16,59	4,61	3,90	6,57	2,24	2,09	12,16	5,49	4,20	1,63	2,63	1,54	23,14	8,43	3,63	5,03	1,83	1,32	26,63	7,74	4,22	6,07
3,00	2,00	238,00	62,00	4,54	22,20	5,46	2,66	1,04	,54	4,67	18,03	4,58	4,61	14,05	9,47	5,43	10,67	3,92	2,59	9,68	8,03	4,52	20,49	6,93	3,38	1,30	1,16	2,95	19,17	4,52	2,73	2,56	1,45	3,74	10,13	2,77	1,93	2,13	2,04	2,70	13,43	3,62	4,11	1,83	1,09	3,28	20,41	2,28	3,82
3,00	2,00	239,00	63,00	22,95	4,06	1,53	3,23	,68	,95	4,99	2,35	1,91	2,96	9,53	3,61	19,54	6,79	1,64	3,51	6,99	7,68	45,71	5,77	3,24	7,15	1,36	1,33	15,18	3,85	2,70	5,76	2,23	2,16	23,94	6,66	1,96	3,84	2,48	2,04	37,26	8,19	4,65	7,98	1,95	1,64	23,25	8,65	5,88	5,44
3,00	2,00	240,00	64,00	12,49	5,78	3,86	1,47	1,54	,63	6,13	4,00	3,53	2,34	16,39	7,39	28,66	7,77	2,83	1,81	13,90	10,49	6,52	8,56	7,03	1,80	1,63	,78	4,89	5,90	5,03	1,36	2,44	1,66	8,82	5,21	2,25	1,06	2,31	1,25	8,45	6,26	4,65	1,66	1,73	,99	8,67	5,70	5,36	1,73
3,00	2,00	241,00	65,00	15,88	6,79	2,08	,86	1,72	,74	23,54	5,77	2,26	3,08	11,89	7,67	15,87	6,17	3,02	1,91	12,51	7,84	9,13	6,85	2,25	1,01	1,35	,76	15,72	7,30	1,54	1,67	1,98	1,42	10,55	7,62	1,83	,88	2,10	1,18	2,64	7,57	3,03	1,56	1,14	1,27	5,98	6,59	2,56	1,18
3,00	2,00	242,00	66,00	5,93	9,26	3,07	1,97	1,31	1,23	26,98	6,23	4,44	2,24	13,30	9,24	14,05	6,31	2,63	2,60	6,81	7,03	7,42	13,70	4,96	1,23	1,05	1,72	17,89	7,49	3,96	2,51	2,28	2,26	2,08	7,64	2,98	,96	2,84	1,54	9,30	12,68	6,74	1,49	1,64	2,16	19,11	8,24	6,27	1,80
3,00	2,00	243,00	67,00	34,56	6,85	7,02	2,17	1,33	1,05	39,99	4,40	7,98	3,20	6,77	9,99	15,54	3,37	2,85	2,01	10,85	4,16	23,37	11,99	4,70	2,65	1,11	1,19	24,49	6,91	4,72	2,45	2,73	1,53	11,61	4,65	2,54	2,86	1,81	1,61	30,55	12,58	2,72	3,33	1,88	1,15	19,01	9,62	1,95	2,07
3,00	2,00	244,00	68,00	15,91	11,81	4,34	1,00	1,21	,64	48,76	9,73	2,45	2,63	10,94	4,39	10,95	8,31	3,37	2,69	6,34	7,16	44,21	9,41	2,37	1,49	1,31	1,08	47,84	8,82	1,70	1,65	5,08	1,91	15,98	7,65	2,20	1,10	1,22	,75	50,80	8,95	2,73	1,87	1,11	1,51	60,23	8,85	2,46	1,41
3,00	2,00	245,00	69,00	3,68	4,83	3,90	1,78	,79	,55	8,31	3,91	2,60	2,50	10,35	6,95	19,02	3,75	2,96	3,85	10,51	9,53	8,53	6,25	3,72	1,66	,87	,50	8,80	4,39	2,44	2,28	2,71	1,55	12,18	3,17	2,43	1,20	1,02	,73	10,38	2,30	2,65	1,41	1,05	,88	17,89	3,03	1,98	1,65
3,00	2,00	246,00	70,00	15,66	16,70	3,51	1,21	1,16	,57	11,41	10,15	3,91	2,82	11,34	13,65	35,44	11,60	4,13	1,89	9,76	6,78	13,18	15,99	5,23	1,75	2,59	1,00	12,32	10,34	4,43	1,95	3,40	1,49	19,88	9,23	4,64	1,86	3,74	1,56	12,62	4,97	3,46	1,82	2,35	1,28	12,08	4,66	3,19	1,67
3,00	2,00	247,00	71,00	360,83	151,27	9,19	7,70	3,36	1,95	290,32	121,94	7,16	7,32	15,34	8,61	279,31	89,59	8,15	11,02	9,70	13,05	56,08	38,52	6,67	3,22	2,45	,98	66,48	36,87	6,78	3,04	3,77	1,34	71,67	28,56	7,65	2,51	4,59	1,49	15,91	21,51	7,70	2,08	3,37	1,39	16,16	17,96	8,02	3,47
3,00	2,00	248,00	72,00	91,24	38,14	13,68	5,91	5,55	3,73	83,40	43,71	11,83	6,09	14,80	10,65	48,37	34,79	8,35	6,32	11,78	16,24	32,86	12,97	9,12	4,31	3,56	2,35	22,30	13,72	7,16	3,96	3,61	2,18	18,35	13,90	5,02	3,71	3,58	2,16	42,87	15,34	6,10	4,29	2,83	2,10	22,20	10,43	5,21	4,93
3,00	2,00	249,00	73,00	41,69	5,61	3,11	1,79	1,43	,95	41,18	9,33	4,67	4,25	11,51	4,72	16,58	3,81	2,68	3,58	11,60	5,88	37,20	4,58	4,81	2,28	1,57	,92	36,55	5,45	5,68	4,08	2,01	1,58	17,76	5,84	3,62	1,51	1,99	1,37	44,17	9,32	6,26	3,28	1,82	1,63	45,11	7,04	8,23	3,75
3,00	2,00	250,00	74,00	2,36	3,59	2,15	1,46	1,32	,65	10,69	3,01	2,80	3,28	14,36	6,71	4,52	1,76	1,04	2,35	12,07	6,02	8,98	6,13	2,78	2,22	2,01	1,11	13,40	3,99	2,83	2,29	2,95	2,19	4,57	3,44	,89	1,26	2,12	1,63	8,93	7,71	2,50	3,64	2,45	1,20	10,20	8,82	2,74	4,55
3,00	2,00	251,00	75,00	7,26	14,80	9,22	1,15	1,88	,79	3,04	10,00	7,65	1,24	10,33	8,01	2,46	11,41	6,68	2,13	10,23	5,80	30,04	22,33	9,49	1,79	2,29	,92	14,72	13,94	5,77	2,14	2,24	1,63	7,28	12,74	9,29	2,79	1,69	1,49	41,79	17,78	10,91	4,00	2,52	1,40	29,54	15,09	6,45	3,10
3,00	2,00	252,00	76,00	3,46	3,89	1,32	,64	1,11	,54	6,47	2,57	2,20	1,30	13,34	6,52	1,51	3,88	1,39	1,72	12,90	4,97	7,86	7,07	2,19	,73	1,70	,70	13,06	4,08	1,99	,66	1,81	1,63	2,90	5,28	1,10	,63	1,12	,81	27,64	5,57	3,75	,91	1,53	,79	36,49	4,93	4,28	1,03
3,00	2,00	253,00	77,00	2,87	2,44	2,30	2,63	,66	1,17	1,96	1,48	1,39	3,14	7,56	7,10	1,70	2,22	1,93	7,26	13,06	7,88	4,18	6,06	3,62	2,81	1,19	1,08	6,08	3,78	2,32	2,16	1,78	1,68	1,47	1,95	1,53	2,68	1,56	1,33	18,96	5,56	3,30	3,47	1,25	1,61	20,73	6,17	2,76	2,80
3,00	2,00	254,00	78,00	13,39	8,12	2,03	1,16	,88	,86	11,23	4,76	2,01	2,78	14,46	7,71	10,57	10,36	4,11	4,23	8,49	5,27	30,35	12,49	5,88	1,44	1,40	1,07	20,94	7,05	3,06	1,98	1,78	1,15	18,57	12,55	5,32	,82	1,76	,91	29,84	10,35	6,29	1,31	,90	1,45	22,97	6,43	3,53	1,74
3,00	2,00	255,00	79,00	9,74	10,58	1,93	1,19	1,17	,99	9,31	8,49	1,10	,70	12,96	6,65	9,45	6,01	2,08	3,06	11,13	7,83	21,64	14,19	2,60	1,08	1,67	1,09	22,63	8,77	2,19	,98	2,81	1,80	19,61	6,40	1,28	1,07	1,67	1,42	52,20	11,06	3,54	1,90	1,49	1,14	51,44	8,51	2,39	1,59
3,00	2,00	256,00	80,00	177,69	105,36	42,80	14,07	7,12	4,37	262,88	118,48	42,09	14,80	16,40	12,69	97,69	55,74	17,02	7,57	13,11	8,67	69,69	26,02	10,69	2,83	2,09	1,59	90,19	32,31	13,76	4,90	3,63	2,02	61,41	17,02	7,29	2,15	1,77	1,63	88,89	14,05	9,65	2,51	1,99	2,25	72,99	14,18	7,00	2,94
3,00	2,00	257,00	81,00	42,49	5,85	2,44	1,38	1,53	,65	28,11	1,45	2,36	1,54	12,71	7,05	45,42	3,65	1,24	,91	8,27	4,49	24,15	8,74	3,70	1,67	1,99	,75	18,61	4,43	3,11	1,93	2,14	1,25	27,82	4,76	2,43	2,08	2,92	1,06	30,99	9,85	4,68	1,60	2,11	1,49	25,16	7,45	3,79	1,70
3,00	2,00	258,00	82,00	21,64	8,19	4,63	1,99	1,36	1,17	18,99	5,39	4,12	1,46	16,40	9,51	29,34	7,17	3,52	2,04	7,88	6,65	19,71	9,83	6,75	2,15	1,36	,91	19,61	5,39	3,95	2,05	1,53	1,92	20,40	7,02	4,94	1,48	2,52	1,07	34,36	5,74	4,96	3,25	1,99	1,50	22,61	5,40	3,40	2,98
3,00	2,00	259,00	83,00	8,95	7,32	1,45	,71	1,07	,82	13,08	5,13	3,46	2,25	7,04	7,36	24,39	7,03	2,37	1,38	6,17	7,14	11,40	11,95	2,89	,89	1,63	,94	12,73	7,98	2,01	1,13	3,74	1,85	4,12	8,74	1,37	1,65	2,41	1,27	22,81	9,51	2,79	1,64	2,02	1,39	20,33	6,79	1,64	1,70
3,00	2,00	260,00	84,00	395,20	159,85	18,72	4,61	2,78	1,11	380,19	172,48	17,68	2,92	12,66	11,44	232,60	90,52	9,91	5,04	10,70	7,98	93,73	31,22	8,28	2,23	2,10	,98	102,03	40,02	9,81	2,71	2,98	1,63	61,41	26,98	5,34	1,33	3,09	1,56	59,74	11,88	7,77	2,15	2,80	,97	49,01	11,55	7,14	2,14
3,00	2,00	261,00	85,00	80,92	5,09	4,39	1,23	,90	,58	84,22	4,10	4,87	2,57	8,52	7,77	26,62	4,47	1,98	1,48	8,41	7,08	16,03	4,51	3,32	1,45	1,18	,51	21,16	2,94	3,20	1,63	2,62	1,13	11,77	6,11	2,12	1,17	2,69	1,06	5,12	5,50	3,49	2,05	1,25	,90	5,06	2,80	2,58	2,02
3,00	2,00	262,00	86,00	466,72	143,85	9,52	2,48	2,12	1,39	589,48	162,59	10,06	2,92	20,35	4,21	263,40	82,66	4,21	2,94	10,68	6,70	67,22	20,46	5,65	2,22	1,71	,95	107,23	29,93	4,89	2,54	2,61	1,12	55,70	20,37	3,12	1,98	2,74	1,12	22,76	12,49	4,91	2,33	1,36	1,21	22,32	9,33	2,45	2,64
3,00	2,00	263,00	87,00	39,99	15,70	7,56	2,41	1,69	,95	68,57	18,12	7,05	3,81	11,70	4,85	7,09	8,12	6,31	3,90	11,66	11,76	9,18	10,12	7,76	1,86	1,47	,98	17,73	8,84	4,53	1,74	3,05	1,15	3,01	4,68	3,92	1,97	1,23	1,20	7,87	8,98	4,01	1,95	1,51	1,42	9,54	6,96	2,71	1,92
3,00	2,00	264,00	88,00	2,61	6,34	2,96	1,42	1,38	,80	1,89	4,23	3,27	2,73	14,76	11,66	8,67	5,51	3,38	1,92	13,16	8,73	2,71	10,14	4,29	2,26	2,20	1,17	2,92	7,29	2,95	1,77	2,02	1,23	4,13	5,69	2,82	2,19	2,24	1,69	,82	7,02	3,13	2,21	1,99	1,33	3,80	6,69	3,86	1,95
3,00	2,00	265,00	89,00	16,78	3,08	1,45	1,68	1,13	,68	9,00	2,85	1,63	1,54	9,37	7,49	16,56	2,25	1,34	2,68	11,42	5,84	17,76	4,12	2,57	1,53	1,65	1,00	18,66	3,38	1,87	1,39	2,45	1,43	12,57	3,08	1,82	1,57	3,08	1,02	29,16	4,42	2,70	1,57	1,74	1,28	25,77	3,05	1,33	1,49
3,00	2,00	266,00	90,00	3,82	10,00	1,73	1,75	1,11	,90	6,29	10,59	2,59	1,75	12,80	9,75	18,44	6,92	1,89	1,83	10,86	9,12	5,48	7,88	4,12	2,12	1,94	,59	8,08	8,86	3,24	1,69	2,44	,95	3,90	6,38	2,26	1,21	2,30	1,07	21,87	5,68	8,14	1,60	2,33	,63	13,45	4,28	6,16	1,19
3,00	2,00	267,00	91,00	7,44	6,76	4,91	,90	1,21	,72	3,83	4,71	1,34	1,56	12,82	8,02	21,60	9,26	5,25	4,31	12,67	5,51	7,66	4,97	6,06	1,26	2,41	2,17	2,73	3,43	1,76	1,37	4,12	3,03	11,03	5,57	3,93	1,60	2,78	2,38	20,30	7,27	6,68	1,29	2,95	2,42	13,38	7,04	4,59	1,85
3,00	2,00	268,00	92,00	101,31	5,95	2,14	1,92	,88	1,06	19,56	3,51	1,35	3,58	6,35	7,03	225,80	9,33	2,18	3,85	5,23	6,53	11,10	4,51	5,22	2,02	1,41	1,29	10,05	2,97	1,97	2,36	3,14	1,57	49,68	3,56	1,98	1,64	2,30	1,66	2,55	2,40	4,01	2,67	1,38	2,08	2,38	2,02	2,48	2,28
3,00	2,00	269,00	93,00	437,63	165,25	17,03	3,99	2,66	1,51	359,02	144,74	10,49	2,42	6,60	5,68	378,11	122,46	15,60	4,66	9,48	7,92	94,38	41,51	5,91	2,11	1,95	,99	91,41	40,43	5,25	1,22	1,68	1,23	114,46	38,38	5,84	3,91	3,46	1,08	47,38	24,27	6,06	2,36	2,76	1,41	31,72	17,81	5,50	1,83
3,00	2,00	270,00	94,00	86,15	12,14	2,18	2,19	1,71	1,25	71,45	12,05	1,78	2,42	12,18	8,11	82,77	8,35	3,36	11,84	11,32	8,69	54,11	10,61	2,07	1,95	2,30	1,63	53,92	8,99	2,29	1,91	4,12	1,65	48,26	6,64	2,00	1,59	2,95	1,87	51,71	8,40	3,21	2,14	2,48	1,69	42,05	8,12	4,91	2,80
3,00	2,00	271,00	95,00	358,38	72,81	23,00	14,45	4,74	9,96	416,74	77,46	23,32	9,55	9,73	15,72	285,10	56,17	43,60	68,81	25,14	101,73	74,27	14,53	18,17	16,89	5,11	13,43	101,20	21,59	12,53	9,29	5,62	7,92	135,39	30,87	44,05	137,98	59,66	200,45	36,76	6,54	15,71	13,85	5,01	13,21	31,24	8,56	8,99	7,60
3,00	2,00	272,00	96,00	160,00	82,35	17,15	11,74	8,83	17,42	240,85	98,79	15,74	16,20	17,55	20,66	108,45	64,19	23,79	22,80	56,27	116,38	40,49	4,92	10,68	7,60	9,29	24,53	64,06	10,97	8,65	8,56	10,65	15,53	52,32	17,07	39,84	49,84	138,54	362,45	28,48	5,46	8,34	7,09	8,66	21,77	26,16	3,53	6,55	7,22
3,00	2,00	273,00	97,00	52,76	21,92	10,74	8,07	4,93	7,69	70,34	23,86	13,28	9,58	18,12	13,40	20,29	10,35	3,67	18,57	19,63	44,43	66,53	7,15	7,04	5,61	6,02	10,33	32,51	5,96	7,54	9,77	7,20	6,68	33,21	5,49	3,48	5,44	34,60	141,93	112,79	10,21	8,65	6,83	4,68	10,42	49,98	7,19	6,43	5,32
3,00	2,00	274,00	98,00	95,95	10,77	5,83	1,41	1,66	2,29	77,84	7,34	4,05	3,22	15,08	10,58	72,12	4,21	4,00	4,39	8,79	16,80	57,72	9,95	9,42	2,14	3,27	2,75	46,54	8,39	5,88	2,00	3,38	2,70	39,45	3,85	6,95	1,86	8,90	16,88	61,15	10,96	9,30	3,02	3,62	3,44	45,88	8,90	6,11	2,60
3,00	2,00	275,00	99,00	259,57	158,33	21,25	7,21	2,75	1,78	232,13	170,01	16,71	6,22	11,28	7,02	180,85	96,85	12,35	6,28	7,36	7,58	61,86	27,58	10,54	5,04	3,56	1,80	51,81	35,46	9,21	5,47	4,56	2,11	58,59	23,47	7,68	4,06	6,50	5,31	25,31	13,45	8,11	4,26	3,87	1,98	17,10	14,80	6,03	3,10
3,00	2,00	276,00	100,00	203,08	306,87	31,88	4,40	2,95	1,72	221,99	310,33	30,67	6,75	10,46	10,73	132,91	160,62	15,95	7,74	4,27	5,37	42,29	66,35	9,81	4,00	2,30	1,62	52,31	80,46	12,74	6,94	4,16	2,23	41,01	57,13	5,32	2,87	4,98	4,19	28,90	42,21	9,05	4,28	1,80	1,85	24,39	33,66	7,69	5,08
3,00	2,00	277,00	101,00	124,61	104,77	14,40	4,71	2,54	2,30	117,72	133,63	12,12	5,98	6,47	9,60	75,90	46,14	7,57	4,25	9,38	6,18	32,83	24,97	4,74	3,50	2,53	1,95	23,87	35,88	4,52	4,25	2,70	2,63	20,81	17,40	3,84	4,66	4,30	3,72	16,90	19,62	4,04	4,35	4,35	3,51	10,10	23,04	4,07	6,90
3,00	2,00	278,00	102,00	186,55	77,09	18,06	4,60	2,20	1,26	194,63	94,98	18,71	9,70	3,83	7,23	143,81	44,19	7,80	3,80	4,85	5,56	51,28	19,21	9,29	4,15	2,33	1,31	47,55	24,62	10,86	5,19	3,11	1,41	33,85	16,25	4,67	4,40	4,30	3,05	41,85	12,58	5,11	3,91	2,41	1,67	29,24	13,04	5,04	3,11
3,00	2,00	279,00	103,00	128,27	6,78	5,15	3,36	2,43	1,39	24,03	6,13	4,44	2,43	13,73	6,37	195,12	8,22	2,19	6,76	9,05	9,49	78,21	8,09	4,11	1,95	1,84	1,69	34,05	5,76	3,94	1,44	3,46	1,96	82,99	5,16	2,02	2,07	2,20	2,75	46,66	8,74	2,99	2,09	1,93	1,74	22,69	8,71	3,61	1,95
3,00	2,00	280,00	104,00	25,31	5,43	3,19	1,88	1,68	,56	11,04	4,96	3,97	3,10	8,80	8,48	34,61	4,28	3,29	6,05	6,47	7,07	55,99	13,50	5,56	1,86	2,60	,84	24,74	9,10	4,88	2,51	2,33	1,28	47,77	6,96	3,68	1,62	2,29	3,21	52,94	16,44	7,08	1,27	2,85	1,07	23,61	14,00	7,25	1,90
3,00	2,00	281,00	105,00	270,33	98,36	9,34	3,84	1,67	,59	286,97	116,37	7,43	3,54	11,20	4,75	159,37	53,95	4,74	4,57	9,02	5,98	70,34	18,18	3,82	2,34	2,36	,49	65,59	23,59	4,16	2,85	2,77	1,24	47,72	15,81	3,76	1,92	3,02	1,44	38,00	13,92	3,85	2,53	2,49	1,19	33,93	13,70	4,49	2,10
3,00	2,00	282,00	106,00	69,36	8,14	4,05	1,01	1,35	,72	28,74	5,03	2,76	1,78	10,29	5,56	54,51	9,84	3,38	2,93	4,60	6,46	58,14	8,16	4,56	2,24	1,40	1,11	29,25	5,37	2,48	1,99	1,84	1,62	37,14	5,85	4,15	2,22	3,89	2,24	51,75	8,81	5,95	2,07	1,56	1,59	31,46	4,88	3,46	1,94
3,00	2,00	283,00	107,00	40,06	5,77	3,09	1,70	1,87	,89	48,03	7,00	4,27	4,55	10,65	5,57	24,93	2,21	2,00	2,27	8,72	6,15	48,04	5,71	4,54	1,92	2,26	1,13	33,50	5,78	4,58	2,17	3,42	1,26	23,55	2,23	1,34	2,47	3,07	3,12	45,89	6,85	3,68	1,82	2,09	1,81	32,78	8,06	3,77	2,66
3,00	2,00	284,00	108,00	30,48	14,57	4,60	2,42	1,97	1,07	264,15	33,76	18,86	7,57	13,70	7,04	54,40	14,79	5,38	5,24	5,97	7,86	20,01	11,75	6,39	2,79	3,61	1,73	75,22	18,07	10,73	3,89	6,16	2,39	9,86	7,95	2,56	1,46	3,39	2,61	12,78	12,30	7,06	2,67	3,67	2,25	29,07	16,06	9,45	2,93
3,00	2,00	285,00	109,00	609,57	137,75	13,96	1,45	1,76	1,16	2129,63	198,22	11,60	9,29	11,47	16,03	567,17	100,84	9,92	5,65	12,23	6,16	174,19	34,65	5,30	3,30	1,91	1,27	586,96	52,19	5,44	3,26	2,85	1,38	107,82	23,39	6,99	3,04	4,20	3,75	74,95	20,75	4,08	4,38	3,13	1,61	190,42	20,91	3,81	3,93
3,00	2,00	286,00	110,00	30,74	3,27	2,76	1,92	1,17	,59	33,89	3,21	2,35	2,82	7,49	10,15	177,74	2,31	2,00	4,74	6,86	6,80	24,71	6,52	5,25	2,61	1,73	1,00	22,61	2,77	2,87	1,47	1,83	2,45	45,85	3,48	2,51	1,18	3,47	2,99	22,55	6,12	6,27	4,09	1,97	,86	23,98	4,31	2,49	2,71
3,00	2,00	287,00	111,00	26,64	14,06	4,89	1,75	1,55	,67	31,77	9,19	3,09	1,44	17,87	10,57	22,98	9,09	2,67	2,90	11,41	5,62	37,28	25,08	4,99	2,15	1,80	1,42	34,04	13,83	3,26	1,91	3,01	1,89	17,29	12,88	2,71	1,15	2,94	3,59	40,50	17,63	3,56	1,70	1,38	1,84	35,78	13,59	2,33	2,16
3,00	2,00	288,00	112,00	21,20	6,57	2,80	1,49	1,17	,96	13,96	3,53	2,65	2,76	13,90	7,54	15,38	10,60	2,28	4,07	10,28	7,93	32,85	8,17	3,87	1,94	2,25	1,06	36,41	5,33	2,94	2,00	3,07	1,31	22,64	8,49	2,21	1,59	2,16	3,49	45,43	9,59	3,01	1,83	2,00	1,41	51,37	8,28	3,52	2,14
3,00	2,00	289,00	113,00	9,64	16,72	3,71	1,77	,79	,81	13,45	13,06	4,27	2,76	10,41	8,03	6,32	9,75	1,54	2,91	6,20	7,05	20,09	26,19	5,07	1,93	,91	,96	12,94	16,56	5,91	1,08	2,57	1,21	9,17	11,84	3,26	1,96	2,61	2,59	17,56	22,52	8,46	1,94	,74	1,30	10,46	17,01	7,40	2,13
3,00	2,00	290,00	114,00	36,59	15,04	4,24	3,25	1,65	,80	17,16	6,25	4,35	5,89	17,33	5,88	28,02	14,07	4,77	4,69	6,41	6,90	24,05	13,93	8,03	4,95	2,64	1,25	12,07	6,14	6,27	5,32	3,58	1,70	16,48	14,39	12,61	3,71	3,14	3,38	12,68	16,17	13,28	9,51	2,39	1,56	4,21	11,05	9,12	9,25
3,00	2,00	291,00	115,00	5,29	10,05	10,09	3,41	2,36	,98	7,80	8,05	9,06	7,53	7,47	6,24	11,61	5,43	3,83	2,41	6,93	5,90	8,10	7,46	9,99	2,97	2,84	1,16	4,55	8,10	10,23	5,62	4,35	1,98	7,39	4,93	4,51	3,62	4,62	2,75	14,23	5,02	9,85	2,12	1,86	1,01	7,69	7,94	9,01	3,33
3,00	2,00	292,00	116,00	15,61	6,87	6,70	1,15	1,34	,88	30,83	8,79	4,27	2,67	9,10	5,58	15,08	4,50	5,51	3,21	5,62	5,88	32,23	8,02	4,06	1,75	1,99	,75	19,40	7,48	4,26	1,95	2,33	1,28	18,17	4,56	4,06	1,59	2,78	2,24	55,41	8,92	4,75	3,37	2,08	,96	39,62	10,15	4,28	3,80
4,00	1,00	1,00	1,00	11,76	5,47	1,96	3,16	4,26	3,22	55,44	2,72	1,62	2,95	5,80	8,59	55,99	8,85	1,44	3,75	6,84	5,08	16,49	7,09	1,75	3,32	5,05	3,90	14,57	4,24	1,39	4,41	9,69	9,57	17,35	7,04	1,20	5,66	14,38	10,05	32,13	5,66	1,09	4,61	4,98	4,62	8,19	3,26	,93	4,67
4,00	1,00	2,00	2,00	301,16	44,95	9,45	3,54	3,64	1,94	272,92	32,22	5,36	4,62	7,66	5,26	338,29	71,79	9,29	4,97	5,97	5,10	97,09	19,05	7,33	3,99	4,88	2,06	99,69	15,05	6,13	3,82	8,94	5,46	107,57	24,40	8,04	6,70	6,82	3,56	30,20	20,39	8,08	4,58	5,11	2,31	30,21	14,18	6,50	4,13
4,00	1,00	3,00	3,00	34,06	4,74	2,77	2,24	2,65	2,21	116,64	3,18	3,07	3,12	4,02	3,86	4,81	5,38	2,52	3,43	4,42	3,24	23,56	20,60	6,44	4,19	3,34	3,34	47,54	6,76	3,59	4,93	7,39	5,92	9,40	2,63	5,66	4,19	11,01	4,81	17,16	15,01	8,19	4,21	3,67	2,95	18,53	8,64	5,53	5,08
4,00	1,00	4,00	4,00	9,27	8,35	4,47	1,60	1,31	1,87	16,47	5,45	3,65	3,08	3,99	4,40	25,54	6,90	4,07	2,05	3,27	3,91	17,30	22,84	7,00	4,31	2,27	2,94	21,48	5,54	4,03	3,11	4,45	4,38	26,88	6,88	4,59	5,55	7,28	6,80	36,60	15,28	6,91	4,82	2,40	3,07	27,79	4,75	3,56	4,67
4,00	1,00	5,00	5,00	649,58	30,46	3,79	2,98	2,61	2,47	333,36	64,50	3,17	3,30	4,02	5,85	1173,30	55,78	11,64	8,11	4,93	6,00	279,38	15,16	2,92	1,75	3,55	3,03	147,08	12,86	1,74	1,76	6,05	4,89	493,31	25,99	5,15	3,95	7,70	6,01	222,42	9,79	4,21	2,06	4,02	3,36	139,34	5,96	2,96	2,23
4,00	1,00	6,00	6,00	365,73	12,36	5,04	2,18	2,98	2,40	105,50	30,43	8,37	3,77	5,24	7,52	673,58	2,56	1,95	1,55	4,53	2,97	245,05	4,22	3,43	1,31	4,09	2,82	85,04	8,62	2,96	1,80	9,51	6,44	336,31	2,89	1,35	2,25	8,15	5,57	174,30	8,17	4,30	2,14	4,24	2,79	95,45	6,02	2,40	2,44
4,00	1,00	7,00	7,00	15,28	8,30	1,57	2,92	1,88	1,79	6,23	1,79	1,01	3,46	4,87	6,15	81,79	13,66	3,40	3,80	2,47	4,43	4,30	6,47	1,21	2,81	3,42	1,71	9,97	3,84	,97	2,42	8,26	4,11	21,50	6,44	2,87	6,15	6,82	6,02	4,65	5,11	4,84	3,52	3,47	1,84	4,40	5,22	3,40	3,16
4,00	1,00	8,00	8,00	2,69	6,84	2,67	1,61	2,44	2,29	8,52	4,51	3,20	2,57	5,41	7,83	8,99	3,16	2,46	1,32	3,96	3,94	8,16	9,69	2,89	1,97	2,74	3,08	4,82	4,61	2,55	1,86	6,09	6,59	13,06	4,94	2,24	1,65	6,71	6,74	21,11	5,95	3,27	1,53	2,73	3,40	9,78	3,44	2,44	1,90
4,00	1,00	9,00	9,00	15,73	7,48	1,91	,29	2,87	1,52	33,60	7,34	1,12	,64	7,57	4,43	121,75	20,51	5,63	1,53	3,59	4,95	16,48	10,73	2,92	,73	3,09	2,36	22,72	6,25	2,31	1,09	7,55	4,39	52,66	10,59	2,80	1,42	6,91	6,51	19,58	7,72	5,13	1,09	2,34	2,48	12,76	6,11	4,67	1,58
4,00	1,00	10,00	10,00	12,60	5,29	1,91	1,47	1,60	1,80	51,59	2,61	2,00	1,86	4,04	4,73	28,72	4,44	1,28	2,69	4,20	5,19	9,54	6,80	2,42	1,53	2,28	2,51	18,28	3,10	2,15	1,89	5,76	3,49	8,75	4,58	3,03	2,49	6,73	9,04	3,56	2,08	1,94	1,70	2,75	2,48	6,00	2,10	2,06	2,23
4,00	1,00	11,00	11,00	28,97	6,80	3,67	2,16	3,36	1,33	16,22	4,50	3,03	2,40	6,44	4,08	21,48	4,03	3,24	1,47	3,65	2,50	31,20	12,35	4,19	1,61	3,72	1,76	27,95	7,95	3,54	2,51	7,74	3,78	26,16	5,85	4,84	1,99	7,82	3,95	29,85	10,59	5,47	1,38	4,18	1,76	29,89	8,46	4,03	2,10
4,00	1,00	12,00	12,00	5,37	1,29	2,07	2,43	2,68	1,13	3,65	1,78	2,62	3,22	2,77	6,76	3,94	2,30	1,90	3,59	4,30	4,24	13,29	1,96	2,18	2,71	3,53	1,64	6,68	1,64	2,07	3,38	5,19	2,79	8,62	1,71	2,05	4,12	7,70	6,48	15,31	1,88	2,23	2,58	4,67	2,01	12,82	1,83	1,41	3,44
4,00	1,00	13,00	13,00	8,15	1,51	2,62	,97	2,25	1,57	3,24	1,06	1,37	1,13	2,74	7,15	6,25	2,14	1,22	1,37	4,08	3,28	13,88	2,34	1,95	1,60	2,81	1,86	6,47	1,65	1,13	2,21	4,60	4,14	5,62	2,93	1,25	2,80	7,46	5,81	23,36	3,68	,63	1,98	2,80	1,64	18,11	2,74	,48	2,13
4,00	1,00	14,00	14,00	269,85	58,53	4,91	1,27	1,93	1,71	178,00	39,00	2,62	1,62	6,05	5,78	345,06	78,07	6,62	2,41	1,36	4,87	90,98	39,96	6,01	2,60	3,22	1,99	69,96	31,45	2,93	2,63	3,89	4,31	102,95	35,84	6,44	4,05	4,44	4,35	39,27	37,02	5,45	3,74	3,84	1,91	25,60	23,77	4,61	4,07
4,00	1,00	15,00	15,00	36,98	4,03	2,15	1,28	2,04	1,42	34,18	2,48	,74	1,36	7,51	5,96	25,95	2,10	1,41	1,54	2,16	3,91	47,81	7,56	2,30	1,18	3,03	1,83	35,47	3,19	1,16	1,34	4,35	3,37	19,86	3,07	2,97	2,30	4,45	5,26	33,56	5,93	2,46	1,18	2,53	1,87	24,92	3,47	1,21	1,37
4,00	1,00	16,00	16,00	8,08	2,53	2,45	,73	1,49	1,18	4,32	1,83	1,72	1,11	8,61	7,10	4,21	1,19	1,98	1,70	2,03	3,14	11,65	5,16	4,29	1,38	2,07	1,66	13,48	3,25	2,98	1,33	3,20	4,00	8,02	1,91	4,01	1,78	3,75	5,31	22,55	4,38	4,79	1,52	2,05	1,87	19,55	3,94	3,37	1,73
4,00	1,00	17,00	17,00	11,88	3,91	3,03	1,14	1,97	,77	3,87	2,80	1,23	1,36	7,94	6,26	9,26	2,56	2,95	1,55	1,63	1,95	10,05	6,38	4,75	1,51	1,91	1,09	2,07	3,00	2,44	1,42	5,38	3,91	6,46	3,73	5,98	3,99	4,54	2,73	3,38	7,38	8,23	2,15	1,82	1,10	1,40	4,43	4,93	1,77
4,00	1,00	18,00	18,00	11,18	5,10	4,91	1,17	1,01	,58	3,48	3,12	3,13	1,98	4,54	7,71	7,51	4,33	3,44	1,60	2,60	2,08	18,67	9,55	3,07	1,71	1,20	,93	5,85	3,72	2,13	2,37	2,78	3,20	8,24	4,05	3,00	1,53	3,42	3,34	7,64	4,99	2,37	2,34	1,61	1,04	2,68	2,67	1,78	3,47
4,00	1,00	19,00	19,00	4,62	2,31	3,02	1,28	1,33	1,22	4,97	2,88	1,70	1,15	6,83	6,89	4,06	,43	1,73	1,91	2,32	3,82	6,66	5,41	3,68	2,08	1,46	1,37	2,59	4,89	2,96	1,20	3,17	2,51	2,80	1,42	2,32	1,63	3,25	3,34	7,51	3,97	3,38	1,50	1,61	1,41	3,65	3,53	2,33	1,26
4,00	1,00	20,00	20,00	126,21	39,76	1,75	2,34	1,78	,95	116,29	29,06	3,02	2,11	5,11	3,45	181,04	48,00	1,27	2,09	3,87	2,64	11,14	10,90	1,49	2,61	1,96	1,22	18,60	9,20	1,33	1,82	4,51	3,13	29,16	16,74	1,66	2,97	5,40	3,19	16,98	8,52	1,52	1,81	2,41	1,58	14,33	4,91	,96	1,20
4,00	1,00	21,00	21,00	6,84	3,55	1,99	1,86	1,73	1,14	2,81	2,09	1,54	4,04	4,17	4,21	6,51	2,71	1,45	1,99	2,42	2,42	6,71	6,13	2,49	2,74	2,31	1,53	3,27	3,12	1,52	3,24	3,90	2,92	3,90	3,20	2,00	3,12	5,01	2,93	16,78	5,06	1,71	3,17	2,30	1,85	15,56	2,90	1,64	3,45
4,00	1,00	22,00	22,00	9,45	3,88	2,39	1,91	2,24	1,01	10,31	4,39	,99	1,90	9,00	4,44	6,94	3,59	2,51	1,28	3,26	2,95	6,97	3,62	2,18	2,18	2,90	1,09	7,09	2,98	1,24	1,27	4,23	2,92	6,90	2,52	1,81	2,60	5,54	3,34	10,17	2,02	2,16	1,61	2,89	1,24	7,77	2,00	2,04	1,29
4,00	1,00	23,00	23,00	2,06	8,24	1,80	,78	2,20	1,21	2,12	4,15	1,23	1,27	5,07	3,85	3,26	3,73	1,63	1,28	3,26	3,23	4,61	21,31	3,62	1,55	2,47	1,50	2,85	7,56	2,83	2,32	4,36	3,50	2,68	5,78	1,61	1,70	4,69	3,25	3,59	9,75	2,30	1,89	2,66	1,79	2,93	4,86	2,88	2,92
4,00	1,00	24,00	24,00	24,90	5,82	1,79	,77	1,46	1,04	30,13	5,46	1,69	2,91	4,33	6,54	13,79	6,23	1,23	1,23	3,31	2,36	36,44	9,49	1,42	1,24	2,22	1,25	37,47	4,18	1,14	1,44	4,54	2,87	21,94	6,18	,98	1,89	3,86	2,33	50,42	5,75	,61	1,45	2,74	1,33	40,74	3,08	,67	1,16
4,00	1,00	25,00	25,00	14,40	3,32	1,74	1,32	1,23	,96	11,23	2,41	,80	1,37	5,30	5,26	10,06	2,92	2,24	1,81	2,85	2,22	10,65	5,47	2,58	1,83	1,52	1,07	8,61	2,40	,91	1,99	2,53	2,22	7,01	3,97	2,35	2,55	3,45	3,37	14,30	6,07	1,65	1,83	1,92	1,55	12,89	2,84	1,32	1,34
4,00	1,00	26,00	26,00	11,87	5,17	2,85	1,62	1,13	,89	6,48	2,97	2,26	4,11	5,94	6,83	16,59	3,05	2,22	3,11	1,98	2,20	1,64	3,53	2,64	1,48	1,62	1,07	2,74	2,38	2,18	2,09	2,69	2,06	3,73	1,58	2,46	3,25	5,17	2,26	2,39	3,16	3,07	1,39	1,32	1,21	1,54	1,96	2,36	1,81
4,00	1,00	27,00	27,00	52,91	29,86	5,66	1,43	1,28	1,19	36,66	15,27	1,67	2,39	6,10	6,20	74,02	46,43	3,74	2,14	2,11	2,08	18,39	10,27	5,60	1,70	1,42	1,17	11,51	5,36	2,74	1,21	1,69	2,46	21,21	15,47	4,16	2,17	3,36	2,67	10,47	6,58	4,64	2,31	1,62	1,13	12,74	3,74	2,43	2,00
4,00	1,00	28,00	28,00	6,06	3,32	1,08	1,30	1,41	,84	2,86	2,31	1,16	2,41	4,94	3,88	2,60	1,96	1,42	1,15	2,69	2,19	8,49	4,44	2,21	1,23	2,02	1,31	6,76	3,15	2,01	2,00	3,31	1,86	2,45	1,48	1,85	1,42	4,93	3,11	11,29	3,20	2,69	,65	1,63	1,55	11,26	2,60	2,26	1,68
4,00	1,00	29,00	29,00	6,58	1,41	,77	1,31	1,90	,84	5,91	2,75	,67	1,90	5,87	3,76	8,02	1,45	,88	1,50	2,49	1,78	11,34	2,22	1,11	1,42	1,78	1,09	9,15	1,78	1,55	1,54	2,93	1,61	6,52	2,01	1,25	1,99	4,53	3,60	10,83	4,94	2,26	1,53	1,55	1,20	9,82	3,02	2,06	1,59
4,00	1,00	30,00	30,00	9,21	8,21	2,48	,78	1,23	1,42	7,24	6,05	1,51	2,11	3,58	5,49	8,76	4,67	,84	,80	2,55	1,95	6,93	9,69	3,37	1,68	1,91	1,81	6,41	8,57	2,18	1,75	3,54	4,22	8,61	5,15	2,69	2,61	3,48	3,64	8,47	7,04	2,70	2,28	2,71	1,77	6,84	4,80	2,18	2,36
4,00	1,00	31,00	31,00	8,60	3,41	1,67	1,05	1,99	,89	5,04	1,20	1,68	1,17	3,73	5,04	2,86	1,95	1,44	,86	3,57	2,34	14,71	4,61	2,54	1,44	1,99	1,25	8,81	2,06	1,73	,97	3,47	3,03	3,59	2,72	3,36	2,88	3,72	3,35	8,76	3,17	2,40	1,97	1,81	1,54	9,31	1,96	1,33	1,14
4,00	1,00	32,00	32,00	7,18	2,35	1,91	,97	1,25	,79	3,96	1,37	1,98	3,16	6,97	7,68	5,21	1,62	1,69	,78	3,58	2,37	2,01	3,30	1,70	1,04	1,68	1,13	2,39	1,93	,89	1,83	4,00	2,27	1,99	1,28	2,03	1,39	4,24	2,85	5,74	1,76	1,40	,79	1,63	1,26	7,02	1,63	1,11	1,48
4,00	1,00	33,00	33,00	60,65	30,06	19,07	8,19	4,14	3,33	46,53	29,94	12,63	9,80	5,88	5,97	82,92	41,58	27,02	8,10	4,44	5,92	14,33	7,47	7,04	2,89	1,89	1,74	13,95	8,69	5,47	3,68	4,95	3,06	14,65	8,04	9,07	2,41	3,03	5,36	9,59	3,88	3,81	1,54	1,34	1,62	5,76	3,56	3,45	2,24
4,00	1,00	34,00	34,00	19,37	2,88	1,39	1,56	2,52	,60	23,09	2,54	1,96	2,77	4,72	6,36	14,71	3,21	,58	1,04	3,22	1,74	42,89	3,37	1,77	1,09	3,48	,58	37,15	2,60	1,75	2,33	6,05	2,08	18,10	2,60	,67	1,58	6,23	2,08	51,24	3,88	1,57	,94	4,52	,69	40,50	3,04	1,64	1,09
4,00	1,00	35,00	35,00	22,15	4,79	1,87	,67	1,48	,78	10,53	1,86	1,25	1,35	3,89	5,18	5,76	2,90	1,55	,82	2,53	2,60	37,44	6,13	3,46	1,21	1,87	1,34	19,89	2,47	1,74	1,09	4,98	3,41	11,76	2,85	2,69	,98	4,16	3,03	16,23	2,41	3,11	1,21	1,66	1,49	14,50	1,71	2,28	,64
4,00	1,00	36,00	36,00	9,69	4,55	2,66	,82	1,46	1,09	6,92	3,02	1,03	1,63	6,45	3,80	7,16	2,93	2,56	2,29	2,91	2,00	15,81	6,63	2,60	1,23	1,94	1,51	11,87	4,37	1,97	1,89	5,70	3,50	6,57	3,00	5,40	2,90	4,10	3,53	9,33	2,87	3,62	2,13	1,72	1,23	7,82	3,49	2,00	2,50
4,00	1,00	37,00	37,00	22,96	2,69	3,13	,82	1,09	,82	9,81	1,08	1,98	2,34	5,89	8,13	13,98	3,08	2,56	1,55	1,68	1,52	24,35	3,41	2,20	1,34	1,31	,75	12,14	1,42	1,58	1,07	2,54	1,66	24,98	3,64	2,82	2,32	3,09	2,29	25,67	4,45	2,11	2,60	1,53	,61	16,22	2,64	1,57	1,74
4,00	1,00	38,00	38,00	4,36	3,99	2,32	,88	1,25	1,48	4,04	3,29	1,21	1,87	2,48	5,97	6,07	3,47	1,44	1,49	1,94	2,71	6,98	6,64	2,93	1,11	1,40	1,51	6,69	4,35	2,16	1,69	3,48	3,22	5,17	5,14	1,78	1,76	4,69	3,73	8,01	3,92	2,45	1,82	1,60	1,35	6,44	4,20	1,49	1,79
4,00	1,00	39,00	39,00	16,10	6,50	1,30	1,91	1,55	1,58	10,96	2,74	1,04	1,55	4,91	5,74	15,34	5,59	,71	2,20	2,73	2,55	14,37	7,12	2,04	2,06	1,69	1,35	9,92	3,20	1,73	2,35	1,95	3,45	13,20	4,76	2,25	3,72	4,05	2,65	10,99	4,30	1,67	1,67	1,36	1,51	6,07	2,26	1,16	2,44
4,00	1,00	40,00	40,00	41,93	4,23	3,85	2,11	1,28	,82	23,63	2,19	1,44	1,70	5,03	5,40	73,39	4,36	3,29	1,86	1,41	1,95	40,00	4,96	3,59	2,29	1,80	1,16	30,89	4,20	2,08	2,33	3,39	2,14	29,21	4,50	3,62	2,62	4,08	2,72	25,63	6,21	1,97	1,34	2,07	1,10	19,67	4,53	2,41	1,61
4,00	1,00	41,00	41,00	303,93	43,75	9,08	4,83	3,53	1,67	281,47	35,95	7,89	5,78	5,90	5,14	482,26	63,17	6,64	5,95	6,02	2,49	65,63	16,60	4,74	3,34	2,23	1,63	66,65	14,60	4,61	2,47	4,03	3,68	107,31	22,50	2,10	3,91	3,96	3,27	32,22	15,05	3,72	3,93	2,62	1,43	21,09	9,14	3,90	3,21
4,00	1,00	42,00	42,00	8,54	2,55	4,34	1,47	2,76	1,81	8,22	2,14	1,80	2,50	8,21	5,93	40,50	6,52	3,20	1,60	3,45	3,70	5,36	5,20	5,13	2,02	3,63	2,34	2,69	1,92	2,96	2,86	7,25	3,73	14,72	4,32	3,02	2,02	6,49	5,44	5,62	1,74	3,96	2,43	4,08	2,53	4,29	2,00	4,17	3,83
4,00	1,00	43,00	43,00	18,25	7,95	2,05	,63	,92	1,13	30,33	4,73	2,23	4,77	2,07	4,13	42,57	8,96	3,48	3,04	2,02	2,61	16,38	12,64	1,74	,95	1,04	1,43	13,70	6,07	1,14	1,00	2,60	2,73	18,86	8,82	3,50	4,09	3,10	2,45	25,23	10,39	1,88	1,63	1,60	1,26	16,07	6,59	1,18	1,37
4,00	1,00	44,00	44,00	16,89	11,74	5,26	2,14	1,85	1,11	13,68	11,40	7,40	3,25	3,87	5,38	28,00	5,86	2,80	2,89	3,27	2,17	11,66	10,37	5,60	3,43	2,81	1,64	9,11	6,01	4,53	2,23	3,89	2,39	14,23	7,26	4,93	4,13	6,30	3,08	15,32	9,25	5,07	3,46	2,69	1,64	10,66	5,81	3,21	3,69
4,00	1,00	45,00	45,00	6,33	5,74	1,44	1,26	1,50	1,27	8,85	4,01	,75	4,03	5,87	5,70	39,50	4,27	1,69	1,75	2,50	3,19	10,12	6,26	2,31	1,66	1,92	1,26	3,42	4,09	1,32	1,40	3,70	2,08	31,63	2,63	2,51	2,69	4,16	4,10	7,69	3,45	3,63	2,72	2,75	1,63	3,42	2,90	2,05	2,18
4,00	1,00	46,00	46,00	5,33	6,70	3,96	,86	1,14	,76	1,63	5,48	2,95	1,59	4,16	5,29	5,81	4,68	2,36	1,50	2,43	1,65	6,39	10,13	4,92	1,48	2,07	1,29	4,80	7,52	3,26	1,09	3,50	2,53	9,70	4,46	2,44	1,97	3,03	2,97	12,35	7,76	2,96	2,23	2,73	1,72	13,67	6,48	2,74	1,19
4,00	1,00	47,00	47,00	97,61	42,58	5,94	2,43	1,70	1,44	63,40	27,83	3,37	2,27	3,38	3,95	130,59	57,66	5,98	3,67	3,31	3,08	56,88	28,98	6,57	2,42	2,09	1,84	39,48	15,52	4,15	2,88	2,67	2,46	57,38	27,67	4,22	3,17	5,79	3,89	37,12	23,17	3,77	2,48	2,57	1,83	28,46	12,55	3,58	1,96
4,00	1,00	48,00	48,00	25,56	2,68	1,43	1,68	1,13	1,00	14,02	1,38	1,71	2,89	3,15	5,07	12,88	3,16	1,23	2,65	1,97	2,81	25,17	7,59	2,58	1,95	1,11	1,24	20,41	2,71	,96	2,27	1,86	2,23	14,74	3,54	2,18	3,70	1,74	2,98	16,73	9,56	3,21	1,89	1,67	1,51	15,54	6,09	1,98	1,63
4,00	1,00	49,00	49,00	34,57	9,00	3,27	,63	1,17	,88	12,79	3,45	1,50	1,93	4,02	7,20	14,85	5,41	2,74	1,25	2,11	2,19	38,91	11,70	2,55	1,14	1,42	,89	17,00	4,03	1,62	,82	2,70	2,26	19,29	8,09	1,56	1,80	2,28	1,92	25,65	9,16	1,99	1,54	1,41	,74	13,95	4,15	1,77	1,01
4,00	1,00	50,00	50,00	7,44	8,86	1,88	,44	,83	,96	9,84	2,42	1,57	2,49	3,38	3,62	11,56	5,51	1,60	1,40	2,01	1,58	13,09	22,05	3,42	,90	1,35	1,47	9,64	6,40	2,31	1,07	2,55	1,79	12,35	7,82	1,77	1,80	2,21	3,09	17,41	11,02	4,73	2,16	1,36	1,89	16,44	7,39	3,80	1,52
4,00	1,00	51,00	51,00	79,96	33,86	4,22	1,52	2,03	,98	60,95	24,56	2,86	6,51	3,54	4,60	138,82	54,79	4,81	2,88	2,78	2,07	15,13	11,76	4,22	1,90	2,94	1,18	11,42	9,50	1,94	1,88	2,54	2,81	21,40	14,36	3,74	1,47	5,68	2,44	10,35	9,91	4,29	1,43	2,82	1,58	7,77	7,31	2,13	1,65
4,00	1,00	52,00	52,00	446,66	69,06	11,80	2,07	2,50	1,89	172,03	25,76	4,85	3,66	5,51	3,82	989,48	142,00	20,11	4,18	4,71	2,30	114,04	23,90	5,07	,85	2,18	2,00	54,60	12,34	3,46	1,73	3,31	2,43	246,23	41,35	7,21	2,32	3,78	3,46	42,90	18,19	3,48	1,38	3,40	2,25	18,34	11,62	3,39	2,02
4,00	1,00	53,00	53,00	25,94	4,55	2,40	1,55	1,60	1,19	3,48	6,73	1,27	3,25	4,13	4,67	71,93	15,14	2,79	2,42	3,13	1,82	28,19	4,50	4,91	1,70	1,79	1,79	4,41	3,49	2,16	1,31	4,57	3,95	39,41	6,25	3,75	1,95	3,43	2,87	19,55	2,41	6,60	2,39	1,50	1,80	10,06	1,07	4,25	1,69
4,00	1,00	54,00	54,00	12,43	6,11	2,28	,90	,86	1,29	16,03	3,66	1,43	1,10	3,78	5,03	21,30	3,80	1,87	1,85	,84	2,18	23,07	4,51	1,81	1,89	1,81	1,32	20,12	2,60	1,13	2,05	2,73	2,88	11,51	2,85	1,09	2,48	1,44	2,62	24,65	4,70	,74	2,72	2,09	1,53	19,18	3,04	,49	2,30
4,00	1,00	55,00	55,00	1,73	5,58	1,37	1,14	,77	1,51	6,12	4,68	1,65	1,49	7,70	6,46	1,84	5,11	1,08	1,53	1,23	2,38	2,99	2,79	2,47	1,64	,98	1,57	6,25	3,38	2,21	1,72	1,84	2,97	1,50	3,25	,67	1,46	1,39	3,08	2,77	1,84	2,45	1,83	,93	1,81	3,40	1,65	2,30	2,40
4,00	1,00	56,00	56,00	22,78	4,57	3,38	1,26	1,53	,86	17,76	4,03	3,52	2,91	3,61	4,21	12,12	5,45	3,46	1,43	2,07	1,55	25,48	5,56	3,26	1,64	2,10	,82	23,20	4,51	2,49	1,78	2,85	1,84	13,67	4,07	2,15	1,71	4,40	1,59	11,76	3,81	1,64	1,42	2,69	,89	8,76	3,83	1,04	2,31
4,00	1,00	57,00	57,00	13,40	18,14	3,99	,68	1,45	1,15	14,09	11,08	2,50	1,31	4,05	5,74	6,67	10,34	2,40	,84	1,78	1,62	16,20	29,94	2,61	,48	1,21	1,46	12,07	18,14	1,19	1,52	2,48	2,99	17,44	17,85	1,34	1,15	2,65	3,12	46,55	24,93	1,06	1,11	1,06	1,94	24,66	13,69	,54	1,48
4,00	1,00	58,00	58,00	17,89	5,65	1,51	1,72	1,64	1,18	11,12	2,36	,68	2,67	7,33	4,16	13,14	4,99	1,85	2,93	2,53	3,36	32,63	11,04	2,73	2,12	1,75	1,45	24,29	5,31	,80	2,08	2,19	2,32	23,44	6,71	2,14	2,86	2,92	1,98	44,83	10,18	3,03	2,26	1,98	1,40	33,12	5,34	1,29	2,23
4,00	1,00	59,00	59,00	5,49	2,42	1,43	,98	1,55	1,00	3,82	3,17	1,23	2,29	5,46	6,36	1,98	2,12	1,18	1,43	1,47	1,66	9,28	4,67	1,70	1,60	1,76	1,39	7,93	3,62	1,29	1,57	4,26	2,18	5,53	3,38	1,63	1,97	2,08	1,88	17,67	4,33	1,86	1,89	2,21	1,56	15,24	3,97	,99	1,62
4,00	1,00	60,00	60,00	20,50	3,73	,69	,98	1,47	1,39	7,54	1,60	,76	2,55	6,81	6,32	15,13	2,94	1,06	1,17	1,81	2,59	21,60	5,70	,50	1,23	1,42	1,60	10,16	2,60	1,03	1,24	2,88	2,55	16,12	4,43	2,18	1,75	3,45	2,68	15,74	6,19	,93	1,26	1,99	1,37	10,35	3,88	1,34	1,24
4,00	1,00	61,00	61,00	110,74	45,26	3,56	1,22	1,83	,82	164,42	70,04	4,69	2,21	6,08	10,54	82,62	28,16	4,70	1,35	1,38	1,35	23,93	13,14	2,91	1,55	2,15	1,11	30,18	17,13	2,91	2,02	4,51	3,53	22,64	9,43	4,26	1,90	2,77	2,12	15,09	6,09	4,26	2,05	2,13	1,29	12,99	4,83	2,95	2,27
4,00	1,00	62,00	62,00	45,05	4,04	4,14	1,62	1,05	,80	35,72	2,44	2,21	1,30	4,95	4,41	20,64	3,02	3,11	1,34	1,48	,79	31,61	9,61	4,13	1,52	1,61	,83	20,27	4,61	1,40	,93	2,35	2,31	22,44	6,91	3,17	1,49	2,00	1,72	18,29	10,15	2,72	1,14	1,50	1,04	14,00	5,11	1,30	,88
4,00	1,00	63,00	63,00	9,47	5,72	1,42	1,04	1,17	1,02	5,94	2,45	1,23	1,72	6,32	5,72	5,04	4,37	1,60	,99	1,59	1,21	10,03	5,33	2,50	1,53	1,61	1,03	7,13	2,85	1,45	1,55	3,34	2,01	5,37	3,59	1,80	1,44	2,96	1,79	4,68	5,31	2,98	1,72	1,85	1,22	5,62	4,11	2,13	1,89
4,00	1,00	64,00	64,00	4,83	1,52	1,63	,73	1,02	,88	1,58	1,00	,71	1,86	8,24	8,37	6,09	,99	,73	1,64	1,15	1,47	3,69	4,04	2,59	1,60	1,29	1,33	2,56	2,19	1,48	1,39	3,38	2,67	7,09	2,04	1,07	2,06	2,43	1,94	3,55	6,54	1,58	2,23	1,32	1,32	3,99	3,81	1,10	2,02
4,00	1,00	65,00	65,00	20,12	9,62	1,46	,96	2,02	1,12	23,00	4,14	1,34	,84	8,04	5,44	23,23	6,99	1,60	1,30	2,16	1,82	10,61	11,10	1,90	1,16	2,44	1,18	12,84	6,10	1,74	1,67	5,05	3,16	13,33	8,20	2,13	1,87	4,89	2,88	7,00	9,15	2,91	1,20	2,07	1,46	5,23	4,33	2,03	1,33
4,00	1,00	66,00	66,00	15,46	2,35	2,67	1,12	1,48	,90	15,91	2,02	1,53	1,00	7,37	8,93	13,59	2,53	2,05	1,63	1,77	2,49	19,03	4,75	2,96	1,34	1,77	,87	19,39	2,34	1,99	1,04	3,14	1,64	22,45	4,25	2,44	1,43	2,90	3,09	38,92	8,22	2,89	1,24	1,97	1,05	31,97	4,63	2,55	,84
4,00	1,00	67,00	67,00	6,37	4,01	1,72	1,58	1,77	1,05	3,81	1,79	1,79	1,62	9,62	5,21	3,68	2,90	,94	2,30	1,69	1,42	8,18	5,98	1,35	1,66	1,50	1,00	4,04	1,32	1,47	1,86	2,44	1,26	6,69	2,82	1,34	2,80	2,96	1,94	11,86	3,29	,78	1,70	1,74	1,15	13,45	3,02	1,30	2,19
4,00	1,00	68,00	68,00	8,72	8,28	2,04	2,05	1,97	1,07	5,33	5,46	,78	2,51	4,47	4,37	4,20	4,25	1,61	1,55	2,22	2,73	43,14	15,38	2,20	2,33	2,60	1,34	27,37	9,81	1,38	2,28	5,00	2,49	22,67	7,40	2,79	2,41	3,47	3,13	50,28	14,17	3,48	2,43	1,94	1,50	40,57	10,19	3,00	2,70
4,00	1,00	69,00	69,00	8,03	2,06	3,26	1,29	1,45	,96	8,79	,82	2,16	1,74	8,90	4,58	10,29	1,42	3,37	1,59	3,42	2,07	13,37	6,07	3,15	1,50	1,63	1,07	10,74	3,02	1,88	1,69	3,99	2,47	14,25	3,20	2,82	2,00	4,91	2,52	15,18	6,07	2,54	1,76	1,50	1,05	9,30	3,39	1,08	1,66
4,00	1,00	70,00	70,00	22,54	3,12	,86	,44	1,54	,86	11,08	1,82	,59	1,11	7,84	7,46	13,98	3,19	1,24	,78	1,84	1,64	28,77	2,29	1,41	,45	2,10	1,13	18,39	1,95	,96	,87	4,34	2,72	12,88	3,16	1,19	,55	3,79	3,05	20,36	5,13	1,60	1,24	1,88	,99	24,00	2,72	1,06	1,23
4,00	1,00	71,00	71,00	33,76	3,12	,96	,99	1,56	,82	8,16	3,07	1,36	1,25	10,70	8,57	124,56	5,41	1,33	1,52	1,79	1,60	12,42	4,66	1,64	,87	1,47	1,21	3,42	2,96	1,14	,78	3,33	2,48	34,15	6,12	1,33	1,98	2,02	3,15	6,74	4,94	1,84	1,15	1,40	1,27	1,70	3,86	1,48	,90
4,00	1,00	72,00	72,00	440,13	59,17	3,75	2,01	1,80	1,76	297,79	41,90	1,12	4,67	4,15	6,01	867,66	137,95	6,84	4,25	4,20	3,50	167,22	21,27	4,20	2,03	2,23	1,74	114,21	12,67	1,51	1,30	2,58	2,67	317,29	46,73	3,93	3,65	3,77	2,88	127,23	19,90	5,28	2,57	2,54	1,89	75,19	11,94	4,44	1,81
4,00	1,00	73,00	73,00	13,53	3,44	1,74	1,29	2,07	,76	23,97	2,77	,42	2,15	4,40	4,10	8,63	2,41	1,78	1,00	4,04	2,51	30,94	3,57	3,17	1,35	2,42	,91	26,29	2,95	1,20	1,31	4,51	1,99	18,01	2,26	2,44	1,27	6,00	2,25	37,33	4,03	3,45	1,05	2,34	1,00	28,46	3,16	1,84	1,15
4,00	1,00	74,00	74,00	17,72	6,63	4,89	2,59	1,44	,69	13,14	4,59	2,11	2,79	3,87	6,80	26,01	6,06	3,37	1,69	1,88	1,77	20,03	4,63	4,92	2,54	1,56	,91	12,68	3,25	2,41	1,76	2,06	1,94	11,51	3,09	4,22	2,89	2,06	1,94	13,19	1,75	2,00	1,43	1,66	,97	10,35	1,30	1,42	1,67
4,00	1,00	75,00	75,00	18,38	5,28	3,92	,97	1,22	1,04	9,79	3,32	2,43	2,01	5,30	5,40	22,18	3,56	1,71	1,42	3,12	1,73	11,73	3,78	4,82	1,12	1,29	1,27	9,88	2,89	3,15	1,00	1,88	3,61	8,43	2,39	3,21	1,18	5,36	2,67	3,73	2,82	4,24	1,08	1,39	1,58	7,29	3,00	3,01	,90
4,00	1,00	76,00	76,00	1,37	3,15	3,28	,98	1,62	,76	3,73	1,56	1,75	1,33	5,54	3,80	,41	1,49	2,07	1,11	2,12	2,35	7,77	6,18	3,51	1,16	2,11	,87	13,40	2,96	2,39	1,40	4,35	1,95	5,03	2,57	1,60	1,13	2,23	2,60	29,78	8,07	3,16	1,06	1,90	1,00	27,05	6,36	3,11	1,27
4,00	1,00	77,00	77,00	7,76	7,01	1,27	1,42	1,22	,94	4,87	2,96	1,29	1,12	9,81	5,94	10,86	4,11	1,59	,91	1,48	2,03	6,04	10,01	1,63	1,45	1,90	1,29	7,25	4,19	,49	1,33	3,58	1,96	8,56	5,10	2,02	1,17	3,19	2,30	13,03	6,30	2,82	2,02	2,07	1,43	12,75	3,64	1,33	1,03
4,00	1,00	78,00	78,00	7,04	2,59	1,48	,93	2,05	1,09	8,76	2,62	,80	,64	5,33	6,16	4,65	,50	1,55	1,35	4,45	2,10	8,20	3,63	1,36	1,32	2,78	1,17	8,55	2,52	1,06	1,20	5,40	2,93	6,49	1,32	1,73	2,07	5,96	2,57	15,52	3,50	,87	1,60	3,50	1,67	10,85	2,58	1,16	1,59
4,00	1,00	79,00	79,00	7,87	4,66	2,33	,93	1,48	1,27	14,28	2,48	2,36	,90	5,79	5,45	5,34	4,48	2,50	1,57	1,85	2,29	10,30	4,04	1,93	1,50	1,72	1,41	18,37	5,06	1,94	1,26	3,43	3,06	11,05	3,65	2,66	3,42	2,82	3,38	25,75	6,91	2,25	2,75	1,65	1,72	26,43	7,82	1,71	1,96
4,00	1,00	80,00	80,00	22,62	5,40	6,25	2,29	1,82	1,65	33,08	3,50	5,67	3,88	5,54	4,80	6,69	8,19	5,56	1,59	2,68	2,13	17,07	8,23	8,54	2,80	2,15	2,20	17,32	4,40	6,63	2,32	3,20	2,55	6,75	7,41	4,81	2,14	2,74	3,10	15,49	5,23	8,44	2,05	2,21	2,28	10,55	4,03	6,90	1,92
4,00	1,00	81,00	81,00	87,11	42,96	8,59	3,03	4,03	1,61	75,04	34,61	9,57	3,54	5,29	5,24	79,18	44,12	9,76	4,37	3,91	3,18	54,46	10,99	3,24	1,16	3,61	1,62	47,21	13,19	4,09	2,23	3,94	2,04	40,08	10,80	2,98	1,75	5,22	3,37	45,99	4,30	3,74	1,07	3,57	1,72	30,90	4,44	3,65	1,73
4,00	1,00	82,00	82,00	35,22	8,01	2,38	1,93	1,07	1,08	35,08	5,65	3,19	1,73	6,21	3,85	6,37	4,61	1,51	1,47	1,90	2,26	29,47	16,47	1,72	2,55	1,62	1,80	33,13	6,68	1,27	3,13	2,10	2,54	13,09	6,17	1,47	2,51	2,95	3,26	22,97	8,82	1,87	2,89	1,60	1,84	19,45	5,67	1,78	2,86
4,00	1,00	83,00	83,00	25,11	5,81	2,24	2,74	,94	1,10	19,72	4,19	1,57	4,40	4,97	4,81	20,10	5,84	3,30	3,80	1,42	2,10	15,59	10,22	3,48	3,29	1,26	1,14	12,60	5,86	1,65	2,33	1,64	1,93	15,79	6,49	2,48	1,84	2,10	2,65	16,79	9,57	4,01	2,59	1,36	1,53	11,45	6,99	2,82	2,47
4,00	1,00	84,00	84,00	67,76	19,08	6,79	1,21	1,14	,96	30,27	12,58	3,67	2,37	6,36	6,38	126,41	20,47	6,78	2,21	3,43	2,59	24,04	12,99	5,27	1,88	1,66	1,02	7,35	7,80	2,61	1,93	2,22	1,99	26,97	6,46	4,29	1,97	3,94	3,04	9,76	5,85	3,30	2,06	1,91	1,21	3,69	3,90	1,98	1,66
4,00	1,00	85,00	85,00	26,95	5,41	3,56	1,58	1,01	1,16	24,37	2,90	2,01	,97	8,48	3,59	20,99	3,56	2,62	1,83	2,21	3,79	45,01	9,35	3,86	1,42	1,31	1,46	43,88	5,29	1,81	1,36	1,55	2,27	45,70	3,70	2,86	1,64	3,19	3,85	101,31	7,23	2,58	,89	1,38	1,22	75,14	6,29	1,82	,91
4,00	1,00	86,00	86,00	1,70	4,39	1,47	1,34	1,57	,79	3,41	1,63	1,75	2,19	8,51	4,92	3,07	2,38	1,59	1,43	3,08	1,57	3,87	2,86	1,57	1,26	2,58	,74	3,57	1,59	,76	1,36	3,50	2,01	,66	1,72	1,14	1,24	3,98	1,71	3,82	2,11	1,59	1,12	2,94	,97	3,91	1,87	,92	1,21
4,00	1,00	87,00	87,00	26,36	9,42	3,06	2,31	2,09	,55	12,75	6,78	2,53	2,69	6,39	6,47	21,25	8,18	1,74	2,66	2,43	2,50	24,60	10,60	6,67	2,55	2,35	,92	16,10	9,04	3,13	1,73	4,79	2,37	16,86	8,91	3,33	2,89	4,26	1,85	11,84	9,11	6,14	1,73	2,40	1,24	13,37	8,41	3,85	1,29
4,00	1,00	88,00	88,00	90,02	5,90	1,80	1,47	1,36	1,08	193,52	4,88	1,55	2,17	7,84	5,23	25,39	2,73	2,41	2,10	2,33	2,32	48,12	8,65	3,23	2,02	1,39	1,78	76,11	5,27	2,15	2,02	3,01	2,66	30,46	3,75	2,29	2,05	2,23	2,44	27,42	3,82	2,97	1,81	2,08	2,42	27,97	4,09	1,92	1,87
4,00	1,00	89,00	89,00	276,59	17,66	6,89	4,69	3,86	2,30	930,53	71,63	11,84	13,21	9,09	6,69	173,53	19,58	4,26	2,12	3,80	2,67	40,35	6,64	2,31	1,62	2,68	2,20	203,22	14,50	3,13	3,03	3,64	2,62	40,94	10,92	1,41	1,71	3,65	2,60	4,14	5,84	1,87	1,32	2,16	1,92	24,47	3,42	1,29	1,50
4,00	1,00	90,00	90,00	29,73	4,52	2,81	,50	1,21	,66	10,81	1,76	1,63	1,21	5,69	4,81	47,92	2,07	3,25	1,58	1,51	1,14	25,85	8,14	3,79	,83	1,47	,73	12,81	2,39	2,09	,64	3,91	1,74	30,18	4,27	3,81	1,48	2,53	1,39	24,71	6,56	3,90	1,44	1,92	,97	15,45	4,08	2,42	1,27
4,00	1,00	91,00	91,00	12,79	3,01	3,23	1,22	1,05	,79	11,21	,69	,99	,64	3,71	5,99	6,84	2,66	1,52	1,11	1,66	1,92	14,75	7,61	2,46	,93	1,47	,94	7,60	2,32	1,16	,91	1,81	1,31	8,40	4,45	2,28	2,03	2,90	2,42	16,94	9,21	3,40	1,05	1,98	1,08	8,11	3,73	1,48	1,04
4,00	1,00	92,00	92,00	10,40	2,08	2,53	1,18	1,43	,80	6,91	1,60	2,31	1,08	4,40	6,23	7,60	3,35	1,28	1,58	2,58	2,88	12,82	6,39	2,93	1,02	1,45	1,04	7,47	3,10	2,25	1,32	1,83	2,10	6,41	6,01	1,42	,96	3,40	1,91	5,40	7,35	2,43	,66	1,45	1,10	2,59	4,11	1,56	,74
4,00	1,00	93,00	93,00	5,63	3,60	2,98	1,40	,82	,71	2,37	2,92	1,31	3,60	7,46	5,79	5,48	2,97	2,60	2,01	1,66	2,44	8,09	7,91	3,67	2,10	,80	,91	5,11	4,55	1,56	2,53	1,32	2,41	3,74	2,15	2,64	1,99	1,21	1,93	9,12	3,25	2,89	2,37	1,06	1,01	8,24	3,22	1,75	2,28
4,00	1,00	94,00	94,00	32,67	3,75	2,20	,40	1,71	1,03	30,65	3,59	2,38	1,45	6,37	7,18	26,09	2,63	2,19	1,38	1,61	2,33	41,04	3,23	2,43	,68	1,90	1,25	29,67	3,97	2,71	,67	3,70	2,60	30,36	2,10	1,31	1,30	1,96	3,03	50,47	3,15	2,33	,87	1,62	1,49	33,94	2,29	2,44	1,24
4,00	1,00	95,00	95,00	24,45	5,29	3,46	1,06	,72	,67	18,73	2,53	2,67	2,31	4,97	4,64	22,18	3,54	2,18	,98	1,93	1,64	36,86	6,20	3,61	1,81	,99	,91	29,42	3,40	2,77	1,63	1,60	1,48	31,00	4,59	3,17	1,61	1,31	1,12	35,68	6,13	3,14	2,53	1,47	,89	31,77	3,47	2,15	1,68
4,00	1,00	96,00	96,00	6,48	5,33	2,44	1,44	1,32	1,16	8,78	5,69	1,22	1,50	5,27	4,31	15,64	4,45	1,67	1,09	2,12	1,62	22,68	9,32	3,53	2,18	1,39	1,13	10,02	5,80	1,48	2,51	2,30	2,03	5,31	3,62	1,81	1,44	2,14	2,08	14,85	6,64	2,80	3,03	1,79	1,35	6,99	3,51	1,87	3,08
4,00	1,00	97,00	97,00	155,16	63,96	7,84	3,52	2,88	1,79	312,74	70,23	11,04	5,86	8,89	4,95	278,13	62,56	4,49	2,79	3,98	2,71	27,85	30,17	1,79	2,18	2,15	1,03	69,39	27,10	2,63	2,57	3,16	1,67	39,00	26,01	1,44	1,28	2,89	1,96	17,47	23,07	1,85	2,15	2,11	1,25	18,60	19,44	1,08	3,41
4,00	1,00	98,00	98,00	50,28	6,89	2,13	1,30	,75	,89	66,33	3,58	1,29	4,11	4,26	4,28	21,22	4,84	2,13	1,55	1,28	1,89	23,45	7,34	2,66	1,63	,75	1,03	31,40	4,44	2,00	1,66	1,61	1,59	12,75	5,38	1,80	1,54	1,77	1,67	15,76	7,18	3,01	2,47	1,31	1,08	13,47	4,48	2,81	2,73
4,00	1,00	99,00	99,00	20,81	3,18	3,07	,99	,94	,50	14,12	2,63	1,95	1,94	6,73	5,37	11,68	2,43	1,86	1,31	2,12	1,58	21,59	2,73	5,95	1,51	1,07	,83	17,03	2,16	3,36	1,05	2,06	1,21	19,33	2,17	2,13	1,84	2,38	1,06	18,45	2,28	3,93	1,78	1,39	,96	15,94	2,13	3,11	1,02
4,00	1,00	100,00	100,00	23,83	10,55	2,18	1,55	1,87	,99	20,73	10,09	1,29	1,18	4,89	5,81	18,43	5,63	1,88	1,88	2,46	2,14	15,61	11,14	3,77	1,95	1,75	1,14	17,01	8,07	2,44	1,72	3,95	2,82	14,31	5,77	2,44	2,63	3,49	2,45	10,99	5,52	3,60	1,84	1,45	1,61	9,73	4,53	3,02	1,50
4,00	1,00	101,00	101,00	72,40	24,93	2,98	1,16	1,76	,92	101,93	27,03	3,94	2,34	5,31	8,25	44,71	27,35	3,45	1,42	2,45	1,78	14,87	7,11	2,19	1,18	1,82	1,34	19,22	5,83	1,61	,82	1,86	1,83	12,85	9,70	2,72	1,68	2,87	2,45	9,56	4,29	2,31	1,03	1,96	1,51	9,09	3,13	1,01	,97
4,00	1,00	102,00	102,00	33,64	7,51	2,57	3,10	1,57	1,14	18,64	5,89	2,02	3,93	4,92	6,06	38,70	8,47	3,30	5,43	1,23	1,95	7,31	7,35	1,68	2,51	1,62	1,13	7,04	4,88	2,07	3,01	2,10	2,08	22,59	4,93	2,01	3,31	2,23	1,60	16,87	5,90	1,74	1,90	1,51	1,51	17,16	5,45	1,64	2,53
4,00	1,00	103,00	103,00	3,17	1,97	1,20	,84	2,27	,99	4,86	1,52	1,09	2,61	9,54	8,62	4,01	1,87	,73	,70	2,05	1,68	3,34	4,73	2,22	1,52	2,47	1,10	1,55	1,89	1,70	1,77	2,46	1,97	7,17	2,63	2,55	1,55	3,42	1,73	3,42	3,52	3,24	1,95	2,57	1,19	2,07	2,56	1,64	2,19
4,00	1,00	104,00	104,00	3,50	7,21	1,75	,67	1,16	,93	2,71	3,91	1,18	1,22	7,65	5,79	4,52	4,14	1,65	1,20	1,94	1,32	4,55	6,06	1,52	,97	1,31	1,03	3,30	4,08	,98	1,58	2,87	2,18	4,51	3,42	1,58	2,96	2,83	2,22	4,12	4,68	1,40	1,25	1,54	1,02	3,14	2,46	1,49	1,35
4,00	1,00	105,00	105,00	21,74	4,07	2,55	1,33	1,22	1,06	6,98	2,11	1,39	1,07	4,38	7,86	13,14	2,79	2,40	2,01	2,39	1,79	16,99	5,88	2,20	2,09	1,47	1,06	6,62	3,10	1,76	1,57	3,43	1,83	12,31	3,35	3,96	5,30	3,80	2,12	5,98	3,88	2,49	4,83	1,64	1,25	2,66	2,76	2,07	3,85
4,00	1,00	106,00	106,00	20,61	4,59	2,75	,75	1,10	,80	15,29	2,54	2,07	,75	5,44	6,03	18,22	4,26	1,96	1,16	2,59	1,27	8,65	3,50	3,49	1,09	1,90	,81	7,07	1,96	2,73	1,74	4,17	1,67	9,42	2,93	3,87	2,40	4,36	1,73	7,31	3,77	3,21	3,12	2,85	1,07	8,93	1,98	2,49	2,66
4,00	1,00	107,00	107,00	105,33	17,77	4,06	1,40	1,18	1,14	69,54	11,92	2,87	2,80	8,91	6,35	114,27	20,80	5,64	1,43	2,62	2,17	58,96	14,54	5,63	1,16	1,60	1,25	40,55	8,70	3,20	1,29	2,92	2,16	44,45	9,84	6,32	1,15	2,06	1,77	23,97	6,30	4,80	,90	1,97	1,63	26,65	5,03	2,73	1,19
4,00	1,00	108,00	108,00	52,02	25,39	7,07	2,19	2,74	,90	56,61	24,26	4,45	2,32	4,81	8,70	105,62	40,78	6,59	1,50	2,17	1,67	17,69	7,14	7,32	1,78	2,03	,84	14,21	7,59	3,56	,79	3,34	2,01	25,09	10,54	5,79	1,11	2,93	2,01	5,71	5,34	6,01	1,73	1,72	,80	4,39	3,66	3,13	1,43
4,00	1,00	109,00	109,00	68,99	28,33	10,70	2,30	1,27	1,16	36,04	16,04	3,69	1,56	6,00	3,37	97,83	43,74	10,59	4,08	1,98	2,09	33,72	17,61	8,53	3,07	1,93	1,18	18,03	10,57	4,82	1,04	3,41	1,23	32,61	18,84	8,22	6,63	3,80	2,74	13,45	14,69	6,29	3,92	1,90	1,16	10,35	8,74	5,48	2,78
4,00	1,00	110,00	110,00	59,63	8,25	3,36	1,66	1,35	,80	33,79	5,84	2,24	2,12	4,75	5,08	61,08	3,96	1,79	1,08	3,82	1,58	44,25	13,59	2,15	2,28	1,74	,82	26,61	9,01	1,33	1,95	2,49	1,60	30,55	5,21	4,47	1,94	3,01	1,79	18,51	7,67	2,74	2,65	1,55	,90	16,41	6,57	1,62	2,51
4,00	1,00	111,00	111,00	81,16	20,29	5,73	1,21	2,59	1,60	66,18	8,58	4,18	1,52	6,41	4,74	80,04	37,95	6,98	2,53	3,82	2,91	13,46	7,04	3,04	,99	2,23	1,31	13,60	5,21	1,97	,95	3,97	2,36	17,93	11,04	3,96	2,29	4,01	1,56	15,78	5,82	2,09	1,60	1,99	1,18	11,98	4,70	2,32	1,40
4,00	1,00	112,00	112,00	201,58	22,85	4,53	1,38	1,00	,97	114,85	13,00	2,33	1,79	4,94	4,89	213,35	33,96	6,31	2,43	2,97	1,38	81,49	16,07	1,62	2,21	1,16	1,13	48,65	10,40	1,18	1,83	2,86	2,35	64,88	14,04	3,58	2,52	3,36	1,88	24,20	13,98	3,34	3,35	1,33	1,37	18,76	8,85	2,07	3,42
4,00	1,00	113,00	113,00	19,91	6,13	1,50	1,36	1,12	1,01	6,33	4,77	1,25	1,45	5,70	6,67	6,18	3,93	1,41	,98	1,24	2,47	22,73	7,32	2,14	1,50	1,46	,99	16,07	5,34	1,31	2,13	3,16	1,49	14,41	4,79	1,15	1,76	1,99	1,98	29,16	6,53	1,98	1,61	2,00	1,05	22,38	3,64	1,09	1,43
4,00	1,00	114,00	114,00	33,30	8,40	1,30	,79	1,38	,77	27,37	3,19	,74	1,42	4,93	8,53	33,52	8,02	1,18	2,02	2,48	1,34	34,65	13,99	2,03	1,07	1,44	1,17	24,13	5,12	1,31	1,27	1,70	1,46	27,94	11,44	1,90	,93	2,74	1,23	26,44	7,66	2,62	1,36	1,67	1,21	17,30	5,15	1,96	1,16
4,00	1,00	115,00	115,00	172,94	54,15	3,77	1,23	1,49	1,29	120,09	35,27	2,79	,89	4,69	3,39	226,93	69,46	4,86	3,10	2,57	1,70	55,19	19,55	3,17	1,06	1,66	1,01	34,00	13,91	2,38	1,06	1,88	2,34	66,48	21,61	3,31	1,16	2,02	1,53	10,46	8,41	2,01	1,25	1,47	1,18	10,25	6,29	1,86	1,08
4,00	1,00	116,00	116,00	7,33	2,77	2,00	1,23	1,50	,72	2,96	2,07	,98	2,33	6,94	5,13	8,88	1,87	1,84	2,06	2,92	2,41	14,35	5,56	2,68	1,04	1,53	,98	5,28	3,35	1,84	1,30	1,63	1,60	6,07	2,91	1,53	1,61	1,88	1,41	8,32	4,25	2,74	,52	1,01	1,03	6,66	3,04	2,00	,66
4,00	1,00	117,00	117,00	47,67	4,10	1,63	,90	,74	,61	53,53	2,33	,71	2,51	5,31	9,25	17,36	1,61	1,23	1,58	2,67	1,11	16,97	6,20	3,24	1,12	,89	,63	22,00	3,54	2,12	,73	1,39	1,47	5,45	3,32	2,06	1,53	1,43	1,15	12,00	7,57	2,01	1,09	,82	,85	13,90	4,89	2,41	,77
4,00	1,00	118,00	118,00	384,07	26,76	7,80	3,30	2,17	1,30	602,22	28,48	9,07	6,76	4,54	5,74	161,76	16,54	6,34	2,66	3,53	2,15	139,23	11,43	3,14	3,09	2,17	1,48	204,50	11,24	3,19	2,69	3,01	2,11	61,61	7,52	2,98	4,61	3,38	2,44	55,25	5,21	2,96	5,96	1,82	1,65	73,81	4,76	1,87	3,19
4,00	1,00	119,00	119,00	542,59	11,87	6,95	3,39	4,21	1,73	764,05	17,94	6,77	4,85	6,18	6,37	433,93	11,26	5,12	2,93	3,33	1,80	116,65	6,49	6,06	3,35	3,12	1,90	187,15	7,28	4,41	2,91	2,98	1,87	111,82	5,39	3,70	2,59	3,40	1,65	41,10	8,72	4,39	9,35	2,18	1,86	34,89	8,39	3,06	9,17
4,00	1,00	120,00	120,00	261,05	4,76	2,93	1,24	1,70	1,16	312,23	4,71	2,87	1,35	4,80	4,52	194,73	7,80	2,02	1,01	3,56	1,57	113,61	12,36	5,39	2,25	2,89	1,31	118,70	5,28	3,27	1,23	2,98	1,92	77,37	5,53	2,56	2,49	5,08	1,82	35,75	8,39	8,60	3,29	2,71	1,33	29,73	6,81	6,12	2,61
4,00	1,00	121,00	121,00	34,02	6,36	2,35	1,00	1,30	,50	16,95	3,07	1,79	3,04	5,21	4,31	41,94	4,28	1,49	1,50	2,36	2,31	52,90	16,10	5,66	1,51	2,00	,85	27,57	3,35	2,33	1,24	2,47	1,68	47,98	5,28	1,92	1,24	2,48	1,96	49,60	8,17	4,78	1,83	1,96	1,16	27,54	3,62	3,20	,84
4,00	1,00	122,00	122,00	4,69	8,61	2,32	1,18	2,47	,81	7,57	3,66	2,09	3,52	7,58	6,42	3,60	7,01	1,62	,97	2,61	1,86	7,33	11,93	3,22	1,58	3,22	1,32	4,92	5,51	1,82	1,79	4,33	2,21	4,06	7,38	2,17	1,64	4,87	2,08	12,62	7,86	2,84	1,93	3,06	1,49	7,35	5,29	2,57	1,52
4,00	1,00	123,00	123,00	15,67	6,62	2,88	,97	1,15	,72	9,24	2,28	1,27	1,58	3,14	5,74	9,39	3,79	2,15	,82	1,83	1,22	21,10	4,18	3,19	,86	1,44	,87	8,96	1,31	2,60	1,01	2,21	1,20	9,93	1,73	4,15	2,50	2,42	1,53	11,85	1,51	3,29	1,48	1,81	1,18	6,99	,61	2,75	1,36
4,00	1,00	124,00	124,00	19,53	6,73	1,99	,67	1,39	1,08	12,56	5,52	2,22	,96	9,42	4,74	9,74	2,23	1,71	1,56	1,80	1,77	22,43	6,66	1,76	1,10	1,86	1,09	15,24	6,29	2,24	,75	3,29	1,13	16,25	3,00	,75	1,48	2,64	2,30	23,39	4,43	2,31	1,20	2,17	1,34	10,76	4,58	2,03	1,23
4,00	1,00	125,00	125,00	9,59	2,25	3,52	1,19	1,00	,89	13,73	1,16	1,68	2,65	7,17	4,76	4,01	3,59	2,76	1,02	1,83	1,97	12,96	4,12	4,23	2,18	1,09	1,19	12,89	,99	2,09	1,22	1,82	1,46	8,60	3,48	3,03	1,68	1,98	2,27	14,75	2,98	3,62	2,02	1,33	1,48	8,78	2,31	2,14	1,40
4,00	1,00	126,00	126,00	29,24	9,05	1,97	1,09	1,10	,71	16,73	2,74	1,41	4,10	4,84	6,12	39,81	4,81	1,36	1,30	2,91	2,39	20,50	7,95	1,63	1,40	1,24	1,10	13,09	4,55	1,22	1,63	1,58	1,30	22,31	4,34	1,40	1,50	2,00	1,59	18,51	7,51	1,71	2,10	1,66	1,13	14,90	5,86	1,09	2,01
4,00	1,00	127,00	127,00	80,91	18,48	3,78	1,58	2,01	1,20	72,31	11,72	1,85	3,90	4,80	3,85	157,47	40,72	4,91	2,03	2,26	2,39	36,96	7,82	5,37	,98	2,81	1,42	33,90	5,41	2,11	,61	2,20	1,69	53,31	12,00	6,00	2,17	3,78	1,69	30,71	6,35	4,83	1,47	2,89	1,70	25,15	4,93	2,19	1,00
4,00	1,00	128,00	128,00	25,70	4,47	5,99	1,61	1,31	1,23	15,56	3,83	5,57	2,79	4,24	6,02	20,52	4,34	6,38	1,69	2,16	2,49	29,83	7,62	7,09	1,54	1,33	1,51	13,70	5,42	4,72	1,11	2,06	2,73	23,88	3,54	3,85	1,08	2,83	1,91	24,96	5,22	4,93	1,43	1,29	1,45	11,77	4,39	2,99	1,42
4,00	1,00	129,00	129,00	5,18	2,41	2,80	1,71	2,02	,72	2,26	2,51	1,65	2,67	5,43	7,43	2,84	3,13	2,39	1,95	1,73	1,76	7,09	4,72	4,30	1,31	1,69	,79	2,40	3,27	2,92	1,11	3,55	1,57	3,30	2,58	3,34	2,00	2,22	1,38	1,89	1,21	2,53	1,25	1,72	,92	2,18	1,55	2,18	1,61
4,00	1,00	130,00	130,00	5,23	2,16	4,20	,73	1,22	,69	2,90	1,95	3,10	1,85	5,52	4,91	5,06	2,24	1,60	1,23	2,48	2,72	10,10	5,66	4,90	1,26	1,52	,75	5,55	2,68	3,59	1,66	2,27	1,65	5,97	4,16	2,54	1,76	2,14	1,36	9,57	9,05	4,13	1,29	1,65	,63	5,37	4,47	2,84	1,83
4,00	1,00	131,00	131,00	13,94	4,86	1,39	,50	1,60	,81	8,37	1,84	1,46	1,20	6,12	4,84	9,45	4,40	1,07	,70	2,05	1,67	16,11	10,21	2,42	,77	2,01	1,36	7,36	3,66	2,05	,62	2,81	1,54	10,72	7,72	1,25	,66	2,87	1,80	7,94	7,41	2,91	,78	1,77	1,21	3,54	3,17	2,07	,81
4,00	1,00	132,00	132,00	17,10	4,54	2,35	,98	,99	,62	11,44	3,30	1,20	4,30	3,70	5,10	15,06	3,90	2,08	1,53	2,19	1,67	15,70	6,49	5,09	1,39	,95	,93	9,46	3,10	1,83	1,42	1,14	1,12	10,18	3,11	4,48	2,40	2,86	1,44	7,03	4,90	4,97	1,65	1,31	,96	6,42	3,23	2,07	1,15
4,00	1,00	133,00	133,00	75,72	37,51	2,45	1,38	1,54	,95	61,14	25,02	1,35	4,07	5,57	5,96	147,41	47,18	4,08	1,62	1,65	1,94	47,40	14,14	1,86	1,28	2,22	1,35	33,04	10,19	1,10	1,11	2,76	1,82	42,79	13,10	2,85	2,32	3,61	1,98	18,88	5,94	2,23	1,17	2,76	1,43	10,08	4,20	1,66	1,19
4,00	1,00	134,00	134,00	4,06	2,54	1,36	1,13	,73	,63	7,97	1,63	1,48	1,37	4,18	5,94	4,74	2,30	,92	1,49	1,02	1,86	10,24	5,69	1,92	,95	,63	,90	4,65	2,63	1,90	1,77	1,56	1,89	5,00	3,39	2,15	1,76	1,46	2,02	13,44	6,58	2,06	1,20	,93	1,53	9,40	4,62	1,87	1,49
4,00	1,00	135,00	135,00	20,06	5,02	2,83	,39	1,02	1,00	11,35	3,66	1,55	,91	10,17	7,24	14,45	5,46	2,22	,72	1,65	2,44	18,25	7,54	3,59	1,05	1,11	1,36	11,74	3,77	1,95	1,04	2,35	1,47	16,06	5,33	2,33	,93	,99	2,40	10,60	6,33	2,88	1,98	1,22	1,37	6,05	4,61	2,47	1,65
4,00	1,00	136,00	136,00	28,85	2,64	1,77	1,08	1,88	,88	17,66	2,76	1,15	2,84	8,25	7,04	32,44	2,07	2,21	1,02	2,73	2,52	58,50	4,75	1,13	,99	2,19	,96	23,63	1,89	,68	,96	2,19	1,15	41,79	2,75	2,69	1,83	3,74	2,13	34,22	4,90	1,28	1,04	2,19	1,05	19,39	2,35	,30	1,10
4,00	1,00	137,00	137,00	12,22	3,51	1,96	1,59	1,45	,90	8,81	3,13	,99	2,26	3,42	6,53	4,68	2,04	2,84	1,58	2,59	1,53	13,32	5,93	3,34	1,21	1,64	,96	10,04	4,65	1,70	1,26	2,19	1,31	5,26	2,98	3,11	1,59	2,27	1,69	6,43	5,00	2,00	1,33	1,38	,94	6,10	5,22	1,52	1,24
4,00	1,00	138,00	138,00	14,54	4,23	3,20	1,03	1,48	,75	12,06	2,26	1,80	2,00	5,64	6,25	10,53	1,47	1,84	1,42	1,50	1,20	6,84	5,27	2,95	1,04	,97	,79	8,42	3,09	1,98	1,03	1,21	1,29	5,56	1,61	4,79	2,70	2,47	1,53	11,54	4,96	3,68	1,09	,90	1,01	7,90	2,92	1,96	,83
4,00	1,00	139,00	139,00	31,91	10,55	2,62	1,12	1,56	,84	29,40	7,63	1,81	2,16	3,74	4,94	44,68	13,70	4,20	1,48	1,62	2,39	12,36	6,97	1,99	2,05	1,65	,98	9,11	2,94	1,47	1,01	2,53	1,64	15,16	4,12	4,23	3,55	2,79	2,69	8,66	3,19	3,45	2,78	1,99	1,08	5,62	1,14	1,53	1,66
4,00	1,00	140,00	140,00	7,76	1,97	1,66	1,61	,78	,51	9,08	1,55	1,21	3,44	4,28	4,91	3,33	1,41	1,62	1,40	1,72	1,59	4,06	3,64	2,61	2,14	,84	,88	3,26	2,20	1,08	3,05	2,35	1,74	1,61	1,64	2,14	1,30	2,48	1,25	13,40	3,21	3,37	1,63	1,02	1,19	8,35	2,81	2,47	2,43
4,00	1,00	141,00	141,00	23,35	4,82	5,95	1,76	1,77	,92	16,05	1,96	2,33	2,08	3,41	7,14	23,39	4,98	3,29	3,08	2,42	1,79	27,46	5,22	6,50	1,60	1,87	,94	18,71	2,30	3,28	1,10	2,13	1,93	15,97	4,37	3,49	3,58	4,12	2,18	20,37	2,51	3,59	1,66	2,09	1,06	16,07	1,89	3,50	1,37
4,00	1,00	142,00	142,00	187,50	41,91	5,60	2,30	2,43	1,12	160,67	36,61	3,16	5,17	7,25	4,26	331,33	62,49	4,70	4,82	3,48	3,56	29,63	8,51	3,57	2,29	2,19	1,05	32,35	8,03	1,97	2,15	2,73	1,94	47,71	13,60	2,33	4,68	3,70	1,82	21,40	8,25	2,05	2,59	2,18	1,15	20,48	4,98	1,49	1,92
4,00	1,00	143,00	143,00	327,41	44,07	12,35	3,31	2,00	1,03	120,27	23,35	9,03	4,07	4,64	4,84	450,86	52,20	15,44	6,31	4,69	5,28	169,23	21,77	9,43	2,95	2,17	1,42	90,37	13,33	6,17	2,78	2,76	3,05	227,24	25,27	12,56	4,32	3,70	1,49	120,99	15,61	10,51	2,85	2,46	1,56	78,45	10,47	6,63	2,60
4,00	1,00	144,00	144,00	40,22	7,12	7,43	2,77	2,54	1,91	88,11	6,01	3,31	2,73	5,57	6,96	160,72	14,50	10,17	6,59	4,63	3,55	29,45	8,51	6,95	2,41	2,38	1,50	17,73	4,67	3,82	1,54	2,98	3,12	75,79	5,48	5,38	3,89	4,08	1,83	16,76	8,38	7,37	2,02	1,80	1,56	8,29	4,27	3,37	2,32
4,00	1,00	145,00	145,00	66,00	7,85	2,11	2,70	2,38	,92	73,81	7,25	1,21	4,51	5,97	6,02	45,26	5,34	4,48	3,15	3,95	5,03	57,22	6,70	3,22	2,63	2,34	,86	73,50	4,78	1,45	2,58	2,89	1,92	26,90	3,82	3,00	1,73	2,82	2,35	55,45	2,78	2,05	2,44	1,91	,75	56,74	2,96	1,42	3,75
4,00	1,00	146,00	146,00	5,30	4,95	2,72	1,66	1,43	1,47	5,84	2,22	1,87	2,98	4,55	9,93	8,76	2,63	1,62	,95	4,01	2,31	10,91	7,77	3,49	3,25	2,86	1,58	4,90	4,68	2,02	2,44	4,36	4,82	6,81	3,68	3,14	2,76	4,97	2,02	12,72	10,20	4,13	4,90	2,96	1,78	7,86	8,58	1,85	4,73
4,00	1,00	147,00	147,00	6,52	2,67	2,48	1,39	1,09	1,23	13,26	2,27	2,69	3,39	4,48	7,52	3,72	4,41	1,31	2,00	2,34	2,43	13,43	3,08	3,45	1,98	1,07	,90	15,66	1,54	1,87	2,82	2,80	5,63	6,91	4,37	2,10	1,80	2,50	1,83	15,02	3,03	2,27	2,58	1,15	,84	9,99	,93	1,48	2,96
4,00	1,00	148,00	148,00	8,45	2,59	4,40	1,65	1,00	,84	5,51	3,38	2,55	3,44	4,84	7,21	6,21	1,68	1,96	3,23	2,28	2,34	10,34	6,85	5,60	2,43	1,89	1,16	7,46	4,87	3,36	2,39	2,21	2,07	4,74	2,55	2,70	1,93	3,06	1,71	16,78	5,88	3,74	2,87	2,14	1,01	13,02	6,17	3,16	2,63
4,00	1,00	149,00	149,00	22,14	13,85	3,16	1,32	1,10	,76	14,10	5,72	1,71	2,05	3,19	6,81	21,67	12,03	2,73	2,63	1,27	3,39	11,47	15,91	3,43	2,53	1,65	1,08	9,80	7,39	2,50	2,03	1,79	1,71	11,22	11,05	1,96	2,84	3,25	2,10	4,86	8,52	4,69	3,51	1,79	1,21	5,57	4,20	3,71	2,96
4,00	1,00	150,00	150,00	10,07	3,85	3,39	1,73	1,18	,78	5,36	4,48	2,73	3,63	4,78	5,48	13,11	2,14	2,65	1,06	2,16	1,76	11,99	4,44	5,61	1,96	1,45	,85	6,98	2,58	1,32	1,10	2,02	1,57	10,68	2,42	3,76	1,37	1,24	1,25	25,52	4,72	4,94	2,74	1,52	,89	15,30	2,66	2,47	1,94
4,00	1,00	151,00	151,00	51,89	11,47	5,06	1,15	1,52	1,18	37,42	5,91	2,52	2,56	6,46	3,43	106,12	19,13	4,05	1,34	2,24	2,64	14,26	6,18	6,33	1,09	2,33	1,57	13,02	5,39	3,59	1,60	3,26	3,00	23,13	7,70	4,14	,62	2,81	2,06	17,65	5,65	6,18	1,79	2,73	1,59	18,59	4,95	3,56	2,87
4,00	1,00	152,00	152,00	44,05	12,49	3,54	1,39	1,17	,68	23,98	7,10	1,90	3,92	3,01	3,66	27,35	6,83	4,36	1,71	1,24	2,07	47,02	13,64	5,88	1,21	,88	,64	30,57	8,73	2,39	1,10	2,30	1,43	29,52	7,16	4,39	2,19	1,03	1,22	23,07	10,09	4,76	1,41	,98	,66	19,15	8,73	2,93	,78
4,00	1,00	153,00	153,00	16,88	1,80	1,21	1,17	1,32	1,34	17,21	1,73	1,54	1,18	4,52	3,62	17,77	1,53	1,43	,87	2,66	2,17	25,31	3,74	1,78	1,59	1,76	1,52	24,68	1,84	1,68	1,14	2,45	2,21	26,97	2,00	1,10	1,16	2,63	2,21	26,19	3,96	2,70	2,39	1,71	1,18	19,63	2,14	2,27	1,48
4,00	1,00	154,00	154,00	18,30	1,94	1,12	1,12	,67	,88	24,00	2,41	1,23	2,74	3,86	4,43	7,47	1,76	,94	1,55	1,30	1,82	35,23	4,70	,67	2,08	,81	1,07	32,21	2,99	,59	1,99	1,51	1,65	24,09	2,78	,66	1,26	1,97	1,76	46,36	4,95	,92	3,37	1,26	1,07	32,89	4,99	1,25	3,16
4,00	1,00	155,00	155,00	11,82	2,33	1,48	,66	1,43	,64	12,25	1,78	1,49	,83	4,73	5,15	3,99	1,93	,85	1,02	3,73	1,63	30,79	2,34	1,94	1,25	1,98	,76	26,63	1,45	1,84	1,67	2,71	1,30	15,60	2,08	1,83	1,82	4,19	1,17	41,98	2,26	3,69	1,90	2,37	,85	41,51	2,02	3,03	2,30
4,00	1,00	156,00	156,00	8,02	4,98	4,89	1,03	1,75	,88	3,47	3,54	2,76	3,42	3,24	5,50	12,48	4,47	6,69	1,92	3,31	1,75	18,49	7,75	3,91	1,61	2,22	,98	11,52	4,93	2,50	2,16	2,53	2,11	11,56	4,81	5,32	1,59	4,47	1,80	29,24	8,84	3,73	3,40	1,78	1,00	17,65	7,34	4,17	3,21
4,00	1,00	157,00	157,00	48,33	16,89	3,48	2,18	1,75	1,69	34,66	10,03	2,41	3,92	3,81	7,15	85,87	17,37	3,73	5,39	2,28	3,47	20,28	7,88	3,02	1,91	1,48	1,93	13,25	5,43	1,93	1,97	3,36	2,62	24,84	7,95	2,69	2,26	3,24	3,12	47,74	6,15	3,02	1,98	1,88	1,86	18,87	5,52	3,02	2,25
4,00	1,00	158,00	158,00	10,12	2,33	1,57	,70	1,76	,88	12,34	1,12	1,96	2,88	4,62	2,74	23,96	3,83	2,47	1,76	4,13	2,39	19,15	3,63	3,17	1,33	2,36	,83	12,31	1,47	2,37	,93	2,28	1,45	11,99	3,03	4,05	2,58	4,12	1,66	16,74	5,71	5,27	2,16	2,54	,90	12,89	3,50	4,01	1,47
4,00	1,00	159,00	159,00	24,07	4,77	4,83	1,61	1,02	,58	57,19	4,54	2,84	1,98	5,95	4,70	3,47	3,73	3,75	3,02	2,46	2,29	32,72	15,72	7,43	2,89	1,48	,70	39,73	6,95	3,92	1,89	2,71	1,28	8,17	5,35	6,31	2,39	3,53	1,49	8,13	10,97	8,62	3,17	1,64	,75	9,70	7,69	5,78	2,37
4,00	1,00	160,00	160,00	14,47	15,06	2,85	1,29	1,90	,76	15,21	5,43	2,25	2,08	4,22	4,67	19,86	9,28	1,91	2,05	3,24	1,65	33,09	43,42	7,54	1,85	3,11	1,08	12,41	11,21	3,87	2,12	2,07	1,89	26,49	13,94	3,48	1,81	5,02	1,69	42,15	24,64	6,76	2,21	3,53	1,42	22,88	14,16	5,25	2,83
4,00	1,00	161,00	161,00	22,31	15,60	6,88	1,99	1,69	1,28	9,80	5,92	3,19	2,17	3,92	6,31	34,04	30,54	8,76	3,22	3,10	2,52	19,70	15,88	4,16	2,52	1,76	1,31	8,09	5,84	2,59	1,55	2,56	2,00	19,98	11,87	3,93	2,47	4,44	2,43	22,38	9,61	2,68	2,70	2,23	1,28	14,49	4,76	1,73	1,66
4,00	1,00	162,00	162,00	23,23	6,65	4,61	3,13	1,41	1,11	7,83	3,99	2,46	3,18	4,12	4,77	37,05	11,42	6,29	4,10	3,69	2,29	16,83	3,17	4,98	1,99	1,45	1,12	8,51	2,90	2,43	1,74	1,50	1,52	17,58	3,53	3,72	2,36	3,64	1,16	13,13	3,54	7,12	1,88	1,55	1,06	6,20	2,62	4,67	1,32
4,00	1,00	163,00	163,00	10,93	7,86	2,56	1,67	1,33	1,53	4,25	4,11	1,22	2,93	5,74	4,73	8,21	4,95	1,91	2,36	2,12	2,28	15,70	8,40	3,71	2,23	2,35	1,25	6,09	5,57	1,75	1,66	2,77	1,64	9,73	4,19	1,30	2,18	2,42	1,91	12,78	5,58	2,80	2,17	2,50	1,26	9,79	6,26	2,25	1,91
4,00	1,00	164,00	164,00	9,80	5,60	,97	1,45	2,12	1,40	5,09	4,16	1,01	1,84	4,64	4,00	8,02	4,16	1,14	1,48	3,51	2,40	19,14	8,72	2,94	1,93	2,38	1,39	12,58	4,78	2,00	1,32	2,40	2,14	8,55	4,05	,90	2,11	3,86	2,33	23,31	6,82	2,72	1,49	2,22	1,50	20,29	4,29	2,15	1,28
4,00	1,00	165,00	165,00	13,34	6,40	2,41	1,19	,90	,72	7,64	5,53	1,32	2,31	2,73	4,04	21,00	4,20	5,02	1,57	1,43	1,99	8,13	10,33	2,22	1,39	1,40	,72	10,00	6,36	,97	1,34	1,32	,96	7,81	3,97	2,35	1,85	2,25	1,46	6,01	1,25	2,19	2,00	2,12	,69	2,72	1,90	1,32	1,96
4,00	1,00	166,00	166,00	192,88	43,14	3,49	1,94	1,46	1,18	106,29	17,10	1,75	3,11	4,31	4,05	542,08	114,62	11,28	5,30	6,61	3,64	72,57	23,94	3,19	2,24	1,89	1,52	34,14	10,13	2,11	1,12	1,53	1,79	154,45	44,90	5,73	2,66	4,14	2,81	53,42	22,91	3,22	2,47	2,17	1,50	28,45	13,25	2,11	1,75
4,00	1,00	167,00	167,00	107,08	11,87	4,30	1,73	1,83	,85	12,83	6,75	2,53	3,99	3,77	4,39	434,60	10,68	2,86	2,42	2,52	1,55	51,27	18,29	3,94	1,29	1,90	1,31	12,85	8,41	2,71	1,16	2,87	1,55	146,89	12,26	1,90	1,29	5,02	1,32	28,77	18,90	2,53	,97	2,12	1,61	21,35	13,85	1,70	1,14
4,00	1,00	168,00	168,00	45,34	7,21	1,34	1,47	1,46	,69	26,93	3,11	1,72	1,63	3,72	3,52	40,62	8,15	1,20	2,48	2,46	1,57	71,92	12,58	2,16	1,99	1,46	,94	46,98	5,02	1,28	1,70	2,11	1,47	51,97	8,64	1,78	1,80	2,26	1,26	59,98	7,88	3,04	1,21	1,64	,97	48,79	5,70	2,28	1,44
4,00	1,00	169,00	169,00	14,25	11,19	2,75	1,21	1,00	,85	7,73	2,92	2,72	2,31	4,63	6,37	26,52	8,88	2,27	2,40	2,59	2,14	15,41	12,13	1,61	1,66	1,66	,90	7,28	5,40	1,69	1,78	1,66	1,59	21,93	8,29	1,47	2,98	1,88	1,75	21,91	8,14	2,80	1,95	1,39	1,00	10,87	4,34	2,03	1,46
4,00	1,00	170,00	170,00	16,36	6,98	1,81	1,23	1,29	,40	12,29	2,68	1,66	1,97	4,33	2,69	13,16	3,19	1,21	1,33	2,02	2,11	28,40	9,59	2,58	1,28	1,29	,43	21,72	4,63	1,69	1,73	1,65	,71	20,60	2,92	1,40	1,33	1,85	1,28	57,24	4,07	3,36	1,27	1,25	,79	42,85	3,56	3,14	1,68
4,00	1,00	171,00	171,00	20,43	5,19	2,86	,95	,87	,97	16,61	2,87	1,93	1,98	4,75	4,47	9,26	2,71	1,84	1,40	1,62	1,66	18,35	13,02	4,57	1,28	1,44	1,09	15,14	6,87	3,70	1,36	1,47	1,67	13,16	6,03	2,17	1,05	1,26	1,60	18,68	11,05	4,39	1,38	1,18	1,05	14,96	7,23	3,50	1,67
4,00	1,00	172,00	172,00	16,27	12,18	3,09	1,03	1,04	1,10	9,14	8,81	1,90	3,68	3,30	4,22	10,10	9,89	2,70	1,50	1,55	1,77	17,92	10,58	7,14	,91	1,31	1,32	10,23	9,57	3,33	,86	1,33	2,12	12,48	7,82	3,98	1,03	1,91	1,68	13,81	7,30	5,27	1,05	1,16	1,50	7,84	5,53	3,80	,74
4,00	1,00	173,00	173,00	5,36	5,26	6,05	,67	1,08	,93	4,57	3,76	3,15	1,18	3,04	3,78	,90	3,20	5,24	1,43	2,06	1,98	9,17	8,48	4,53	,80	1,58	,94	8,05	6,69	3,05	,51	2,23	1,62	2,81	4,16	3,84	1,13	3,03	1,58	6,21	7,01	4,00	,86	1,55	,94	9,34	8,99	2,87	,89
4,00	1,00	174,00	174,00	100,39	22,09	3,20	1,77	1,57	,98	75,27	19,65	2,95	1,82	4,82	4,63	96,38	30,33	3,54	2,42	2,15	1,67	46,21	11,11	1,74	1,75	1,79	1,07	41,20	9,38	1,46	1,50	2,45	1,12	38,07	11,45	1,56	1,54	2,97	2,16	28,22	7,50	1,05	2,02	1,78	1,00	27,28	6,97	1,17	1,71
4,00	1,00	175,00	175,00	8,47	7,15	1,51	1,01	,92	,78	7,54	3,95	1,68	1,72	2,56	5,38	13,56	4,09	,99	1,10	2,20	1,31	7,36	7,11	,99	,69	1,25	,73	2,78	6,41	1,03	,93	2,39	1,16	10,38	7,36	,79	,92	1,51	1,88	18,92	11,36	2,25	,98	1,35	1,08	13,39	9,33	1,96	,85
4,00	1,00	176,00	176,00	18,24	7,54	4,10	2,21	1,20	1,02	28,33	5,59	1,80	2,15	2,84	3,59	7,43	2,97	2,83	2,39	1,76	2,07	16,94	15,48	3,11	2,47	1,30	1,16	21,97	7,57	1,22	2,11	2,16	1,80	29,22	5,68	1,85	1,61	2,21	1,93	17,54	12,87	2,10	2,57	1,49	1,37	38,05	7,49	1,00	2,75
4,00	2,00	177,00	1,00	227,20	20,66	5,77	1,48	1,32	1,11	130,87	6,10	3,35	4,28	2,75	2,65	164,94	13,29	4,69	2,89	2,39	1,67	320,40	84,55	6,40	1,53	1,70	1,36	208,89	35,25	3,60	1,33	1,39	1,54	282,79	38,95	3,24	2,20	2,10	2,04	286,89	60,81	5,73	1,40	2,07	1,74	222,98	42,80	4,64	1,43
4,00	2,00	178,00	2,00	16,72	9,32	1,44	,87	,74	,95	12,80	3,34	,61	,80	1,26	1,91	17,84	6,74	1,64	1,39	1,68	1,54	16,37	10,16	2,38	1,37	1,11	1,25	15,55	4,41	,95	1,16	1,72	1,64	10,54	6,10	2,01	1,93	1,45	2,31	17,24	5,06	1,69	1,27	1,25	1,43	18,39	3,57	1,07	1,16
4,00	2,00	179,00	3,00	37,29	4,42	,89	,71	1,18	1,54	4,30	1,35	,62	,87	1,36	2,97	137,63	3,15	1,55	,95	2,41	2,32	36,65	4,98	1,23	1,54	1,48	1,85	7,40	1,83	,70	,91	1,57	3,79	81,97	2,95	1,47	1,07	2,74	2,68	35,37	4,18	1,01	1,93	1,42	2,02	18,07	4,21	,93	1,63
4,00	2,00	180,00	4,00	94,49	15,61	3,36	1,89	1,51	1,98	201,47	13,35	3,12	1,91	2,21	4,17	228,88	47,57	7,08	3,60	2,25	3,10	34,27	4,48	2,23	2,08	2,33	2,13	63,45	4,57	1,14	2,00	2,05	4,98	62,85	12,78	2,47	3,84	3,20	3,31	39,15	4,00	1,61	2,57	2,13	1,93	32,77	4,36	1,38	3,28
4,00	2,00	181,00	5,00	13,32	7,70	1,94	1,56	1,13	2,22	15,78	3,73	1,60	1,95	1,86	3,67	2,34	4,36	1,54	1,86	1,58	2,31	12,07	11,43	1,85	1,90	,88	2,57	9,39	4,79	1,30	1,78	2,26	5,99	2,80	6,28	1,68	3,14	2,39	3,74	11,40	11,26	1,55	2,64	,78	2,45	11,15	6,87	1,33	2,06
4,00	2,00	182,00	6,00	7,48	4,31	3,54	1,62	1,67	2,29	9,83	3,52	3,16	1,55	2,16	3,59	9,33	3,08	2,17	2,06	2,73	3,40	21,97	4,50	4,62	2,09	1,83	2,64	10,50	3,21	2,67	1,72	3,10	5,54	13,11	3,04	1,59	1,82	3,43	4,01	23,26	4,59	3,10	1,44	1,80	2,71	14,32	2,93	2,11	1,89
4,00	2,00	183,00	7,00	30,11	3,53	3,01	1,09	1,89	1,99	15,15	1,72	1,68	1,54	2,93	3,32	17,14	1,37	1,33	1,14	2,01	2,40	32,99	5,03	3,70	1,20	1,59	2,05	17,80	2,54	2,15	1,19	3,10	4,22	28,38	2,18	1,94	1,22	1,62	3,54	23,61	3,76	2,51	1,03	1,49	2,34	14,10	2,86	1,43	1,17
4,00	2,00	184,00	8,00	1,29	4,69	1,65	1,24	,65	1,95	1,24	2,84	,89	1,48	1,18	3,91	3,38	4,57	1,16	,92	2,30	2,96	3,46	12,18	1,50	1,23	1,09	2,39	4,01	4,37	,75	1,14	2,40	3,94	4,48	5,87	2,06	2,72	4,16	5,13	15,02	4,55	1,85	1,44	1,89	2,42	11,49	2,14	1,39	1,69
4,00	2,00	185,00	9,00	8,72	4,18	2,15	1,59	1,99	1,56	7,70	3,04	1,45	2,04	4,44	4,50	8,63	1,53	1,56	1,82	2,44	2,41	6,18	7,55	1,84	1,74	1,76	1,69	7,00	3,99	,97	2,83	5,72	4,62	3,15	2,79	2,72	2,81	3,06	3,10	7,50	8,06	2,28	2,26	1,95	1,51	5,97	6,83	1,48	2,72
4,00	2,00	186,00	10,00	18,28	2,57	1,61	1,04	2,13	1,58	17,64	1,90	1,54	1,20	2,90	4,59	11,10	2,49	1,56	,75	3,64	1,63	40,50	5,16	1,77	1,07	2,84	1,53	24,38	2,49	1,72	1,54	4,58	4,25	29,69	2,31	1,12	,89	4,87	2,54	63,59	4,76	1,37	1,05	2,88	1,66	34,96	4,65	2,39	1,24
4,00	2,00	187,00	11,00	27,55	3,57	2,70	1,15	1,08	1,69	19,31	3,02	3,13	,95	1,73	3,01	8,64	2,60	2,87	1,38	2,16	2,02	36,43	6,61	3,53	1,42	1,13	2,06	24,75	4,15	3,31	1,39	2,31	3,60	21,85	3,35	2,96	1,79	3,80	2,64	44,39	4,59	2,40	1,11	1,09	2,20	29,32	3,78	2,22	1,44
4,00	2,00	188,00	12,00	62,29	9,41	2,02	1,31	1,79	1,03	188,95	4,89	1,13	1,27	1,36	2,26	6,44	7,91	1,53	1,69	4,89	1,67	12,97	9,60	1,97	1,73	2,52	1,12	41,92	6,17	1,46	1,61	2,69	2,27	5,06	7,10	1,46	2,02	6,10	1,80	4,37	4,09	1,75	2,10	2,66	1,11	9,52	4,14	1,71	1,77
4,00	2,00	189,00	13,00	603,05	55,94	11,39	8,20	3,91	3,50	1135,27	71,06	14,99	12,90	7,23	5,55	271,33	31,27	6,91	5,59	3,46	4,06	198,98	31,51	4,53	4,66	3,15	2,65	356,58	28,90	4,95	6,31	4,44	4,27	91,12	19,11	4,01	6,83	4,81	3,65	94,77	29,47	2,65	3,28	2,65	2,53	108,13	19,99	1,57	3,65
4,00	2,00	190,00	14,00	63,88	5,44	3,39	1,20	1,31	,80	68,06	3,19	1,75	1,45	1,92	1,77	102,21	9,56	4,17	2,46	1,88	1,07	27,77	10,60	4,02	2,05	1,75	1,19	25,67	5,83	2,17	1,54	3,09	1,52	27,80	8,32	3,04	3,53	3,36	1,74	23,71	9,06	2,70	2,95	2,84	1,41	29,65	7,03	2,63	2,35
4,00	2,00	191,00	15,00	13,83	3,97	1,72	1,62	,88	1,41	34,05	1,65	1,92	1,47	1,46	2,30	2,62	1,37	1,58	2,11	3,06	1,87	7,77	26,66	2,92	2,56	1,45	1,88	14,42	4,97	1,41	2,21	2,47	2,90	3,61	5,42	1,85	1,88	3,49	4,09	9,66	15,96	4,66	2,34	2,20	1,85	8,91	5,72	2,54	2,49
4,00	2,00	192,00	16,00	8,16	1,61	1,41	1,29	1,39	1,13	6,76	1,17	,63	1,37	1,28	2,02	6,10	,77	1,77	1,36	1,49	2,41	5,27	9,78	5,57	2,63	1,84	1,66	2,46	2,27	1,76	2,03	2,66	2,38	3,05	1,05	2,70	1,27	4,06	2,07	2,69	5,13	5,49	2,48	1,98	1,71	2,92	2,94	3,24	2,14
4,00	2,00	193,00	17,00	3,22	6,41	2,63	,76	,99	,89	4,83	2,53	2,54	,63	2,14	1,87	2,82	6,42	2,59	1,35	2,16	1,74	5,15	10,81	3,51	1,07	1,68	1,30	5,06	4,69	1,88	,67	1,75	2,48	4,09	7,42	3,09	1,27	3,45	2,89	6,64	5,20	4,72	2,07	1,89	1,53	7,84	3,92	2,30	1,15
4,00	2,00	194,00	18,00	11,53	6,08	3,62	,91	1,75	,57	3,55	3,23	2,72	1,15	2,39	1,88	14,16	3,44	3,00	1,07	2,59	1,94	23,95	8,38	4,38	1,79	1,85	,69	7,80	3,72	3,28	,92	3,44	2,07	12,98	2,67	3,58	2,05	3,93	2,10	32,02	4,14	4,20	2,40	2,08	1,01	14,87	2,27	2,31	,92
4,00	2,00	195,00	19,00	28,76	9,77	4,83	1,09	1,79	,72	9,52	2,36	2,63	,40	1,86	1,63	57,71	12,90	3,61	,91	2,56	2,03	22,92	2,92	4,80	1,68	2,00	,93	15,71	1,45	3,26	1,38	2,76	1,38	31,60	5,83	2,59	,88	6,14	2,22	26,83	4,28	4,82	2,55	2,02	1,18	20,67	2,91	4,79	2,45
4,00	2,00	196,00	20,00	2,83	3,14	1,60	,76	1,81	1,45	20,24	3,14	1,51	1,76	2,25	2,52	23,51	3,50	2,08	,80	3,43	1,97	4,65	8,85	2,87	1,84	2,78	1,67	6,90	4,33	1,50	1,67	3,64	2,44	7,66	4,52	1,33	1,71	6,13	2,00	1,44	7,36	2,43	2,48	2,40	1,54	2,15	4,50	2,34	2,42
4,00	2,00	197,00	21,00	9,42	9,59	2,38	1,06	1,35	1,69	88,42	5,94	1,69	1,81	2,81	2,12	53,28	6,87	1,94	,70	2,71	3,07	10,37	13,96	2,72	2,67	2,11	1,92	22,43	7,84	1,64	1,72	3,15	2,38	30,42	7,67	1,75	2,73	3,68	3,87	6,43	7,68	2,68	3,60	2,15	2,01	13,53	5,00	1,91	2,87
4,00	2,00	198,00	22,00	81,60	18,37	2,27	1,53	1,37	1,48	172,57	63,87	3,09	2,13	2,39	2,32	87,49	5,22	2,54	1,80	2,46	2,90	34,78	4,02	2,77	2,13	1,60	2,34	54,32	13,85	1,99	1,87	2,01	3,33	28,97	4,28	1,47	2,11	4,06	4,55	14,28	7,00	2,59	2,80	2,12	2,72	23,17	7,54	2,25	2,55
4,00	2,00	199,00	23,00	53,21	5,60	2,75	3,27	2,56	8,22	28,34	6,14	2,77	8,79	10,15	30,29	185,29	8,72	7,35	5,59	13,92	33,81	38,28	10,34	2,51	4,61	2,35	10,15	13,50	9,61	6,65	23,80	26,73	114,46	95,68	9,32	8,92	11,66	11,75	23,18	34,27	8,15	2,33	5,58	2,18	7,96	15,52	8,48	5,12	11,61
4,00	2,00	200,00	24,00	73,21	31,20	3,19	1,34	3,36	11,40	64,80	20,65	2,50	3,27	8,15	41,64	125,27	49,65	3,62	3,78	6,90	37,73	32,95	18,61	4,58	2,31	4,59	13,26	20,33	13,90	8,37	18,44	44,04	139,36	48,75	20,74	3,31	7,45	24,72	36,45	33,75	10,76	4,55	1,17	4,20	9,49	16,17	7,74	4,71	5,02
4,00	2,00	201,00	25,00	7,41	4,58	2,22	1,34	4,76	7,77	53,40	4,88	4,30	3,67	20,14	44,14	18,10	5,39	4,36	6,32	21,60	43,59	6,36	6,27	2,91	1,16	6,87	9,20	13,14	6,86	6,39	7,62	70,71	105,10	13,38	5,86	3,25	6,42	31,55	43,98	6,70	4,52	2,99	2,10	5,21	7,32	12,63	5,07	3,42	3,23
4,00	2,00	202,00	26,00	12,11	7,57	1,81	1,11	2,14	1,71	22,91	4,20	2,67	1,39	5,89	4,92	4,23	4,75	3,01	2,84	5,61	6,35	10,67	9,88	3,11	2,09	2,96	2,10	5,96	4,51	3,35	3,23	10,26	10,08	2,78	8,53	6,82	3,68	7,54	19,65	6,66	9,25	3,23	1,61	2,89	1,98	1,99	5,58	2,94	2,16
4,00	2,00	203,00	27,00	20,38	3,07	3,64	,44	1,60	1,47	16,03	2,76	1,60	1,39	2,68	7,28	14,24	4,09	3,74	1,01	4,60	5,33	25,13	7,40	5,24	,85	1,99	1,36	26,61	5,01	3,66	1,10	3,63	4,98	26,22	6,06	5,45	1,38	4,89	8,51	25,59	7,90	5,85	1,49	1,53	1,46	18,92	4,94	3,25	1,56
4,00	2,00	204,00	28,00	80,50	23,65	2,67	1,69	1,52	2,11	27,61	20,26	2,67	2,86	2,94	9,20	149,71	32,59	4,68	2,61	6,33	18,60	46,99	16,29	2,42	2,62	2,15	2,01	15,80	10,23	1,45	4,14	8,42	8,75	55,58	17,34	4,17	3,11	6,06	23,03	20,12	8,55	1,22	3,21	2,24	1,81	11,96	6,81	,96	2,66
4,00	2,00	205,00	29,00	67,32	14,76	3,50	3,41	5,67	9,77	14,92	10,29	2,91	2,20	20,33	21,57	202,03	23,87	8,28	10,23	29,80	82,80	35,00	14,12	2,50	3,26	6,44	10,67	12,63	6,28	2,05	4,84	31,61	41,52	68,23	18,17	5,35	5,97	42,81	93,69	19,77	8,43	3,35	2,54	5,13	6,58	12,17	5,39	1,55	2,43
4,00	2,00	206,00	30,00	134,32	26,83	4,17	1,33	3,96	4,20	110,27	7,40	4,19	2,39	6,75	11,27	470,59	86,17	7,04	7,18	13,73	29,53	38,44	7,66	5,13	1,80	4,20	4,74	17,11	2,17	9,47	5,38	17,65	24,35	188,96	30,96	6,80	6,73	23,96	55,73	27,12	8,51	4,14	2,24	3,09	3,93	13,13	3,70	3,31	1,32
4,00	2,00	207,00	31,00	51,21	13,49	5,82	2,07	1,95	2,32	87,86	11,85	4,94	3,92	5,45	8,70	131,25	11,80	7,89	3,01	3,91	4,58	31,92	8,70	3,92	1,86	2,04	2,46	34,09	9,66	3,31	2,49	6,24	10,75	58,82	7,27	4,43	6,41	8,05	16,93	17,56	10,62	2,84	3,32	2,24	2,73	11,74	8,90	2,15	2,49
4,00	2,00	208,00	32,00	100,63	8,13	4,58	2,41	1,99	3,41	15,20	4,21	1,13	3,80	5,41	9,00	184,60	14,12	5,79	3,69	4,11	8,65	45,14	7,65	4,52	2,60	2,43	3,96	11,40	4,74	2,18	4,27	6,58	11,32	77,83	12,47	6,50	5,46	11,05	21,63	31,42	6,37	4,52	2,55	2,38	3,63	15,52	4,03	2,89	1,61
4,00	2,00	209,00	33,00	21,52	7,30	1,26	1,55	1,01	1,30	6,04	4,88	2,20	3,87	7,73	6,94	52,30	8,11	1,99	3,57	4,99	7,11	39,12	9,83	1,15	1,60	1,01	1,34	10,23	6,09	2,23	3,82	2,51	4,83	39,08	9,53	1,72	5,85	9,70	15,45	29,61	8,27	1,60	1,71	1,19	1,27	14,24	4,89	1,72	1,83
4,00	2,00	210,00	34,00	11,93	3,06	1,81	1,47	2,21	1,37	9,38	2,05	,47	1,83	8,98	5,01	6,87	3,12	1,48	1,89	4,83	9,34	8,23	1,75	1,59	1,91	2,13	1,62	3,54	2,82	1,38	3,18	4,51	8,16	4,84	3,34	,83	8,17	12,92	14,58	12,68	1,57	1,42	2,85	2,05	1,83	6,69	2,25	1,87	2,72
4,00	2,00	211,00	35,00	24,25	7,52	1,10	1,09	2,84	1,92	11,49	4,05	1,04	1,82	9,46	9,59	18,83	4,73	1,17	2,74	6,89	9,78	42,91	11,95	2,28	1,40	3,39	2,23	25,82	6,46	,89	3,30	9,39	10,80	20,35	6,59	1,55	3,10	11,91	24,57	34,91	8,59	2,18	2,29	3,48	2,26	27,51	7,04	1,35	2,99
4,00	2,00	212,00	36,00	23,65	22,39	11,73	4,28	2,55	2,53	24,48	22,36	10,61	4,74	5,34	8,08	32,21	29,15	11,57	4,28	5,34	7,09	6,05	7,49	4,43	1,23	1,60	1,51	5,48	6,61	5,36	3,39	4,29	5,97	4,58	8,91	5,53	4,61	8,72	12,90	9,76	3,77	3,73	1,52	1,48	1,27	7,16	2,67	3,34	2,47
4,00	2,00	213,00	37,00	16,07	3,18	3,64	,95	,83	1,32	13,25	2,38	1,69	2,83	5,57	6,48	5,18	1,69	2,20	1,01	3,62	5,48	16,44	4,56	2,70	1,52	,97	1,92	14,17	3,02	2,47	2,32	3,18	7,28	5,13	1,30	2,36	4,61	7,07	15,20	8,79	2,41	2,31	2,17	1,14	1,85	9,84	2,16	2,42	2,09
4,00	2,00	214,00	38,00	2,44	4,58	1,65	1,12	1,89	1,38	3,23	3,16	,88	2,15	3,28	7,24	4,93	4,25	1,35	1,75	3,02	5,13	7,12	7,55	2,19	1,11	2,72	1,72	3,96	3,79	1,12	2,31	4,95	6,49	7,64	3,90	1,59	3,45	6,32	13,52	6,75	4,48	3,39	1,18	2,38	1,43	5,59	3,75	2,43	1,03
4,00	2,00	215,00	39,00	18,26	4,34	1,03	,90	1,69	1,53	11,70	3,86	1,87	1,57	3,16	5,88	12,32	2,95	,75	2,02	3,34	4,28	14,82	3,40	1,24	,78	1,34	1,70	13,12	3,35	1,95	,86	3,65	4,15	7,25	2,58	,85	3,60	7,56	9,24	6,77	2,34	2,06	,93	1,67	1,83	6,95	2,28	2,61	,68
4,00	2,00	216,00	40,00	11,16	3,55	2,01	1,10	1,78	,42	5,85	1,97	1,97	1,38	3,77	5,16	17,52	4,62	1,65	1,18	3,57	2,83	13,19	3,97	2,15	,91	2,52	,70	9,63	2,31	1,54	2,40	6,26	3,43	16,78	6,27	2,53	2,19	6,46	7,23	30,84	5,00	2,02	,87	2,25	,82	17,87	2,06	1,29	1,24
4,00	2,00	217,00	41,00	136,67	29,44	6,07	1,22	2,09	1,83	105,97	16,67	4,36	2,30	3,95	5,75	198,07	44,17	5,49	1,91	3,14	4,45	31,87	11,89	3,45	1,01	2,09	2,03	26,47	7,71	2,16	1,23	3,58	5,61	59,18	15,78	2,49	1,77	5,64	7,75	23,78	11,32	2,85	,63	2,13	1,99	14,82	8,12	2,69	1,04
4,00	2,00	218,00	42,00	6,04	3,87	2,25	1,03	1,70	1,37	9,11	1,82	2,59	2,25	3,57	4,01	11,13	3,84	2,69	1,57	3,33	4,23	13,51	14,06	4,02	,91	1,72	1,69	4,86	3,68	2,43	1,07	5,62	6,66	11,25	3,70	2,61	1,33	4,65	8,50	11,76	4,49	4,60	1,13	2,22	1,60	6,24	2,17	2,68	,81
4,00	2,00	219,00	43,00	3,69	1,83	2,21	,99	2,45	,97	83,12	4,67	1,42	1,26	6,24	6,16	74,40	5,77	4,23	1,23	3,41	3,21	6,16	19,66	3,89	2,48	2,94	1,39	23,30	5,21	1,39	3,81	5,13	3,73	25,69	2,74	4,08	2,10	6,86	8,73	4,35	14,19	8,79	3,23	3,41	1,46	11,72	6,95	4,66	3,98
4,00	2,00	220,00	44,00	22,41	5,05	2,48	1,78	2,12	,97	41,85	7,24	2,99	2,12	3,75	5,17	142,95	8,27	2,85	1,62	3,53	3,73	29,21	25,21	5,01	3,07	2,57	1,88	17,33	5,95	1,52	2,47	5,82	5,00	63,21	11,47	3,15	2,79	5,39	6,65	18,22	21,66	4,61	1,96	2,59	2,28	18,54	10,91	2,37	1,37
4,00	2,00	221,00	45,00	14,35	2,27	1,82	1,64	1,55	1,29	17,29	2,62	1,01	2,80	3,48	4,61	10,31	2,70	1,52	2,68	3,96	4,06	9,95	3,70	1,64	2,07	1,28	1,47	11,40	3,49	1,04	1,46	3,26	2,94	9,59	3,19	2,31	4,75	4,47	6,99	8,47	4,47	1,07	1,69	1,08	1,25	4,39	4,32	,83	1,34
4,00	2,00	222,00	46,00	23,99	9,18	2,57	1,46	1,87	1,45	12,14	6,86	1,22	,94	3,39	6,78	10,99	5,55	3,78	2,10	3,44	3,33	29,25	11,22	3,65	1,93	2,18	1,64	17,53	8,45	2,75	,93	3,49	2,96	10,58	7,15	3,61	6,83	6,35	5,43	13,16	7,98	2,55	2,85	1,90	1,65	14,56	6,72	2,70	2,89
4,00	2,00	223,00	47,00	28,68	5,75	1,69	1,20	1,98	1,38	7,96	5,29	2,34	2,08	4,38	3,82	25,63	2,84	1,59	,86	2,08	2,31	25,57	9,09	2,21	1,79	2,09	1,47	12,86	6,56	2,64	1,86	3,89	2,76	23,18	4,88	2,30	2,61	4,76	3,81	13,24	7,78	2,80	2,31	1,83	1,27	12,62	8,12	2,60	2,71
4,00	2,00	224,00	48,00	35,90	5,76	1,81	1,84	1,81	1,16	24,12	5,25	,82	4,48	3,70	4,67	29,68	3,86	4,92	3,58	3,45	2,97	36,04	6,09	,91	3,54	2,43	2,12	23,45	5,38	,69	2,97	4,53	3,27	30,73	3,00	1,27	4,71	2,58	5,53	38,41	4,95	1,45	3,46	2,42	2,29	28,40	4,47	2,11	3,38
4,00	2,00	225,00	49,00	26,26	2,54	2,45	1,14	1,88	,83	53,02	2,31	2,17	2,04	3,11	4,56	13,88	3,34	2,17	,97	3,95	1,51	43,87	4,97	2,76	1,21	1,98	,90	45,15	3,00	2,10	1,30	2,30	1,67	12,97	3,48	2,36	1,71	5,64	4,31	33,54	3,85	1,76	1,48	1,65	1,00	29,99	4,59	2,38	1,70
4,00	2,00	226,00	50,00	66,63	10,11	5,39	1,17	1,43	1,38	257,93	11,47	5,64	2,57	4,66	4,81	296,74	30,25	6,30	2,03	4,02	2,81	36,51	9,33	6,09	2,39	1,97	1,51	54,09	4,22	4,12	3,39	2,91	2,75	158,12	16,68	4,40	1,83	4,17	3,63	48,79	8,29	4,44	3,18	1,80	1,91	10,38	3,26	3,18	4,93
4,00	2,00	227,00	51,00	83,04	6,59	2,03	2,43	1,85	,75	448,74	8,37	2,80	3,41	3,25	1,64	218,39	5,55	2,02	2,41	2,86	1,81	33,88	11,98	2,85	2,86	1,80	1,14	122,86	6,47	1,58	3,14	2,63	1,75	87,78	6,24	2,00	3,77	3,54	4,58	35,23	12,88	3,12	3,16	2,25	1,31	18,24	9,16	2,62	3,51
4,00	2,00	228,00	52,00	2,37	4,17	1,93	1,50	,85	,80	28,65	5,17	2,45	2,74	2,57	2,02	37,06	3,66	2,13	1,80	3,29	2,99	2,54	4,18	3,30	1,66	1,34	1,28	6,03	2,44	2,04	1,43	1,65	2,40	20,78	2,92	4,12	1,53	5,37	5,90	1,98	3,47	4,17	1,66	1,51	1,84	2,50	1,70	2,77	1,34
4,00	2,00	229,00	53,00	24,39	5,11	1,40	,93	1,18	,67	10,64	3,09	1,32	1,84	3,13	2,29	14,08	3,00	1,47	1,04	2,29	2,57	26,75	3,68	1,29	,95	1,10	1,00	18,52	2,28	,97	1,17	1,69	1,76	15,00	2,80	1,38	3,52	3,63	5,74	16,60	2,30	1,03	1,21	1,17	1,04	13,69	2,20	,94	1,38
4,00	2,00	230,00	54,00	5,62	13,97	,70	1,47	1,00	,77	3,33	5,68	,53	1,61	2,14	3,60	7,25	8,47	1,11	1,67	3,45	2,53	14,68	16,66	1,61	2,24	1,18	,81	4,40	10,12	,79	1,18	2,07	,74	12,50	10,74	,57	2,64	3,39	3,51	15,82	11,30	1,43	2,50	1,12	,60	8,87	7,80	1,46	1,37
4,00	2,00	231,00	55,00	7,25	6,39	5,83	1,78	,93	,73	8,07	5,25	3,07	2,30	2,14	2,04	5,82	5,31	4,93	2,64	2,35	1,30	10,08	7,44	7,46	2,35	,93	,96	10,97	4,47	4,42	1,92	1,80	,83	6,30	6,19	4,26	3,78	3,37	4,47	9,81	6,45	6,38	2,81	1,03	,93	10,49	4,12	4,83	2,12
4,00	2,00	232,00	56,00	80,67	23,13	7,60	2,10	1,34	1,03	56,30	19,65	5,72	2,91	2,10	2,95	128,65	35,49	14,09	4,45	2,89	3,28	9,53	12,87	3,67	1,39	,93	,87	12,01	7,31	2,21	1,29	1,74	1,05	18,60	13,31	4,84	2,45	3,28	4,48	11,31	16,69	4,23	2,12	1,06	,94	10,93	10,22	3,02	1,55
4,00	2,00	233,00	57,00	15,27	8,32	4,20	1,02	,93	,73	11,68	4,20	2,30	1,63	1,79	3,10	14,11	4,22	4,01	1,56	1,67	3,09	12,33	9,26	5,29	1,11	1,41	1,11	11,23	4,83	2,02	1,52	1,63	1,68	11,09	5,88	3,23	1,79	3,66	5,86	11,08	5,09	3,29	1,39	1,61	1,43	10,66	4,39	3,13	2,69
4,00	2,00	234,00	58,00	4,99	7,70	3,10	1,16	1,78	1,02	2,82	3,38	2,08	1,28	1,61	2,49	5,82	7,48	3,00	1,84	4,87	1,89	9,59	12,86	5,97	2,36	3,04	1,32	6,14	5,15	4,05	1,25	2,46	1,51	4,95	6,75	3,22	3,34	6,65	4,84	5,97	6,64	3,58	1,44	2,44	,91	4,94	4,89	3,80	,96
4,00	2,00	235,00	59,00	18,44	5,39	1,71	1,00	1,33	,61	9,87	3,33	2,27	2,16	3,28	2,93	3,79	8,68	1,18	2,11	2,20	2,18	35,77	10,23	2,11	1,20	1,29	,84	18,64	5,08	1,70	1,51	1,88	1,23	8,89	9,31	2,17	3,04	2,67	3,50	26,66	11,67	3,52	1,27	1,38	1,11	13,81	6,08	2,53	1,48
4,00	2,00	236,00	60,00	19,90	9,19	1,89	1,04	1,16	,72	30,95	7,46	1,64	1,16	3,95	3,66	2,87	6,17	2,17	2,05	2,23	2,14	25,11	10,12	4,61	1,78	1,41	,61	12,92	8,00	1,92	,96	1,82	1,00	15,25	5,83	4,55	3,33	4,15	3,26	18,16	7,17	5,30	1,38	1,79	,90	13,72	5,18	2,46	1,35
4,00	2,00	237,00	61,00	274,97	17,01	7,24	2,35	1,72	1,10	578,95	39,76	10,09	5,06	4,59	2,94	64,20	16,59	2,66	1,35	1,85	2,17	112,74	11,38	4,17	2,13	1,08	,77	194,13	15,13	3,22	4,12	2,25	1,16	27,37	6,87	2,85	4,14	2,62	3,00	63,76	8,03	2,02	2,72	1,20	,71	67,07	7,03	2,39	3,22
4,00	2,00	238,00	62,00	14,84	6,16	3,15	2,06	,79	,50	14,26	5,17	1,38	3,03	2,76	3,24	29,57	4,25	1,73	,96	1,30	1,19	34,75	6,90	3,08	2,64	,79	,72	17,71	5,89	1,88	1,67	,98	1,10	26,42	4,61	4,37	2,45	2,41	2,04	41,97	3,95	5,51	2,77	1,22	,75	29,08	2,83	3,40	2,10
4,00	2,00	239,00	63,00	34,52	2,79	2,62	1,43	1,97	,94	14,96	1,42	2,28	1,69	2,01	2,51	28,61	2,18	1,08	2,50	2,82	1,91	46,61	5,66	3,21	1,70	2,17	,94	24,80	2,09	2,18	1,27	2,08	,85	25,86	3,69	1,84	3,43	8,07	2,15	26,29	4,25	1,22	1,62	2,49	,80	11,21	3,35	1,00	1,05
4,00	2,00	240,00	64,00	7,54	1,93	1,62	,56	,98	,98	3,89	,94	1,12	1,16	2,69	3,18	6,43	2,53	1,13	,96	1,34	2,47	3,55	1,54	3,15	,86	1,38	1,17	1,15	,68	1,49	,81	1,74	1,27	1,99	1,48	4,23	2,34	3,07	4,36	1,57	1,89	1,83	1,10	1,56	1,44	1,15	1,34	1,37	,72
4,00	2,00	241,00	65,00	59,65	18,07	7,19	1,25	,95	,91	55,55	11,89	2,81	1,53	3,56	2,48	106,36	31,25	8,26	1,16	2,10	2,84	24,75	7,38	5,10	1,67	,94	1,12	21,75	4,84	2,75	,97	1,03	1,20	31,75	8,90	5,78	2,27	2,67	4,42	17,66	3,67	4,10	1,65	,97	1,08	9,50	3,03	3,09	1,27
4,00	2,00	242,00	66,00	117,48	28,82	11,32	2,85	1,30	1,41	92,61	24,68	5,46	3,73	4,29	3,30	128,26	38,52	7,90	2,08	1,96	4,12	73,02	12,89	8,93	3,14	1,22	1,35	45,70	10,27	4,03	1,18	1,72	1,81	60,79	14,44	4,80	2,15	5,05	6,34	63,88	7,68	5,30	1,96	1,23	1,28	34,15	7,22	2,78	1,18
4,00	2,00	243,00	67,00	85,44	34,97	3,81	2,06	1,11	1,24	57,95	25,63	2,74	1,70	1,66	3,01	98,69	43,34	3,43	2,05	2,18	2,66	39,88	13,62	1,38	2,30	1,11	1,11	25,57	10,01	,84	1,41	1,70	1,16	31,97	13,67	3,22	3,25	2,88	3,33	16,23	9,57	1,75	2,41	,92	1,12	11,78	7,63	1,69	1,41
4,00	2,00	244,00	68,00	13,86	3,24	2,06	1,87	,98	,78	16,18	2,45	2,12	1,64	2,56	3,37	13,40	2,17	1,68	2,60	2,04	2,34	9,17	5,81	3,05	3,35	1,18	1,07	12,22	3,11	2,14	1,24	1,47	1,44	4,28	3,13	1,49	3,11	3,57	3,99	4,30	3,00	1,47	2,62	1,49	1,04	7,35	2,79	1,42	1,52
4,00	2,00	245,00	69,00	152,04	23,93	6,68	,98	1,23	,95	136,61	21,63	4,05	1,41	2,98	2,59	180,13	38,74	7,24	1,08	1,64	3,06	42,76	7,87	4,95	2,02	1,27	,94	32,82	6,52	2,98	1,26	2,06	1,29	39,19	13,27	4,12	2,64	2,50	4,73	7,99	5,54	3,43	2,53	,99	,96	7,78	3,47	2,25	2,24
4,00	2,00	246,00	70,00	13,65	5,47	4,51	,54	1,92	,49	8,21	2,34	3,58	1,05	2,82	2,59	28,37	1,71	1,89	1,32	3,00	1,71	22,08	8,81	5,54	,66	2,26	,55	17,20	5,42	3,25	,51	2,45	,70	31,19	2,63	3,55	2,25	6,96	4,48	22,04	7,54	2,83	1,38	1,68	,55	13,32	7,25	3,62	1,57
4,00	2,00	247,00	71,00	91,95	32,29	1,81	1,30	,85	,92	69,70	33,20	1,39	1,81	3,43	2,67	98,82	36,80	2,07	1,43	2,60	2,46	32,83	14,58	2,30	1,72	1,27	,88	25,27	13,32	,84	1,12	1,67	1,36	33,15	14,80	2,76	2,57	5,02	2,77	16,77	7,44	2,23	1,47	1,38	,95	10,05	4,68	1,01	1,07
4,00	2,00	248,00	72,00	107,70	26,50	8,99	2,17	1,38	,78	93,39	22,24	6,17	2,49	3,48	2,60	104,42	32,34	6,73	2,01	4,87	2,37	35,56	11,60	5,27	2,85	1,93	,82	34,42	9,35	3,20	1,50	3,29	1,16	40,11	12,90	4,01	4,15	5,79	3,20	24,54	7,78	2,82	2,58	2,40	,98	22,22	6,24	1,44	1,75
4,00	2,00	249,00	73,00	27,67	10,87	3,58	1,38	1,15	,97	24,48	4,17	2,28	2,14	3,11	4,42	7,22	8,76	2,91	1,52	2,62	3,09	28,49	13,64	3,05	2,66	1,40	1,07	26,18	4,90	2,04	1,47	1,52	1,06	15,11	9,72	3,75	3,40	4,23	6,32	13,80	7,22	1,18	2,25	1,58	1,10	15,70	4,07	2,46	1,41
4,00	2,00	250,00	74,00	82,13	4,72	3,35	1,91	2,42	1,23	142,44	1,43	2,01	3,23	3,18	2,41	20,23	6,24	2,74	1,98	4,28	2,30	23,90	4,64	4,67	2,73	1,67	1,82	43,85	2,75	2,64	3,29	1,54	1,47	16,38	6,10	2,39	2,42	4,97	5,51	31,53	10,78	3,07	3,01	,93	2,04	16,10	6,17	2,34	2,45
4,00	2,00	251,00	75,00	255,54	20,69	8,16	3,57	2,45	2,18	889,39	46,00	16,88	8,49	7,06	5,03	116,30	18,35	4,39	1,72	3,77	2,93	33,09	10,40	4,28	2,12	1,74	2,04	177,93	12,07	5,79	3,26	2,19	1,94	19,91	8,44	3,55	2,60	4,00	3,71	10,05	7,76	3,73	2,24	1,77	1,85	27,35	5,68	2,56	2,95
4,00	2,00	252,00	76,00	19,84	1,00	1,95	1,58	1,55	,84	33,90	1,18	1,71	1,89	2,76	3,01	30,82	1,47	2,86	1,97	2,89	1,71	4,42	5,07	4,85	1,84	2,04	,98	5,80	1,44	2,50	1,31	2,28	1,46	7,58	1,21	3,03	2,26	2,58	3,66	7,13	6,89	5,66	2,10	2,17	1,20	5,48	4,45	2,64	1,64
4,00	2,00	253,00	77,00	16,02	2,22	1,00	1,25	1,13	,70	7,50	2,41	,91	2,17	3,20	4,14	10,89	2,40	1,21	,89	,88	1,86	2,94	5,63	,84	1,99	1,23	,97	1,56	2,52	,93	1,56	1,80	1,57	4,03	3,74	2,47	1,69	2,12	2,75	4,97	4,56	2,00	1,72	1,10	1,18	6,11	3,52	1,29	1,38
4,00	2,00	254,00	78,00	10,96	2,60	1,98	1,45	1,80	,60	7,15	3,70	1,85	2,40	2,98	2,32	9,68	2,46	1,33	1,23	1,94	1,36	12,00	3,33	2,73	1,67	1,69	,58	9,82	3,03	1,79	1,11	1,19	,68	5,42	3,33	1,80	1,48	3,34	1,80	9,50	4,76	2,43	1,45	1,53	,69	16,84	3,67	1,72	1,11
4,00	2,00	255,00	79,00	6,85	3,67	2,44	,51	1,66	,88	10,63	2,58	,85	1,46	3,77	1,92	2,96	3,16	2,01	,62	2,36	1,51	6,65	6,30	3,40	,71	1,71	1,13	8,98	4,84	1,54	,66	2,11	1,13	4,75	4,29	1,79	1,69	2,65	2,31	10,16	8,44	3,72	1,69	1,64	,93	7,67	6,03	2,07	1,12
4,00	2,00	256,00	80,00	83,38	8,22	3,71	1,23	1,31	1,26	43,06	7,62	3,74	2,47	1,85	2,76	124,80	11,99	1,91	1,52	2,07	2,82	50,80	4,92	3,22	1,78	1,69	1,38	28,55	4,27	2,61	1,80	2,21	1,41	50,31	6,77	3,32	5,35	6,18	11,29	35,91	5,02	2,69	1,25	1,88	1,42	25,52	4,55	2,21	1,11
4,00	2,00	257,00	81,00	22,52	4,37	4,26	2,54	6,03	2,74	76,60	5,85	4,10	5,27	16,61	9,77	15,25	6,80	5,65	6,06	13,35	10,07	14,87	8,65	7,02	2,79	6,31	3,76	30,51	5,29	10,34	8,83	21,15	25,88	9,96	11,14	10,16	8,45	41,64	35,15	13,80	11,74	7,36	3,64	6,29	4,02	14,94	8,77	7,28	6,91
4,00	2,00	258,00	82,00	112,24	22,08	9,48	7,36	8,16	20,44	167,46	16,99	6,42	12,42	18,85	59,25	256,60	40,76	25,47	28,55	47,98	114,80	84,93	36,59	12,21	7,41	10,89	25,65	134,72	25,21	12,61	26,08	40,20	135,21	164,85	38,00	25,90	25,17	87,54	197,33	77,42	27,42	13,12	5,63	9,58	18,92	82,64	14,70	11,81	6,15
4,00	2,00	259,00	83,00	494,15	74,23	4,70	1,70	2,86	2,11	366,59	63,17	3,64	1,89	2,64	3,57	691,60	106,64	6,72	2,48	5,42	3,62	197,48	21,56	3,78	1,61	2,23	1,62	135,69	19,29	2,20	1,27	2,32	2,46	304,44	34,81	4,27	1,65	3,83	2,56	107,74	13,09	5,09	2,44	2,59	2,25	70,02	8,38	3,58	1,75
4,00	2,00	260,00	84,00	25,52	2,19	1,33	1,18	1,72	,93	79,00	2,44	,92	,97	3,53	3,09	9,95	1,52	1,09	1,63	3,50	2,46	23,22	3,80	2,18	1,22	2,01	1,02	22,00	3,21	1,31	,70	1,86	1,49	19,65	2,27	1,09	1,59	3,56	4,04	33,07	3,26	1,31	1,60	2,10	1,13	19,16	4,35	1,80	1,09
4,00	2,00	261,00	85,00	59,65	4,25	,82	1,19	1,80	,89	20,14	2,46	1,61	1,16	2,43	3,27	75,64	4,66	,68	1,23	3,15	2,38	80,66	2,70	1,20	1,34	2,41	,95	27,67	1,72	1,18	,96	1,70	1,05	79,53	2,83	,82	2,20	7,25	5,90	71,42	2,23	1,18	1,16	2,34	,91	37,33	1,54	1,29	1,11
4,00	2,00	262,00	86,00	12,13	9,87	1,88	1,23	1,20	,62	17,87	6,43	,76	2,49	1,98	2,04	14,71	7,21	2,03	1,50	2,39	2,00	18,87	9,76	2,18	1,00	1,46	,88	20,60	7,00	,88	,98	2,08	,93	13,85	7,54	2,17	1,59	4,88	4,05	23,51	8,15	3,61	1,34	1,40	1,34	16,91	6,11	1,83	,79
4,00	2,00	263,00	87,00	31,97	8,42	3,94	1,92	1,32	,94	31,89	8,69	2,27	1,55	2,03	3,42	33,48	10,38	4,57	2,01	2,87	1,91	18,70	2,63	2,49	2,41	1,44	1,12	13,08	2,54	1,86	1,83	1,27	1,28	14,08	3,80	2,34	2,90	3,17	3,29	23,59	3,69	2,77	2,76	1,21	1,09	16,13	2,08	2,36	1,90
4,00	2,00	264,00	88,00	20,85	3,80	3,84	1,86	1,14	1,06	13,60	1,70	1,90	2,54	2,95	2,66	30,88	3,69	2,33	1,05	2,11	3,33	41,97	5,41	5,27	2,91	1,55	1,84	31,17	2,46	1,80	1,38	1,64	1,38	25,54	4,42	4,34	3,11	3,27	4,86	48,85	4,36	6,06	3,43	2,03	1,84	34,94	2,26	3,60	2,33
4,00	2,00	265,00	89,00	152,71	21,54	4,38	1,65	2,11	,80	136,23	15,36	4,48	1,11	4,43	2,02	188,47	41,81	3,93	2,20	3,60	1,44	50,52	7,30	4,82	2,10	1,83	,85	60,76	5,11	4,38	1,90	2,36	,80	63,90	11,97	2,98	3,20	3,63	1,98	20,79	4,11	4,39	2,74	1,32	,76	18,82	3,72	3,80	2,27
4,00	2,00	266,00	90,00	30,20	5,87	2,07	,76	1,48	,84	17,63	2,91	1,25	1,25	2,65	2,83	18,83	6,19	2,30	1,37	3,70	3,16	30,22	12,18	2,90	1,01	1,74	,98	23,55	4,70	2,00	,85	1,65	1,15	11,36	6,65	1,63	2,22	3,96	4,25	11,48	8,69	1,84	1,31	1,85	,96	14,26	4,83	2,19	1,41
4,00	2,00	267,00	91,00	2,27	3,26	1,03	,49	,56	,75	3,15	2,92	1,14	1,06	1,80	2,83	4,56	2,97	1,08	,76	,82	1,74	3,43	6,47	1,38	,76	,64	,91	2,50	3,03	,73	,67	,78	,84	2,39	4,45	1,63	,94	2,20	2,84	7,18	6,05	1,57	,71	1,01	1,12	6,51	4,21	1,53	,68
4,00	2,00	268,00	92,00	12,09	13,21	1,74	1,02	1,13	,94	7,11	7,78	1,38	1,07	2,51	4,21	8,95	6,98	1,96	1,20	2,49	1,70	16,27	18,61	2,27	1,54	1,36	1,09	10,29	9,33	,98	1,04	1,51	,91	11,80	9,38	3,44	2,32	2,26	1,81	17,89	8,66	1,29	1,05	1,48	1,16	8,53	4,79	,84	,74
4,00	2,00	269,00	93,00	11,41	5,08	4,02	1,03	1,88	,92	8,17	3,63	3,12	1,61	3,14	3,07	8,66	3,26	2,74	,86	3,88	2,54	9,94	9,74	5,39	1,39	2,28	,94	6,83	4,55	2,97	1,12	2,00	1,05	5,92	5,54	3,44	1,79	4,43	2,24	10,84	8,92	4,65	,81	2,17	1,03	8,66	4,62	3,89	1,10
4,00	2,00	270,00	94,00	10,92	6,27	2,55	3,00	1,30	,70	6,27	4,25	2,06	1,79	2,20	2,58	20,01	4,60	1,71	2,48	1,63	2,51	7,28	7,59	2,17	2,98	1,10	1,03	7,08	5,43	1,72	1,74	1,33	,92	11,32	2,58	,95	3,01	2,05	3,80	11,46	7,61	1,36	1,81	1,39	1,58	9,01	4,61	,93	,89
4,00	2,00	271,00	95,00	245,51	70,69	7,06	3,74	3,07	1,68	202,63	62,87	5,89	4,34	3,09	2,55	371,89	100,72	12,33	5,71	3,93	3,90	49,49	29,95	3,71	1,60	1,77	1,24	50,46	24,26	2,22	1,68	1,74	1,11	85,06	36,91	5,33	2,75	2,82	3,96	13,13	19,27	3,71	1,62	1,16	1,01	14,12	16,78	2,52	1,13
4,00	2,00	272,00	96,00	119,49	7,46	4,84	,78	1,21	,72	59,05	4,87	4,41	,76	1,63	1,46	239,77	8,82	4,02	1,34	2,04	2,25	52,91	19,43	5,34	1,54	2,23	1,30	34,24	4,79	3,11	,62	1,83	,86	99,08	6,97	3,30	1,48	3,49	2,14	57,57	12,62	5,24	2,43	1,90	1,36	41,79	4,58	4,23	1,18
4,00	2,00	273,00	97,00	68,74	6,61	3,92	1,33	1,12	,93	9,43	3,45	1,73	,84	2,12	1,79	188,02	7,77	3,82	3,84	4,60	4,96	56,91	19,21	6,77	1,80	1,64	1,32	21,15	3,85	2,28	,88	1,61	1,49	104,20	6,41	4,66	3,09	3,55	3,95	59,53	10,98	5,50	2,17	1,56	1,43	32,19	5,42	2,91	1,44
4,00	2,00	274,00	98,00	9,11	8,20	1,88	1,65	1,38	,75	3,05	3,73	1,20	1,76	3,86	2,28	5,30	4,38	2,32	2,62	5,34	5,97	15,76	14,60	2,94	2,53	1,32	1,10	8,93	6,48	1,07	2,09	1,61	,84	7,37	5,36	2,20	2,58	3,09	3,76	15,20	10,29	2,75	2,66	1,23	1,24	8,32	4,95	1,43	2,26
4,00	2,00	275,00	99,00	13,27	6,22	,87	1,44	1,62	,71	7,05	4,42	,58	1,59	2,83	3,15	6,08	4,53	1,28	2,58	3,06	4,85	26,51	11,82	1,57	1,54	2,17	,81	15,69	5,22	,57	1,27	1,73	,82	14,91	6,21	1,04	2,26	4,72	4,58	22,45	5,96	2,80	2,18	2,58	1,00	16,04	3,62	1,55	1,41
4,00	2,00	276,00	100,00	2,69	7,93	1,13	,98	,92	,74	1,90	4,00	,85	1,38	2,40	1,78	2,91	5,67	2,30	1,61	2,16	5,21	7,19	14,47	1,60	1,70	1,03	,84	3,33	7,17	1,02	,96	1,61	1,12	5,15	8,30	2,17	2,06	2,64	2,80	5,03	10,97	2,58	2,80	1,01	,79	5,09	7,31	1,93	1,31
4,00	2,00	277,00	101,00	56,93	33,21	4,07	1,44	1,19	1,07	35,08	13,56	1,68	,84	2,19	2,98	104,69	46,14	7,74	1,95	3,03	4,92	43,82	20,64	7,71	2,36	1,56	1,23	28,16	9,86	3,31	1,11	1,45	1,37	38,73	20,40	6,24	1,75	2,44	2,51	36,52	14,73	8,49	2,77	1,35	1,38	33,76	10,40	4,38	2,31
4,00	2,00	278,00	102,00	7,09	3,25	2,40	1,17	1,13	,85	13,93	2,47	,64	2,19	1,90	3,81	6,38	2,86	2,30	2,80	4,64	4,47	13,98	3,93	2,18	1,36	1,67	1,21	15,95	2,83	,84	,89	1,93	1,36	10,40	4,28	1,86	2,40	2,29	2,17	25,90	4,06	2,22	1,82	1,31	1,13	19,29	3,19	1,77	1,01
4,00	2,00	279,00	103,00	13,14	4,01	3,04	,91	1,61	,80	7,64	1,92	1,94	1,58	3,08	2,29	11,01	2,32	2,63	1,00	5,27	3,90	11,52	3,44	1,93	1,29	1,66	,98	8,22	2,05	1,30	,86	1,99	,89	7,04	2,01	1,81	1,94	4,69	3,77	11,41	3,07	2,25	,95	1,55	1,08	9,11	2,59	1,93	,79
4,00	2,00	280,00	104,00	10,20	8,06	1,26	1,24	1,04	,77	8,82	4,34	1,22	1,46	2,11	3,54	6,52	3,97	1,28	,84	4,34	4,49	8,78	7,97	1,79	1,47	1,11	,91	8,19	5,84	1,43	1,38	1,70	1,12	5,46	4,32	2,24	1,25	3,36	3,40	8,84	5,39	3,26	1,09	1,67	,92	7,65	3,55	3,25	1,47
4,00	2,00	281,00	105,00	82,26	33,52	5,20	2,76	2,26	1,46	56,87	19,79	2,66	1,53	4,41	3,89	110,78	50,29	5,32	3,65	5,26	3,17	26,57	16,14	3,85	2,33	1,70	1,31	22,05	13,89	2,04	1,65	1,68	1,45	27,65	21,00	3,47	3,43	3,83	2,81	19,24	11,75	1,82	1,31	1,26	1,15	17,98	9,52	1,25	1,06
4,00	2,00	282,00	106,00	11,37	8,21	2,52	,98	,96	,70	15,41	3,12	1,80	2,26	3,68	2,05	3,89	2,76	1,38	1,04	3,93	4,56	9,18	15,02	2,81	1,06	1,20	1,07	16,78	7,74	1,89	,76	1,40	1,07	4,22	5,47	1,29	,94	2,61	3,08	15,13	9,53	2,17	,87	,96	1,12	15,87	7,77	1,61	1,04
4,00	2,00	283,00	107,00	13,71	4,52	1,71	1,63	,95	1,26	10,08	1,63	1,43	2,10	3,25	3,54	18,12	3,54	2,44	2,17	2,34	6,62	15,67	10,68	1,51	2,29	,90	1,45	9,12	3,98	,98	1,54	1,55	1,38	12,03	4,12	1,73	3,36	1,83	4,88	18,37	5,98	1,35	2,29	1,17	1,59	9,94	4,26	,83	1,74
4,00	2,00	284,00	108,00	142,55	45,34	4,19	2,18	1,27	1,44	61,43	21,90	2,14	2,66	3,69	2,45	176,73	69,62	6,38	2,52	4,45	4,72	73,44	23,65	3,79	2,35	1,18	1,20	40,93	14,19	1,93	1,78	1,58	1,47	61,41	28,17	3,71	1,76	2,94	3,12	29,42	14,74	2,89	1,09	1,44	,83	15,67	9,41	1,35	1,21
4,00	2,00	285,00	109,00	54,78	3,77	1,72	1,18	1,56	,62	29,01	1,92	,52	1,67	3,55	1,73	21,66	1,83	2,42	2,01	2,55	5,05	63,26	4,69	2,24	1,91	1,45	1,18	46,42	2,26	1,38	,72	2,45	,95	41,45	2,54	2,16	1,56	1,89	2,75	39,72	2,95	1,70	1,98	1,70	1,29	31,49	1,78	,96	1,38
4,00	2,00	286,00	110,00	2,70	,61	1,12	1,34	1,01	,68	1,12	,62	,89	1,87	5,26	2,54	17,03	1,82	,69	3,23	4,75	3,22	1,53	1,25	1,91	1,84	1,15	,73	1,97	,88	1,81	1,38	1,22	,80	11,96	1,92	1,47	2,49	1,65	2,39	7,55	3,16	2,04	2,42	,92	,72	2,58	1,08	1,61	1,75
4,00	2,00	287,00	111,00	58,90	8,96	4,36	1,17	1,83	1,33	26,58	6,43	1,73	2,34	1,90	2,64	130,47	12,70	5,29	2,59	4,51	3,91	42,95	12,77	5,98	2,22	2,53	2,06	19,54	7,63	2,59	1,74	1,87	1,66	67,51	9,81	5,17	1,67	4,29	3,39	31,23	10,91	6,06	2,83	2,15	2,18	22,87	5,54	3,48	2,72
4,00	2,00	288,00	112,00	21,82	7,86	3,08	1,54	1,73	,92	12,10	3,35	1,75	1,30	4,59	2,28	80,72	11,85	3,36	3,93	2,05	2,86	10,75	6,25	3,08	1,78	2,06	1,52	11,69	3,20	3,13	1,77	1,38	1,15	24,33	7,41	1,97	2,96	2,82	3,17	9,93	4,78	3,08	2,24	2,04	1,46	14,86	3,63	2,53	2,44
4,00	2,00	289,00	113,00	121,13	3,10	4,66	1,05	2,57	,88	18,40	1,27	3,07	1,78	3,77	2,79	197,12	4,01	3,07	1,10	4,00	2,75	98,86	19,40	12,95	2,83	2,67	1,37	32,12	3,01	4,07	1,42	1,62	1,22	108,96	2,83	4,81	2,56	3,83	3,21	63,47	13,11	16,37	3,27	2,34	1,61	31,31	5,87	8,03	2,51
4,00	2,00	290,00	114,00	138,06	28,25	9,71	3,76	2,72	1,63	4,23	6,22	2,41	2,48	4,06	3,16	272,14	46,95	9,68	4,55	3,34	3,54	98,92	41,70	13,73	6,13	3,56	2,31	28,29	10,08	5,19	2,25	1,96	1,63	143,68	29,55	8,92	4,50	3,81	3,23	80,43	23,98	11,97	6,71	2,99	2,11	45,64	11,01	7,02	4,27
4,00	2,00	291,00	115,00	60,43	1,77	1,13	1,10	,90	,79	18,37	1,34	,83	2,08	3,65	2,34	45,68	4,76	2,16	2,48	2,78	3,42	55,39	3,39	2,60	,89	1,12	,93	29,17	1,44	1,79	,75	1,52	,86	33,11	1,72	1,74	1,77	2,00	2,47	34,83	4,03	3,61	1,59	1,08	,96	32,19	3,55	2,61	1,11
4,00	2,00	292,00	116,00	26,04	10,78	3,19	,71	1,50	1,16	9,65	5,12	1,50	,80	2,75	2,82	40,04	8,78	2,14	1,46	2,08	2,67	46,83	13,78	3,30	1,25	1,97	1,33	16,84	6,65	1,83	,51	1,66	1,26	50,36	10,11	2,37	1,57	3,14	3,89	55,75	9,64	3,23	1,60	1,81	1,53	28,67	5,65	2,24	1,00
5,00	1,00	1,00	1,00	8,97	5,41	5,15	4,05	3,58	1,00	7,32	1,40	5,01	2,65	4,18	1,90	19,43	6,08	7,90	3,07	3,01	1,14	35,39	8,59	2,60	2,56	5,71	1,37	16,86	1,94	4,62	2,14	2,89	1,01	20,28	5,22	2,55	3,45	3,61	1,26	49,00	7,59	49,23	5,37	6,65	1,19	29,42	4,31	30,02	3,34
5,00	1,00	2,00	2,00	53,09	7,06	3,77	4,23	7,49	1,75	23,60	9,00	4,63	2,47	5,31	1,57	23,94	6,26	4,15	5,37	5,88	1,67	9,75	9,37	16,55	3,29	7,35	1,74	5,23	6,54	12,18	4,94	3,44	1,33	3,14	4,87	10,95	7,65	5,92	1,74	23,94	6,94	86,93	9,87	8,67	2,43	12,07	4,74	37,98	8,87
5,00	1,00	3,00	3,00	31,82	5,64	2,92	1,53	1,13	,67	13,08	3,53	4,10	1,92	1,88	1,28	23,81	4,04	2,64	2,07	,97	,72	37,22	7,40	3,00	2,94	2,69	,58	22,26	3,05	5,36	1,15	2,27	1,23	29,29	4,66	6,63	2,26	1,60	,73	52,76	6,43	31,77	3,92	6,14	,91	40,98	5,02	27,26	2,13
5,00	1,00	4,00	4,00	27,64	14,95	6,68	4,09	4,78	1,84	34,16	13,57	5,24	3,10	6,68	2,48	11,92	10,21	5,61	5,64	4,77	1,84	21,03	11,54	5,70	4,95	6,40	1,77	7,85	5,51	3,95	4,01	10,51	2,94	10,15	7,14	9,81	3,07	4,14	1,75	13,70	13,85	13,06	6,54	7,36	1,95	6,60	7,67	6,99	6,12
5,00	1,00	5,00	5,00	479,20	33,42	7,66	5,87	4,94	3,60	639,17	40,27	7,97	4,89	5,25	3,59	218,87	27,14	5,91	4,19	4,12	3,95	133,67	26,74	9,62	6,44	4,04	3,51	162,69	19,74	4,22	6,35	5,09	3,93	73,30	18,96	7,63	5,27	3,39	3,51	33,51	18,23	18,55	4,24	5,28	2,76	54,97	13,98	8,68	3,16
5,00	1,00	6,00	6,00	20,35	5,13	6,79	3,79	3,29	1,86	17,89	4,47	4,77	3,69	3,34	2,11	8,33	3,83	5,74	3,32	3,85	2,16	21,73	5,72	11,38	4,91	5,09	2,19	6,64	4,56	6,99	6,04	4,43	2,44	3,22	2,72	6,16	3,41	4,16	1,98	14,85	6,94	23,40	6,51	6,24	2,62	10,15	5,33	15,85	6,14
5,00	1,00	7,00	7,00	116,92	30,53	13,20	10,95	5,00	2,03	171,33	41,75	12,55	8,43	4,11	2,38	83,56	31,24	6,51	6,02	6,98	2,52	30,17	6,51	12,63	5,05	6,18	2,75	26,60	6,44	9,18	5,84	6,35	3,16	26,64	7,02	10,73	6,00	6,44	2,60	26,83	9,17	33,97	10,93	7,77	3,37	9,77	3,58	13,07	6,47
5,00	1,00	8,00	8,00	20,90	10,97	3,15	3,31	2,82	2,31	31,24	7,62	3,40	2,06	2,85	2,09	9,31	8,55	3,16	3,48	2,41	2,17	12,57	14,70	2,89	3,54	4,32	2,30	25,84	8,37	2,49	2,06	7,42	3,03	6,40	6,52	5,76	5,76	3,04	2,33	28,07	15,12	20,99	8,89	11,56	2,28	30,47	10,45	7,15	3,35
5,00	1,00	9,00	9,00	114,63	42,95	6,00	3,14	2,40	1,03	193,64	44,97	5,53	2,90	3,47	1,86	57,94	23,49	5,39	3,71	2,90	,85	23,32	15,16	6,16	5,36	3,06	1,38	53,78	9,05	4,58	2,04	3,22	1,31	21,90	7,58	4,90	3,43	1,91	1,13	59,37	5,39	25,84	6,72	8,21	1,44	49,13	4,08	12,19	2,67
5,00	1,00	10,00	10,00	19,84	12,01	6,51	2,27	2,66	1,15	22,12	10,31	3,44	2,44	1,62	1,25	8,99	9,57	10,79	2,30	3,48	1,17	18,00	11,18	11,63	1,99	2,04	1,68	20,27	10,08	5,85	2,05	3,76	1,38	9,06	6,88	11,69	2,07	1,86	1,65	23,45	12,34	27,01	4,91	5,54	2,76	16,89	9,33	17,29	2,70
5,00	1,00	11,00	11,00	11,80	6,12	8,71	6,94	4,94	1,01	17,57	2,56	6,56	2,83	4,40	1,22	19,29	7,05	6,32	5,95	3,92	,80	18,82	8,97	14,36	7,19	5,85	1,79	5,56	3,42	14,23	3,28	3,32	2,31	15,35	4,95	16,59	6,40	5,83	1,35	5,43	6,67	71,36	10,43	8,02	2,90	4,12	3,98	54,63	6,70
5,00	1,00	12,00	12,00	29,98	9,76	7,08	3,54	1,86	1,30	115,86	15,72	6,86	3,48	2,22	1,35	38,69	5,07	6,45	5,84	4,50	1,65	35,18	8,58	7,03	3,31	3,03	1,76	58,43	9,80	6,52	2,70	2,61	1,57	22,10	4,81	12,82	6,30	4,33	1,81	68,84	9,90	24,28	10,28	3,80	2,16	49,40	7,13	16,13	8,28
5,00	1,00	13,00	13,00	34,03	3,04	8,56	8,02	2,35	,90	43,19	3,98	7,48	6,57	4,48	1,39	14,07	1,98	4,02	5,15	2,78	,89	8,01	9,15	12,37	2,94	2,40	1,10	9,45	5,33	14,61	5,10	3,91	1,29	4,06	2,84	7,02	2,00	2,85	,93	30,65	23,26	51,33	5,20	3,14	1,33	17,22	11,09	43,45	5,13
5,00	1,00	14,00	14,00	26,91	15,40	8,56	2,21	1,60	,97	23,55	10,83	6,47	1,90	2,02	1,09	20,00	7,87	9,94	2,10	1,68	,86	9,04	13,16	8,57	3,18	2,23	1,13	10,74	11,10	9,44	4,17	2,16	1,48	4,82	6,70	6,47	1,50	2,77	1,21	16,82	5,75	18,29	10,19	2,84	1,46	13,13	10,09	16,32	6,82
5,00	1,00	15,00	15,00	10,76	4,05	7,61	7,28	3,21	,81	11,64	4,17	4,01	6,10	3,09	1,03	9,48	6,32	9,87	5,44	2,52	,76	11,21	5,48	9,16	12,01	5,58	1,16	12,43	4,53	5,72	8,58	2,22	1,29	14,94	4,08	27,87	5,95	3,85	1,27	32,62	6,95	28,28	15,89	4,35	1,70	18,59	5,52	14,07	12,54
5,00	1,00	16,00	16,00	22,81	10,29	7,47	4,97	2,28	1,30	5,34	2,63	4,38	3,42	1,97	,78	29,70	11,52	7,56	5,68	3,59	1,42	13,93	11,23	22,66	5,90	3,20	1,46	7,52	2,15	6,22	2,84	2,17	1,10	19,21	9,91	32,18	6,61	2,93	1,05	42,23	12,32	118,19	12,92	7,42	1,53	24,20	4,60	32,32	5,92
5,00	1,00	17,00	17,00	20,32	5,83	8,41	3,31	2,88	1,09	19,19	4,10	6,18	3,62	1,98	1,17	8,64	3,55	5,28	1,64	3,18	,67	21,96	6,29	6,31	3,17	3,30	1,40	10,34	4,16	6,16	3,66	1,96	1,38	9,00	3,14	4,68	1,76	2,86	1,39	6,14	7,64	6,04	2,49	2,94	1,55	3,35	4,63	6,53	2,98
5,00	1,00	18,00	18,00	274,78	134,86	11,88	9,77	1,70	1,04	329,60	136,75	11,90	7,74	5,39	1,29	169,85	94,15	12,97	8,42	1,87	,85	91,38	35,50	5,08	6,23	2,52	1,09	106,44	31,42	6,93	4,28	2,62	1,35	64,21	28,65	4,74	2,45	2,46	,94	58,71	9,50	6,26	3,18	3,17	1,12	69,50	11,83	7,93	3,09
5,00	1,00	19,00	19,00	38,07	12,65	11,84	4,20	3,20	,69	30,25	7,28	5,15	4,68	3,20	1,29	20,25	5,88	9,90	3,03	3,53	,80	15,02	8,72	6,16	6,65	3,81	1,21	10,23	5,37	7,02	7,03	3,67	1,00	8,86	5,20	7,76	3,83	2,37	,78	28,70	7,47	34,93	13,39	3,85	1,05	27,09	7,17	33,16	10,33
5,00	1,00	20,00	20,00	24,61	6,93	4,64	2,95	2,47	,65	22,74	5,34	3,76	2,64	2,60	1,41	21,63	3,36	2,56	3,91	2,29	,73	21,04	11,06	6,25	2,87	3,61	1,17	12,68	3,61	2,31	3,17	1,63	1,17	17,70	5,75	4,40	2,88	2,30	,86	14,25	10,24	6,45	3,47	4,88	2,12	12,15	4,43	5,50	3,66
5,00	1,00	21,00	21,00	39,19	5,99	12,49	4,68	1,49	,57	34,41	6,60	8,97	4,40	2,79	,88	52,55	5,65	10,74	2,01	3,90	,65	40,52	15,44	9,92	4,96	2,84	,87	22,18	5,87	10,47	4,68	4,01	1,03	41,81	5,26	2,84	2,37	2,61	,74	48,83	19,04	16,39	5,44	5,49	1,85	17,02	11,93	25,18	6,35
5,00	1,00	22,00	22,00	19,42	9,17	4,81	4,37	2,69	,66	10,04	3,59	5,36	2,40	2,30	1,32	15,11	7,54	6,78	5,14	2,98	,56	35,94	10,95	4,90	4,71	3,77	,78	8,79	3,73	10,35	2,49	3,69	1,18	13,15	6,45	5,44	3,84	3,24	,74	13,82	9,56	32,54	4,64	7,05	1,13	7,60	4,64	23,64	4,68
5,00	1,00	23,00	23,00	15,07	7,14	5,72	6,40	1,78	,71	6,26	3,82	6,36	4,39	1,32	1,06	6,25	3,96	3,87	4,12	1,74	,69	20,71	3,64	12,18	7,85	2,75	,85	13,05	3,51	7,13	4,01	1,51	1,12	19,02	2,92	5,23	4,10	2,25	,84	49,73	9,36	23,64	8,86	2,61	1,47	22,71	4,26	12,89	4,14
5,00	1,00	24,00	24,00	18,89	16,43	7,72	4,29	1,19	,82	22,88	12,82	5,60	1,91	2,32	,97	17,90	12,99	4,58	3,28	1,39	,85	19,03	38,17	15,12	4,76	1,56	1,51	16,76	20,51	5,83	1,81	1,73	1,26	14,82	18,08	6,33	3,67	1,07	1,02	12,09	27,99	21,94	7,42	2,55	1,49	10,63	21,32	15,96	4,19
5,00	1,00	25,00	25,00	10,44	8,40	5,91	3,14	1,33	,72	5,90	6,13	5,26	2,74	1,81	1,11	4,22	6,10	4,59	2,69	2,33	,64	13,09	4,54	6,87	3,02	2,54	1,18	3,20	4,46	2,96	1,82	1,10	1,14	6,03	3,61	5,35	1,96	2,25	1,21	17,66	8,64	10,04	3,49	2,72	1,27	5,98	4,16	4,83	2,63
5,00	1,00	26,00	26,00	24,76	7,61	11,49	4,03	3,23	,86	14,22	8,12	9,77	3,05	2,52	1,22	26,09	5,28	5,86	1,60	4,02	,71	11,45	15,50	10,28	5,89	4,85	1,16	2,88	10,18	8,38	2,88	2,54	,87	8,96	8,33	9,42	6,54	5,15	,89	14,10	19,09	19,44	11,70	4,20	,97	9,51	13,67	11,98	4,92
5,00	1,00	27,00	27,00	46,25	4,65	11,09	8,67	3,41	1,06	67,59	4,60	4,46	5,13	3,20	1,48	7,10	3,93	3,58	4,44	3,28	,96	18,53	4,46	7,34	7,23	3,48	1,23	41,17	4,67	5,90	4,87	4,18	1,33	2,97	5,82	16,51	6,12	4,30	1,42	13,19	5,61	13,94	7,22	5,71	1,73	18,53	6,72	12,82	7,12
5,00	1,00	28,00	28,00	254,88	12,79	11,44	7,46	4,65	1,15	306,14	18,62	13,69	5,83	10,18	1,12	168,26	10,33	7,20	10,24	5,53	1,41	68,01	5,81	17,35	7,77	5,38	,80	73,22	6,39	14,12	3,93	6,89	1,09	46,34	4,57	6,29	10,35	4,80	,78	27,31	7,00	19,77	9,77	4,49	1,06	38,77	7,34	20,03	5,04
5,00	1,00	29,00	29,00	80,12	12,42	15,69	13,06	1,57	,68	269,83	28,97	20,68	7,90	1,95	,86	47,92	13,92	8,63	5,33	1,86	,76	48,64	12,42	19,18	8,93	2,08	,65	127,49	20,80	19,46	7,24	1,72	,53	35,85	7,29	8,62	6,26	2,34	,94	34,77	12,30	24,67	7,60	2,32	1,18	76,88	19,88	26,92	5,23
5,00	1,00	30,00	30,00	15,43	9,98	8,24	3,97	3,19	,81	35,56	4,44	2,51	2,67	2,46	,97	47,21	4,99	3,68	5,37	3,89	,77	11,11	8,02	4,84	3,41	3,21	1,05	22,62	4,37	5,56	4,31	2,42	,83	13,47	4,67	8,02	1,79	3,77	,90	10,86	8,43	12,15	5,24	2,70	1,09	11,26	6,75	15,18	5,74
5,00	1,00	31,00	31,00	22,51	16,17	8,19	6,61	2,75	1,05	12,27	6,68	5,84	2,98	1,38	1,35	55,05	8,84	7,52	8,88	3,32	1,08	22,47	10,94	4,82	9,34	2,95	1,09	13,26	5,09	13,98	5,90	2,29	1,24	40,96	6,32	6,01	6,70	6,77	,74	38,44	7,57	22,38	12,24	4,16	1,16	16,29	5,01	53,90	9,99
5,00	1,00	32,00	32,00	27,17	9,33	6,30	4,46	1,51	,79	16,09	,80	2,59	3,25	1,30	,91	69,95	13,65	8,56	3,74	2,12	,66	16,18	8,86	4,25	4,55	2,39	1,05	3,39	1,92	1,51	1,82	1,40	,71	33,88	6,99	4,53	3,03	1,27	,71	18,50	9,46	3,23	4,82	1,87	,85	3,72	3,40	1,83	2,39
5,00	1,00	33,00	33,00	7,90	9,27	3,18	5,41	3,59	,49	4,90	4,64	1,64	2,90	2,28	1,21	8,83	5,23	3,08	2,80	4,10	,39	7,44	9,67	3,77	5,38	3,63	,79	6,96	4,09	1,33	2,33	1,87	,94	8,30	4,44	3,79	2,98	2,89	,78	20,21	6,95	3,96	4,20	3,17	,72	12,39	3,79	1,68	2,59
5,00	1,00	34,00	34,00	29,67	12,03	5,09	2,98	1,51	,37	14,19	8,44	4,24	2,10	1,49	1,18	10,01	6,71	2,22	2,60	1,10	,35	35,14	19,39	6,82	3,89	1,97	,69	18,14	8,89	5,47	2,70	1,27	,89	21,21	7,09	3,08	1,73	2,88	,49	41,73	11,29	7,68	4,17	2,35	,96	20,94	7,43	5,04	3,83
5,00	1,00	35,00	35,00	9,41	9,57	3,51	1,86	1,82	,77	6,54	11,85	2,37	1,17	2,26	,86	9,27	3,08	3,81	1,34	1,30	,72	8,22	6,16	7,83	2,03	2,72	,88	6,81	13,46	5,13	1,61	2,30	,73	5,49	4,47	5,09	1,64	,97	,56	21,66	10,91	12,99	3,99	1,02	,97	14,56	12,27	10,22	2,18
5,00	1,00	36,00	36,00	2,38	11,87	9,98	2,10	1,95	,44	8,67	8,09	14,38	5,00	2,55	,96	4,37	7,81	13,82	3,12	2,07	,43	23,80	10,51	20,75	4,61	2,78	,65	12,73	8,23	10,61	5,33	2,46	,52	8,96	8,03	15,37	4,94	1,77	,49	44,25	15,96	19,74	12,84	3,66	,80	32,12	11,97	15,51	9,16
5,00	1,00	37,00	37,00	36,53	5,72	11,80	6,85	4,45	,66	22,15	2,41	7,05	3,14	4,28	,99	12,62	3,79	4,63	6,66	4,42	,46	9,35	13,81	3,81	5,38	4,99	,48	4,53	1,74	6,01	7,21	3,98	,53	15,12	5,33	5,26	8,32	3,46	,51	12,93	11,13	4,82	9,01	2,39	,49	2,88	3,74	7,06	11,05
5,00	1,00	38,00	38,00	11,23	12,71	9,02	3,28	1,65	,48	8,73	8,28	4,44	3,31	3,22	,81	5,43	3,51	8,82	2,49	,99	,49	5,25	27,08	10,48	4,74	2,41	,91	8,74	11,08	4,47	4,00	1,85	,58	5,37	5,67	5,92	2,70	1,41	,60	12,58	14,42	7,20	5,53	2,33	,95	15,51	12,26	4,64	4,24
5,00	1,00	39,00	39,00	25,29	9,80	13,48	9,97	1,21	,78	28,12	6,96	8,55	8,27	2,31	,92	19,69	5,89	6,99	4,94	2,80	,83	14,61	15,79	8,39	7,52	2,04	,96	25,49	7,95	3,81	10,12	2,48	,85	16,14	9,76	4,80	4,99	2,12	1,03	16,70	17,19	5,56	11,73	2,32	1,09	26,68	10,83	3,63	18,12
5,00	1,00	40,00	40,00	6,08	3,25	5,28	1,17	1,68	,69	11,41	3,84	3,53	1,40	1,10	,76	8,65	2,28	2,74	1,72	1,94	,49	19,89	6,62	8,01	1,54	1,76	,79	17,91	6,32	5,75	2,64	1,60	,78	13,26	4,24	3,57	1,67	2,92	,59	36,28	10,62	8,07	3,15	2,29	1,14	24,35	8,13	6,58	2,59
5,00	1,00	41,00	41,00	27,01	15,02	7,70	10,06	2,47	1,20	23,08	7,84	4,88	2,55	4,15	1,12	29,17	7,10	2,96	3,20	1,58	,71	28,96	12,02	8,78	5,41	4,21	1,43	23,53	6,11	5,94	2,93	3,65	1,45	34,74	7,45	4,38	3,75	2,33	1,08	49,18	19,30	3,32	3,05	3,30	1,20	28,74	11,08	4,49	3,14
5,00	1,00	42,00	42,00	3,20	5,68	3,58	5,78	2,91	,62	7,69	5,27	1,84	4,18	3,52	1,04	5,20	6,91	6,51	5,18	3,23	,68	7,91	6,95	6,21	6,00	3,03	,96	11,13	5,71	4,78	6,46	4,98	,95	4,24	6,62	5,99	6,05	1,98	,94	27,66	17,88	12,14	3,36	2,34	,79	14,45	8,91	9,96	5,88
5,00	1,00	43,00	43,00	5,40	13,83	5,93	4,84	1,31	,74	4,98	5,23	5,71	2,62	2,54	1,08	2,60	7,32	3,28	4,86	2,49	,91	12,78	18,05	9,71	7,68	2,38	1,13	13,10	6,00	10,19	4,42	2,73	1,24	8,37	10,06	7,52	5,78	1,39	,73	65,95	9,69	23,57	13,84	2,11	1,08	31,29	7,08	20,46	9,36
5,00	1,00	44,00	44,00	9,85	20,85	12,04	4,03	1,99	1,04	12,25	9,38	7,36	2,68	3,05	1,60	7,87	11,26	4,30	4,28	2,30	,95	21,30	16,24	14,53	4,14	3,20	1,35	10,16	10,88	13,30	3,80	3,65	1,28	19,06	7,67	5,07	3,90	1,81	1,13	61,85	14,04	13,30	7,12	2,57	1,44	23,87	10,02	19,18	6,58
5,00	1,00	45,00	45,00	13,18	23,06	15,23	4,05	2,07	,79	8,75	16,33	5,13	2,64	3,21	,81	6,46	7,28	4,98	4,43	1,37	,55	16,88	6,21	6,71	6,45	3,29	1,12	10,47	9,31	3,26	3,80	2,64	1,14	7,73	2,67	2,79	4,92	1,28	,73	47,42	5,26	3,88	5,66	1,71	1,11	18,93	5,66	3,16	3,33
5,00	1,00	46,00	46,00	8,59	17,71	7,85	5,80	3,13	,87	10,90	9,60	3,80	3,75	3,26	,35	8,20	12,14	3,79	2,65	3,13	,85	14,12	14,97	3,61	5,12	2,73	,87	5,78	5,31	3,78	5,33	3,08	,57	9,79	11,30	3,31	3,08	1,48	,70	25,83	9,45	5,10	5,97	2,25	,60	9,29	4,23	4,11	5,01
5,00	1,00	47,00	47,00	22,94	28,77	22,60	4,31	2,15	,71	16,09	9,86	9,74	2,83	1,58	,69	8,88	12,50	10,53	3,92	1,95	,88	11,34	15,20	16,20	3,19	2,41	1,06	17,33	6,59	7,65	2,38	2,63	,71	7,59	5,54	9,46	1,82	2,03	,75	33,25	6,79	4,60	4,97	2,86	,97	26,95	6,16	4,49	4,12
5,00	1,00	48,00	48,00	8,70	7,78	2,27	9,94	2,28	,98	18,67	5,59	3,43	3,77	4,08	1,05	22,85	6,46	2,91	5,25	5,16	,85	29,19	9,43	3,82	5,87	5,17	,86	13,23	3,09	3,70	5,65	5,12	1,08	13,05	6,00	2,54	3,04	2,70	,56	37,51	6,53	17,19	11,50	4,99	1,04	27,24	3,91	14,03	11,04
5,00	1,00	49,00	49,00	10,72	16,99	5,14	4,53	3,40	,68	23,13	14,08	2,03	3,98	2,30	1,29	5,86	8,03	2,96	3,41	2,79	,57	25,31	8,07	3,61	6,55	6,82	,95	21,48	7,96	3,25	4,80	3,35	1,17	11,76	6,05	2,56	3,39	4,94	,78	47,10	13,96	12,82	13,00	5,72	1,75	24,53	10,63	16,12	12,62
5,00	1,00	50,00	50,00	2,54	12,34	9,19	8,65	1,54	,61	5,97	5,43	4,07	3,99	1,14	,64	12,16	12,03	9,24	6,47	2,55	1,09	44,93	12,63	17,33	6,43	1,24	,53	24,10	6,32	8,58	5,40	,87	,47	27,70	5,93	9,16	5,92	1,24	,52	150,49	24,74	24,57	8,63	1,79	,80	57,52	12,72	17,41	6,40
5,00	1,00	51,00	51,00	29,34	31,82	8,48	7,56	2,29	,79	23,96	17,84	7,55	5,82	3,19	1,84	11,65	17,81	6,77	4,91	1,43	,99	21,96	18,78	12,97	8,92	3,12	,69	23,11	8,80	8,18	6,20	2,33	1,10	6,21	11,03	10,19	7,17	1,38	1,00	12,70	13,66	19,15	17,93	3,43	,94	19,22	10,11	19,52	11,50
5,00	1,00	52,00	52,00	49,55	14,45	10,68	10,52	3,76	1,03	12,17	8,72	9,31	4,52	4,40	1,17	68,49	11,47	13,24	18,21	3,35	1,57	26,25	17,17	9,58	7,36	6,71	1,20	11,80	11,14	6,30	4,13	5,89	,91	43,81	9,46	22,54	10,56	4,09	1,35	23,11	15,92	22,83	16,88	5,80	1,67	19,83	15,49	9,65	9,03
5,00	1,00	53,00	53,00	3,98	16,25	2,13	7,21	1,99	,74	11,05	15,23	5,14	5,61	2,08	1,03	5,74	9,79	6,11	4,46	3,64	,85	15,74	7,44	1,97	5,82	2,22	,85	15,50	7,04	2,22	5,27	1,19	,77	11,27	4,55	4,84	2,43	3,43	1,02	22,37	8,16	5,56	8,45	3,39	,89	12,89	5,99	3,34	6,35
5,00	1,00	54,00	54,00	9,27	11,00	5,01	2,71	2,81	,65	8,66	7,80	3,12	2,23	3,17	1,08	13,68	7,63	3,65	1,95	2,13	,74	26,33	10,03	3,47	3,15	3,33	,73	9,25	5,88	2,52	2,89	2,75	,87	16,48	8,48	2,63	2,89	2,03	,62	26,04	7,81	4,44	3,01	2,21	,88	9,59	6,29	4,40	2,54
5,00	1,00	55,00	55,00	2,56	3,59	6,36	3,11	1,39	1,11	4,97	3,54	4,53	1,81	1,19	1,09	2,17	3,13	2,46	1,59	1,36	,95	6,95	4,34	5,19	2,72	1,77	1,15	4,52	2,42	6,42	3,28	1,62	1,08	3,92	2,27	2,45	2,29	1,04	,90	8,07	4,80	5,17	3,45	1,55	1,12	5,44	3,66	6,99	2,49
5,00	1,00	56,00	56,00	16,02	9,32	4,44	1,94	1,09	,59	9,74	5,03	3,14	,73	1,27	1,31	16,21	4,94	4,43	1,62	1,29	,80	20,94	9,96	4,90	2,84	1,38	,64	13,25	7,25	1,59	1,05	1,19	,88	18,71	5,29	8,63	3,24	2,71	,83	48,92	13,19	5,29	5,21	1,82	1,30	28,15	11,17	2,49	1,91
5,00	1,00	57,00	57,00	11,99	14,58	4,35	2,63	1,50	,63	12,66	9,02	4,00	1,59	1,71	1,05	9,77	5,89	4,22	2,20	1,90	,67	45,28	19,75	7,65	3,07	2,00	,75	20,37	10,54	5,57	2,27	2,46	,92	21,15	6,43	4,20	2,21	2,91	,85	55,41	16,45	10,44	3,14	1,71	1,38	27,98	11,13	7,46	3,28
5,00	1,00	58,00	58,00	12,50	11,60	8,37	3,85	2,30	1,03	13,62	11,02	9,17	3,54	3,45	,87	7,95	5,86	4,16	2,50	1,64	1,09	39,92	3,19	6,30	4,48	2,83	1,33	28,17	5,26	5,83	4,54	3,49	1,22	24,81	2,80	6,81	3,65	2,67	,68	52,69	3,36	5,46	4,63	1,49	1,43	39,87	2,73	3,63	4,88
5,00	1,00	59,00	59,00	4,22	13,44	4,55	4,69	1,82	,68	5,64	3,71	8,14	3,28	1,74	1,31	4,26	8,56	2,69	3,53	2,19	,42	31,60	4,27	4,29	3,86	1,15	,95	15,57	2,96	5,42	3,35	1,63	1,27	13,91	4,16	3,07	1,71	1,29	,51	69,12	5,05	7,03	3,68	1,58	1,09	35,20	3,57	6,63	4,11
5,00	1,00	60,00	60,00	36,14	5,65	6,32	2,07	1,19	,59	23,09	10,03	3,60	1,63	2,82	,97	23,99	5,33	2,67	3,02	1,43	,48	34,11	6,37	6,99	4,82	1,48	,53	23,11	6,41	4,49	2,05	1,45	,57	24,32	3,57	3,50	2,78	1,25	,40	37,90	8,17	5,80	6,06	2,00	1,01	21,47	6,67	3,29	3,72
5,00	1,00	61,00	61,00	11,20	14,97	25,83	18,62	2,90	,63	6,02	3,67	6,41	6,85	2,25	1,25	16,50	13,77	31,00	11,05	3,81	,54	62,86	16,75	22,43	9,23	4,28	,88	29,81	7,68	10,47	6,60	2,43	,78	42,79	8,35	26,39	10,64	2,71	,52	93,37	21,27	25,93	11,78	2,19	,86	58,06	11,67	18,03	8,20
5,00	1,00	62,00	62,00	94,38	85,42	25,45	4,63	1,67	,79	149,77	108,41	20,69	4,58	2,61	1,12	54,66	44,49	16,84	3,28	2,29	,84	18,76	29,59	25,65	6,85	2,38	1,29	27,18	33,57	20,60	6,41	2,20	1,37	14,02	16,98	25,04	5,05	2,26	1,13	22,11	9,57	58,99	16,60	2,70	2,50	17,99	14,48	40,15	10,60
5,00	1,00	63,00	63,00	7,55	14,72	4,63	2,30	3,15	,64	10,43	11,63	4,63	3,45	3,08	,71	14,34	11,14	2,63	2,21	3,31	,85	23,80	15,03	7,86	7,24	4,40	,92	10,55	8,65	4,77	4,48	2,42	,64	9,37	10,49	2,32	3,85	2,51	,70	41,16	17,57	5,15	10,62	3,20	1,23	21,97	9,57	5,13	5,52
5,00	1,00	64,00	64,00	86,70	13,91	12,60	11,32	2,71	1,14	26,32	10,95	11,71	6,72	2,46	1,11	53,34	10,39	10,27	6,05	2,99	1,23	104,87	17,66	16,07	6,95	3,74	1,64	47,08	14,78	12,29	5,45	2,30	1,13	70,46	11,02	10,56	4,80	3,27	1,11	106,36	18,19	21,02	5,12	2,83	1,29	64,82	14,48	15,78	4,73
5,00	1,00	65,00	65,00	127,62	65,26	12,20	12,62	1,51	,46	198,93	43,21	3,51	5,46	1,95	,63	69,85	40,42	20,29	15,05	4,69	,73	77,26	36,93	8,84	8,98	1,98	,98	79,28	16,66	8,20	6,19	1,54	,65	37,28	19,77	17,92	14,18	2,63	,82	60,11	12,10	26,24	11,27	3,71	1,43	61,84	9,85	22,54	8,11
5,00	1,00	66,00	66,00	17,65	18,53	12,01	8,91	2,80	,62	11,62	6,83	18,50	7,76	2,42	,92	25,04	11,59	16,53	6,52	5,11	,82	29,47	20,77	21,10	9,28	4,23	1,33	10,74	10,76	40,47	7,59	2,56	1,07	33,12	13,03	30,26	8,44	4,54	,79	49,33	14,34	79,71	10,94	6,86	1,65	13,00	12,80	107,02	11,47
5,00	1,00	67,00	67,00	41,90	16,53	13,25	15,53	3,30	,89	46,56	12,76	12,90	7,37	2,55	1,09	49,27	17,03	7,84	8,05	3,44	,72	79,49	30,46	11,62	18,42	12,13	1,05	48,88	8,59	9,45	7,18	2,43	,78	60,84	14,67	10,30	8,75	4,79	,77	90,18	16,76	44,98	21,93	8,46	2,17	46,44	7,46	39,79	14,37
5,00	1,00	68,00	68,00	13,67	47,66	22,06	10,37	1,97	,70	8,81	36,06	10,23	9,76	3,31	1,09	19,91	31,96	23,15	13,89	4,54	,90	40,36	28,68	30,72	5,17	3,72	1,46	9,80	23,63	17,02	4,89	2,83	,90	41,02	20,27	15,77	9,66	2,71	,62	58,52	12,43	40,46	6,45	2,20	1,17	14,09	10,86	27,59	5,24
5,00	1,00	69,00	69,00	10,67	13,81	2,82	3,35	1,67	,64	16,47	14,60	1,57	3,11	2,61	,71	7,41	10,19	2,59	2,89	2,99	,83	32,49	14,35	7,83	5,90	4,03	,99	26,88	8,51	2,29	2,28	1,45	,73	14,59	9,04	3,14	3,11	2,45	,63	38,06	9,72	6,35	8,50	2,34	,73	30,47	6,48	4,97	5,75
5,00	1,00	70,00	70,00	9,86	32,34	3,78	1,06	1,77	,59	4,31	18,17	2,94	1,46	2,50	1,02	7,03	12,86	2,07	,95	1,85	,57	10,40	17,64	3,37	2,50	3,63	,95	6,58	11,02	3,59	1,56	3,09	,90	9,85	8,69	3,13	1,22	1,29	,61	25,08	14,98	6,40	2,94	3,62	1,14	12,27	11,89	6,90	2,68
5,00	1,00	71,00	71,00	14,54	16,72	7,56	10,29	4,16	,84	10,42	6,87	5,96	6,74	3,81	,76	18,47	9,09	6,12	4,14	4,00	,85	29,16	5,38	8,23	7,59	6,75	1,24	24,11	4,73	4,99	6,85	3,25	,95	25,63	6,07	6,12	4,77	5,64	1,03	63,94	7,47	9,30	6,30	6,64	1,38	45,28	7,52	6,66	4,70
5,00	1,00	72,00	72,00	6,18	6,75	8,01	6,04	1,35	,43	9,43	6,46	7,72	4,43	3,04	,81	6,79	3,28	2,38	2,66	2,97	,36	6,59	12,94	2,06	5,67	3,49	,65	2,16	5,49	3,40	3,23	2,79	,61	5,95	3,87	,95	1,63	1,21	,46	21,91	8,09	1,93	4,11	4,22	,73	3,94	5,29	2,57	2,34
5,00	1,00	73,00	73,00	128,98	70,55	11,14	3,10	2,42	,75	143,50	72,16	11,10	3,20	2,69	1,49	82,35	49,75	8,36	2,03	2,68	,74	98,79	19,66	7,56	3,91	4,26	,92	60,29	14,69	5,62	2,72	2,76	,97	58,32	15,74	6,17	1,55	2,48	,60	73,05	10,03	5,50	3,54	3,92	,98	43,05	8,32	8,86	5,01
5,00	1,00	74,00	74,00	9,02	4,56	3,07	1,53	3,23	1,20	10,84	5,96	3,96	3,84	3,06	1,91	4,32	3,45	3,56	4,12	5,87	,85	4,10	9,24	5,41	1,96	5,35	1,43	5,86	4,35	4,45	3,82	3,59	1,50	1,73	4,53	3,16	3,55	6,01	,94	7,57	9,65	6,42	4,19	3,56	1,19	5,54	7,26	5,08	2,71
5,00	1,00	75,00	75,00	116,81	35,71	30,30	20,48	4,40	1,84	37,46	12,59	12,91	7,65	4,67	1,52	73,80	10,20	7,36	12,00	3,60	1,28	93,98	14,64	21,03	17,40	3,42	1,53	36,86	9,92	11,88	10,18	3,89	1,21	72,67	7,05	8,21	7,01	2,31	1,21	33,75	14,88	33,14	15,67	3,13	1,51	17,05	9,49	21,64	11,78
5,00	1,00	76,00	76,00	36,28	8,01	16,12	21,45	5,66	,84	24,42	8,68	15,00	13,58	4,99	1,21	48,27	8,23	13,92	17,69	4,08	,72	44,28	12,65	18,38	17,26	4,60	1,25	21,95	9,23	12,47	12,71	4,16	1,03	54,66	6,76	23,44	13,79	4,48	,79	16,68	8,54	22,19	15,37	5,11	1,34	11,37	7,37	12,08	17,26
5,00	1,00	77,00	77,00	39,64	10,98	3,38	3,17	2,24	,66	19,89	8,58	2,89	2,71	2,63	1,01	41,82	8,51	1,72	4,18	1,93	,71	30,58	8,47	2,79	5,94	1,50	1,00	18,08	4,94	1,87	2,86	1,96	1,11	32,39	5,75	7,50	5,45	3,34	,67	24,15	10,47	6,88	6,46	1,68	1,51	16,94	6,01	2,79	4,64
5,00	1,00	78,00	78,00	16,03	7,03	4,07	2,06	2,01	,67	18,61	3,17	5,96	1,01	3,66	,95	13,50	6,44	4,70	2,50	2,25	,64	16,28	6,69	4,94	3,10	4,72	,97	20,12	2,65	5,00	2,20	5,23	1,12	9,39	4,79	10,33	1,60	3,50	,70	30,69	5,97	3,16	1,76	2,08	,74	18,17	2,74	5,25	2,91
5,00	1,00	79,00	79,00	41,17	24,60	7,68	7,98	3,63	,80	29,04	14,72	7,06	6,75	3,67	1,03	28,48	18,91	4,75	3,27	1,91	,56	18,66	19,31	13,20	8,82	4,61	1,15	18,93	15,34	6,16	6,34	3,75	,93	10,95	13,12	10,73	2,63	3,32	,85	23,78	18,19	15,17	7,66	2,49	1,06	15,76	20,05	7,08	7,83
5,00	1,00	80,00	80,00	35,91	21,68	7,14	3,85	2,70	,71	19,88	17,99	5,95	2,30	2,33	1,12	28,94	14,41	5,16	8,19	3,05	,86	78,40	19,21	7,27	2,96	1,97	1,05	43,99	9,55	5,31	2,23	1,49	,96	67,50	10,92	6,25	6,36	1,92	,83	80,61	9,97	7,79	3,66	1,92	1,01	42,02	6,47	5,92	3,68
5,00	1,00	81,00	81,00	9,65	8,50	19,47	5,54	1,59	,84	13,98	15,39	16,77	5,58	2,87	,95	17,79	11,40	18,96	3,97	1,56	,64	21,86	9,09	34,43	4,43	1,11	,88	19,32	13,61	19,18	3,88	1,38	,97	15,23	5,09	22,33	3,27	1,40	,51	28,86	17,49	35,14	8,56	2,16	,92	13,27	15,18	38,88	4,95
5,00	1,00	82,00	82,00	33,09	8,19	5,48	4,44	4,59	,69	50,90	6,62	6,62	2,90	2,34	1,04	17,27	5,17	5,61	5,77	4,19	,65	26,20	10,25	5,75	7,45	4,24	,96	21,92	4,71	10,50	6,38	3,38	,95	13,30	7,62	4,76	7,73	3,07	,46	18,09	14,24	16,78	14,42	3,00	1,32	10,99	5,43	19,38	12,75
5,00	1,00	83,00	83,00	121,04	52,39	5,52	5,65	2,60	,68	184,91	67,87	7,17	6,50	3,32	1,59	50,25	35,51	7,46	2,63	2,44	,36	48,12	13,09	6,12	8,74	1,96	,63	55,61	11,54	7,47	6,38	3,04	,88	31,95	10,54	5,41	5,33	2,24	,33	44,30	4,63	8,58	9,84	2,03	,75	36,11	7,32	8,52	6,92
5,00	1,00	84,00	84,00	24,56	6,35	11,23	5,65	2,86	1,11	20,15	3,55	6,38	4,71	2,30	1,05	3,52	3,99	7,25	4,17	3,81	1,06	51,79	11,92	10,81	8,79	4,04	1,15	36,68	4,80	10,14	5,82	2,24	1,05	20,92	7,04	8,36	7,34	2,67	,81	59,04	14,71	41,78	14,75	5,19	1,28	38,44	9,19	50,27	12,09
5,00	1,00	85,00	85,00	18,77	5,89	6,63	3,14	1,97	,63	11,27	2,13	4,01	2,70	1,62	1,16	12,01	5,80	2,82	2,66	2,72	,60	27,64	6,51	7,27	3,98	2,90	,73	22,53	3,07	7,44	4,23	1,38	,55	18,76	3,73	6,40	2,34	5,12	,46	46,04	6,96	9,01	3,38	3,56	,62	40,43	6,02	9,43	3,86
5,00	1,00	86,00	86,00	12,90	6,42	6,72	5,81	3,20	,95	8,90	2,96	6,81	4,08	3,77	1,32	8,01	4,78	2,61	3,16	2,33	,76	24,04	6,31	10,18	5,57	4,45	1,35	16,42	2,73	9,10	3,43	2,22	,86	9,63	4,66	6,40	3,24	3,25	,42	40,58	10,05	7,86	5,01	2,11	1,17	25,25	5,96	9,88	4,67
5,00	1,00	87,00	87,00	21,36	5,82	3,55	3,26	1,22	,54	15,36	3,15	4,22	4,15	2,29	1,61	34,12	4,62	2,16	3,23	,97	,59	17,69	11,61	5,55	3,58	4,41	,74	14,16	5,36	10,03	3,46	2,79	,86	18,65	5,90	5,77	1,93	2,23	,73	14,71	7,48	20,69	4,45	5,45	1,18	14,02	5,21	19,89	4,05
5,00	1,00	88,00	88,00	9,39	7,38	6,75	2,67	2,62	1,15	11,89	5,85	5,95	2,31	2,77	1,78	25,26	4,51	3,51	2,74	3,59	,80	4,25	9,35	8,15	4,94	4,63	1,28	8,83	8,01	5,09	3,53	4,40	1,38	6,04	6,20	4,74	3,03	4,46	,60	2,70	6,59	6,62	8,95	3,53	1,37	9,30	9,95	3,75	3,32
5,00	1,00	89,00	89,00	72,18	18,44	7,38	4,68	3,01	1,04	40,66	14,62	11,73	3,25	2,64	1,36	106,59	13,44	5,51	4,52	4,38	,84	73,91	14,41	10,20	4,94	3,78	1,46	35,74	12,97	16,39	3,71	1,40	1,21	67,45	10,58	7,04	3,01	3,07	,71	44,07	13,55	16,45	4,09	4,99	1,83	45,28	13,45	33,17	6,69
5,00	1,00	90,00	90,00	35,76	11,71	7,56	3,56	4,52	,61	12,05	9,66	7,33	4,28	5,80	,94	37,84	5,53	4,19	3,94	5,47	,78	31,56	13,05	13,33	6,23	9,39	,79	4,51	8,09	8,09	4,55	4,37	,42	23,44	7,09	10,64	4,71	8,73	,53	14,13	17,32	30,87	10,12	7,02	1,17	3,84	11,99	8,49	6,39
5,00	1,00	91,00	91,00	85,44	64,44	24,99	15,04	5,73	1,85	156,76	51,62	16,26	9,83	7,11	2,04	74,11	60,27	31,94	8,38	6,52	1,20	21,82	30,29	10,88	11,06	3,17	1,37	42,03	11,67	5,71	7,48	3,87	1,15	17,58	22,38	24,08	9,09	3,39	,87	18,45	12,58	22,72	12,82	2,41	1,36	25,36	9,65	12,25	8,86
5,00	1,00	92,00	92,00	45,75	26,40	13,92	4,93	3,35	1,77	77,51	26,59	12,28	6,31	2,51	2,40	73,55	11,81	7,40	3,51	3,73	,89	32,60	9,48	7,45	5,22	2,48	1,11	47,74	7,86	7,02	3,97	2,05	1,06	36,42	2,91	5,25	1,73	2,12	,76	15,76	2,23	6,10	3,91	3,03	,87	26,51	2,71	3,53	3,25
5,00	1,00	93,00	93,00	20,48	12,51	9,50	7,66	3,40	,73	8,75	7,33	9,05	4,69	3,05	,91	46,35	11,32	5,63	8,74	3,58	,83	37,51	12,38	12,65	6,63	4,78	1,23	15,86	8,89	8,95	3,61	2,79	1,00	40,63	12,37	4,71	4,92	3,90	,78	19,84	12,83	11,20	6,65	5,08	1,26	13,50	11,47	14,11	5,55
5,00	1,00	94,00	94,00	23,92	14,06	4,54	2,83	4,95	1,17	49,51	10,75	4,66	2,28	3,76	,93	21,85	6,05	2,58	2,42	2,90	,70	40,64	16,25	5,49	3,21	5,10	1,76	27,39	8,02	4,74	1,48	3,10	1,15	18,38	5,96	3,60	2,98	1,93	,91	33,87	7,77	7,16	4,18	2,67	1,69	35,29	7,40	10,42	2,78
5,00	1,00	95,00	95,00	34,68	8,96	5,88	3,91	2,99	,68	49,86	16,70	2,10	3,55	2,44	1,01	20,16	4,56	6,38	4,29	3,93	,72	30,19	5,46	5,99	3,43	5,12	,82	29,72	6,15	4,22	3,94	3,81	,68	11,16	2,94	10,40	4,22	4,68	,83	33,03	4,52	13,26	3,94	3,63	,92	30,87	4,70	13,13	5,06
5,00	1,00	96,00	96,00	9,74	14,13	11,06	3,50	4,01	,54	18,33	13,41	5,88	1,75	4,83	1,15	3,20	8,29	3,46	2,80	2,54	,71	12,41	8,01	17,77	4,72	3,01	,94	14,31	9,26	9,34	2,63	2,67	,93	5,39	3,89	5,69	3,85	3,93	,49	18,70	8,85	16,95	6,67	2,42	1,23	16,49	8,74	19,84	5,72
5,00	1,00	97,00	97,00	29,37	13,68	16,31	4,37	2,82	,58	27,28	9,06	8,51	2,81	1,72	,89	14,71	8,05	7,20	2,65	3,28	,35	26,57	21,01	17,66	5,86	4,16	,91	19,58	15,05	5,37	3,07	2,38	,65	7,73	11,66	8,84	2,94	3,04	,48	16,40	22,16	4,14	5,63	2,80	1,03	7,58	15,16	6,28	3,89
5,00	1,00	98,00	98,00	22,61	10,38	7,78	5,35	3,51	1,32	12,49	8,19	7,49	2,68	3,97	1,45	9,66	8,86	5,14	2,33	2,48	,91	12,66	6,49	10,51	8,41	7,32	1,99	3,30	5,96	3,22	3,51	1,93	1,14	8,59	4,63	3,91	3,80	3,02	,91	54,68	6,69	5,16	5,23	4,49	1,83	22,14	4,38	4,72	5,46
5,00	1,00	99,00	99,00	20,58	8,57	6,00	3,87	1,32	,73	14,58	6,48	4,68	3,41	2,87	1,29	12,73	6,43	4,33	3,69	1,56	,69	2,15	14,00	6,43	5,01	2,81	1,06	5,22	7,76	2,84	3,63	2,18	,97	2,75	6,49	2,79	2,88	1,98	,77	8,41	11,91	8,14	8,21	1,91	1,07	5,75	10,71	4,85	5,72
5,00	1,00	100,00	100,00	20,50	13,22	3,89	3,08	2,78	1,04	25,21	10,75	3,02	2,00	1,75	1,77	23,36	7,77	3,32	2,29	1,81	,50	20,92	11,02	6,64	1,61	3,54	1,40	24,57	7,25	4,88	1,63	1,56	,89	24,00	6,64	6,52	1,23	2,98	,78	15,87	4,50	9,91	1,66	1,39	1,10	20,92	4,02	7,46	1,85
5,00	1,00	101,00	101,00	33,20	24,08	7,11	19,59	2,79	,91	44,70	10,65	9,67	13,79	2,93	1,75	24,67	6,66	8,88	12,77	3,02	1,04	35,44	16,87	12,13	11,82	3,96	1,14	35,63	7,14	8,37	8,82	3,64	1,29	29,96	6,77	5,26	6,53	2,63	,85	35,98	13,35	4,92	7,32	3,65	1,18	41,22	8,05	9,43	12,10
5,00	1,00	102,00	102,00	14,63	23,01	2,69	4,47	2,73	,61	17,91	13,46	6,83	4,73	2,82	1,35	17,10	16,30	4,26	5,31	4,24	,69	15,25	8,15	4,85	5,84	4,84	,88	26,39	8,35	10,50	6,26	1,71	,93	12,09	12,72	6,96	4,21	2,55	,47	31,53	8,20	10,00	9,60	1,64	,98	38,13	9,50	12,38	6,59
5,00	1,00	103,00	103,00	19,02	11,51	12,46	21,30	3,58	,76	9,96	8,66	4,43	4,71	3,94	1,14	33,84	6,31	15,17	15,30	3,06	,93	22,89	7,59	5,04	8,32	4,12	,68	6,25	7,47	2,64	4,85	3,09	,61	29,18	6,71	10,25	8,54	4,41	,63	17,65	7,39	9,75	5,03	2,35	,79	5,53	8,49	2,54	3,95
5,00	1,00	104,00	104,00	12,83	52,14	17,80	8,52	3,06	,89	9,49	7,32	11,80	4,38	2,28	,76	7,75	10,30	12,52	6,31	1,70	,93	2,69	18,37	14,03	8,35	2,29	1,17	2,37	6,35	10,88	5,88	1,83	,69	2,53	5,26	9,54	4,04	2,51	,91	8,56	9,52	12,02	10,40	3,39	1,13	3,47	8,69	15,91	7,17
5,00	1,00	105,00	105,00	82,25	13,44	46,67	17,97	3,08	,82	32,64	7,38	15,46	11,59	3,63	1,22	155,42	25,21	68,15	13,56	4,71	1,27	64,91	18,79	61,46	29,71	3,64	1,03	27,09	6,30	31,14	15,83	2,77	,85	140,58	14,42	56,02	14,94	2,89	,75	104,56	20,17	89,49	59,01	5,26	1,29	57,43	9,04	65,85	24,26
5,00	1,00	106,00	106,00	3,77	18,67	6,62	2,07	2,05	,74	6,47	17,76	5,20	,98	2,95	,83	5,62	17,71	8,56	1,13	1,62	,85	9,60	17,08	6,90	3,26	2,13	,95	9,63	13,10	4,47	2,90	1,64	,67	8,68	14,05	5,43	1,41	1,29	,61	31,26	8,70	4,95	7,83	3,00	,91	12,16	7,36	3,81	6,42
5,00	1,00	107,00	107,00	6,37	8,71	5,52	2,43	1,83	,50	7,01	7,02	5,31	2,64	3,08	,84	5,57	11,60	5,18	2,92	2,31	,84	8,73	5,54	4,20	3,66	1,64	,50	6,33	3,35	8,39	4,31	2,21	,39	5,52	5,65	10,68	3,26	2,58	,77	14,28	3,27	20,97	17,19	1,78	1,41	5,39	3,63	34,40	14,04
5,00	1,00	108,00	108,00	36,11	33,54	7,84	8,15	5,10	2,21	29,93	35,86	10,23	6,07	6,90	2,82	40,75	25,58	4,91	7,46	3,55	1,73	43,41	17,99	6,77	7,08	4,08	1,81	30,50	12,75	8,63	3,82	4,17	1,28	28,62	12,60	17,97	7,55	5,24	,89	73,75	9,85	13,44	10,19	1,96	,78	43,74	6,79	5,01	4,07
5,00	1,00	109,00	109,00	167,42	40,22	7,29	7,77	7,14	1,95	213,30	47,43	10,29	8,17	7,82	3,20	116,17	32,97	7,96	7,14	3,58	1,40	52,16	15,95	6,49	7,04	7,43	1,89	53,65	12,78	11,68	5,33	6,72	1,83	42,44	12,49	12,63	8,37	1,85	1,37	24,53	11,21	13,41	11,89	5,16	1,49	24,40	7,56	10,72	5,38
5,00	1,00	110,00	110,00	4,16	2,82	5,31	7,98	4,62	,87	6,79	,95	4,82	4,31	3,53	1,78	3,32	1,98	3,95	7,58	5,34	,81	11,68	5,26	7,67	12,70	8,74	1,38	22,77	1,84	2,65	5,27	5,75	2,69	2,29	3,49	10,24	11,98	4,22	,84	27,83	5,39	14,37	22,82	9,17	1,59	41,60	4,19	8,71	11,65
5,00	1,00	111,00	111,00	70,47	23,63	10,88	13,25	3,34	,73	51,67	14,93	13,12	15,49	3,48	1,60	70,05	18,79	6,45	8,86	4,50	,77	42,14	16,55	11,57	9,41	3,92	,72	43,91	10,25	13,11	8,96	4,09	,85	52,81	11,70	2,69	9,24	3,54	,44	36,11	8,38	7,31	5,55	3,64	,72	30,98	6,64	18,53	8,64
5,00	1,00	112,00	112,00	3,41	3,51	5,52	4,67	3,08	,58	40,85	7,57	3,43	2,82	3,44	1,38	14,61	2,88	2,66	5,11	3,12	,39	19,52	4,18	3,80	6,88	4,25	,69	36,45	5,29	7,52	3,46	3,24	,66	1,58	2,56	3,71	3,73	2,44	,57	25,79	5,85	15,87	5,73	3,00	,90	25,63	7,15	24,22	5,27
5,00	1,00	113,00	113,00	20,30	13,54	8,22	6,96	2,91	,79	15,10	11,98	3,84	2,23	1,75	,68	38,48	5,44	5,75	5,48	2,48	,66	20,45	16,34	10,02	3,37	2,93	1,23	8,98	6,24	5,26	3,56	1,54	,72	9,89	4,17	2,24	3,16	1,82	,70	15,30	4,60	7,27	6,24	1,30	1,43	11,75	2,19	19,35	7,74
5,00	1,00	114,00	114,00	13,42	21,26	8,97	5,86	5,78	1,21	26,95	15,18	4,58	4,03	4,08	1,68	13,82	9,60	5,17	3,68	6,86	,93	10,56	29,98	9,25	5,84	3,72	1,01	14,36	21,41	5,05	3,25	3,12	,95	12,21	15,00	3,15	4,32	2,04	,65	14,71	16,60	7,63	7,14	2,27	,91	14,23	14,52	12,09	6,18
5,00	1,00	115,00	115,00	52,95	19,09	7,80	9,43	3,38	1,22	34,74	22,01	6,54	4,17	1,98	1,19	38,28	13,53	6,11	5,76	2,86	1,11	26,58	16,34	10,82	6,62	4,56	1,36	18,96	16,13	11,73	3,73	2,12	,97	22,60	8,50	5,32	5,11	2,71	,99	15,56	7,32	9,59	3,30	2,49	1,54	11,02	8,71	14,16	3,32
5,00	1,00	116,00	116,00	20,64	15,65	10,02	21,75	2,28	,99	13,28	10,87	7,06	7,21	4,45	1,16	16,05	8,88	5,31	9,21	1,58	,65	35,97	20,73	8,49	9,13	3,84	1,14	15,86	13,47	5,44	6,38	3,04	,64	10,76	11,11	5,08	6,51	1,79	,73	17,53	21,75	5,39	6,68	4,25	1,06	11,50	16,45	3,74	5,10
5,00	1,00	117,00	117,00	62,42	18,58	20,95	8,53	4,10	,59	23,87	11,47	15,23	3,94	3,93	,71	33,94	12,39	5,80	5,77	4,20	1,03	32,48	13,60	18,60	7,71	5,56	1,97	18,03	8,24	18,65	4,05	3,58	,85	40,27	9,21	3,94	6,91	3,09	1,43	34,12	9,52	20,00	7,20	7,19	1,89	26,98	6,92	28,92	6,83
5,00	1,00	118,00	118,00	13,67	4,39	5,74	6,89	8,04	,93	8,44	3,25	4,44	3,92	2,71	1,14	4,27	7,81	10,23	6,95	7,05	1,02	23,81	14,97	15,60	5,55	10,19	1,33	9,96	6,24	10,99	3,26	2,80	,98	16,37	9,40	29,36	7,23	8,62	,95	23,47	15,97	16,27	4,17	3,94	1,22	10,42	8,90	14,71	2,39
5,00	1,00	119,00	119,00	15,62	10,03	7,95	4,48	2,91	,75	20,59	3,14	3,52	5,43	2,50	,96	8,18	5,97	7,41	1,84	1,51	,45	14,72	9,51	12,00	8,30	3,67	1,13	10,14	2,79	6,25	6,54	1,75	,95	5,19	6,13	12,11	2,87	2,46	,70	6,77	9,03	13,66	8,91	2,02	1,07	5,87	3,88	11,49	10,39
5,00	1,00	120,00	120,00	8,39	15,97	15,33	9,38	5,90	,68	8,21	7,20	6,46	5,37	3,28	,92	3,20	7,41	4,49	5,37	5,05	,49	2,27	15,23	16,32	7,61	5,30	,73	5,76	7,15	10,49	5,38	4,33	,73	2,40	6,49	15,23	6,84	3,28	,56	12,07	11,22	6,10	4,07	1,12	,77	10,14	6,59	6,39	3,90
5,00	1,00	121,00	121,00	9,31	16,91	10,14	5,14	4,06	,64	6,03	6,43	3,93	4,60	2,06	1,12	7,83	3,83	2,91	2,68	3,48	,50	10,86	13,20	6,80	3,91	7,98	,97	8,02	6,29	2,62	3,40	2,32	,76	11,45	5,77	6,68	2,39	6,54	,72	22,02	11,64	5,86	2,43	4,75	,86	11,31	6,54	2,88	3,01
5,00	1,00	122,00	122,00	16,31	18,97	10,15	2,91	1,86	,91	20,46	9,73	6,90	2,29	1,80	1,10	7,22	9,40	6,07	2,43	1,71	,80	38,97	16,27	11,34	3,66	2,84	1,49	18,72	6,03	5,76	2,76	1,80	1,18	9,32	10,25	9,70	2,95	2,58	1,05	26,07	9,65	11,64	5,82	2,89	1,75	14,76	6,10	4,80	4,98
5,00	1,00	123,00	123,00	4,17	4,05	6,73	2,73	2,59	,64	8,89	5,20	6,40	2,30	4,00	,92	9,84	4,62	3,40	2,51	2,02	,39	5,46	6,44	5,66	3,24	3,08	,83	9,28	3,72	7,12	2,72	4,59	,68	6,81	2,40	3,29	2,80	2,88	,79	11,12	4,58	4,99	4,65	2,99	1,13	10,95	3,16	4,78	3,04
5,00	1,00	124,00	124,00	25,27	28,63	8,00	6,99	1,52	,80	27,33	23,91	7,22	3,07	1,96	1,07	51,83	16,12	5,63	6,79	1,91	,92	15,31	27,58	8,73	3,92	2,35	,76	16,43	16,35	6,90	2,83	1,98	,67	35,91	16,65	5,02	3,95	1,77	,72	6,02	20,44	9,39	6,58	1,89	1,20	2,12	11,27	6,26	5,60
5,00	1,00	125,00	125,00	20,21	17,48	17,65	2,41	2,89	,80	13,69	16,30	6,70	1,42	3,68	1,11	14,45	11,77	6,77	1,97	2,23	,77	22,67	14,53	15,27	2,43	2,29	1,11	15,07	15,15	8,63	2,57	2,28	,83	11,55	10,57	7,44	2,07	2,62	,86	11,32	11,56	10,85	3,82	1,33	1,36	14,51	15,53	10,74	3,31
5,00	1,00	126,00	126,00	17,86	19,58	9,36	3,04	2,90	1,03	11,03	10,45	6,97	2,65	3,63	1,00	18,40	10,69	4,29	2,00	2,59	,79	9,76	11,28	4,80	3,47	3,88	,98	7,32	7,30	4,26	3,04	3,12	,84	6,54	8,51	7,51	3,61	4,85	,78	11,82	8,32	5,29	2,93	3,92	1,24	6,27	4,98	2,92	2,89
5,00	1,00	127,00	127,00	22,34	17,27	8,01	31,92	4,29	1,70	12,73	14,76	4,42	8,22	2,97	1,15	33,95	14,28	7,85	15,55	5,22	1,22	5,58	16,95	7,64	11,31	2,15	,96	5,94	13,16	5,76	5,25	2,20	,81	13,54	8,16	12,73	8,31	4,32	,67	5,91	15,24	2,94	3,04	,94	1,04	4,52	10,83	4,05	3,12
5,00	1,00	128,00	128,00	10,81	42,59	11,22	3,14	1,20	,73	18,26	9,97	4,19	2,06	,96	1,12	5,19	9,61	5,28	2,31	1,50	,67	22,93	18,71	11,79	4,07	2,38	,70	15,93	9,22	4,48	2,80	1,52	,68	6,91	7,65	8,51	4,42	3,33	,88	23,98	13,39	4,92	5,42	2,36	,88	11,72	9,19	3,18	4,50
5,00	1,00	129,00	129,00	28,55	11,01	9,19	12,20	1,90	,78	48,58	8,23	8,52	4,84	3,18	1,45	25,71	5,38	3,01	13,29	3,00	,71	27,48	12,09	9,34	7,30	2,95	1,06	33,95	7,57	4,63	2,89	4,31	1,00	12,90	7,11	2,27	8,46	2,51	,61	17,14	9,51	5,08	3,74	2,36	1,04	8,45	8,35	7,17	3,92
5,00	1,00	130,00	130,00	5,11	6,84	8,29	5,29	2,74	,47	5,09	8,90	4,19	4,43	2,94	1,08	14,72	4,39	5,79	3,17	2,45	,45	3,49	14,36	8,48	4,18	4,59	,34	3,36	10,81	6,36	3,55	2,31	,34	7,78	5,80	9,22	3,44	2,63	,31	16,12	19,14	9,66	4,87	3,18	,66	7,71	12,49	9,48	5,33
5,00	1,00	131,00	131,00	3,49	9,91	7,45	6,32	2,48	,83	,94	5,75	6,33	3,63	4,24	,77	2,14	3,64	2,69	4,38	1,15	,71	18,27	10,57	7,26	10,82	3,23	1,76	5,81	4,12	4,55	4,50	1,54	1,05	7,67	5,27	1,69	4,81	1,06	,82	19,39	7,49	5,88	6,28	1,32	1,63	13,78	4,87	3,40	3,98
5,00	1,00	132,00	132,00	28,78	17,74	23,11	3,45	3,73	,79	23,01	7,77	9,66	2,42	3,69	,98	31,53	8,93	9,05	2,96	4,74	,54	56,75	10,11	16,73	2,57	4,30	,87	29,37	7,28	7,66	2,26	3,37	,55	34,92	9,10	7,46	3,78	3,46	,34	37,60	8,45	7,46	5,86	3,07	1,34	30,81	8,29	6,34	5,18
5,00	1,00	133,00	133,00	27,98	24,12	23,94	3,75	4,74	,91	40,34	10,06	10,32	2,46	3,14	1,24	17,23	13,41	6,62	4,75	4,25	,81	61,49	23,08	14,86	5,34	5,51	2,01	42,42	10,56	5,26	2,77	1,80	,81	26,81	20,42	8,11	3,11	7,29	1,63	74,55	12,16	8,85	6,17	2,10	1,49	45,24	7,80	5,90	4,14
5,00	1,00	134,00	134,00	5,44	7,98	5,34	1,64	2,25	,93	22,12	6,13	2,38	1,36	2,41	1,16	6,73	5,23	2,81	1,50	1,93	,61	14,63	6,00	5,61	2,65	2,31	1,34	28,69	7,33	3,35	2,83	1,91	,86	10,29	5,28	3,36	1,59	1,73	,87	45,50	18,19	3,65	2,26	1,78	1,31	29,73	12,84	4,20	2,69
5,00	1,00	135,00	135,00	26,40	22,10	10,12	6,52	2,05	,86	11,02	15,60	12,62	5,82	4,59	1,95	11,29	8,91	4,35	5,30	1,61	,62	38,41	12,39	5,85	6,63	3,49	,85	16,13	10,13	8,23	4,45	2,61	,73	21,09	8,27	6,19	6,21	1,54	,64	61,48	14,82	8,88	8,29	2,79	,95	36,20	11,14	9,57	4,54
5,00	1,00	136,00	136,00	18,99	4,04	8,26	9,82	2,92	,72	14,41	2,67	4,84	5,37	2,89	1,00	13,38	3,13	9,57	7,92	4,56	,56	15,85	9,16	13,34	20,73	6,31	,93	12,72	4,65	9,49	6,89	5,72	,54	10,55	5,73	19,14	12,89	8,77	1,11	20,03	9,23	13,09	37,81	6,69	1,48	19,96	7,75	19,39	13,06
5,00	1,00	137,00	137,00	16,72	6,78	9,64	3,20	1,15	,90	14,79	5,08	8,33	3,49	2,45	1,23	2,51	3,05	3,38	1,81	1,56	,52	16,56	14,85	9,43	5,61	5,94	1,39	16,80	4,76	4,93	3,52	5,08	,88	5,68	7,23	4,95	2,03	5,22	,83	15,27	15,05	2,77	3,41	2,71	1,38	18,82	8,38	3,42	2,35
5,00	1,00	138,00	138,00	6,45	7,03	7,37	2,76	3,47	,60	7,33	2,76	5,19	5,92	2,26	1,23	9,34	4,39	6,21	2,31	2,04	,67	7,64	10,12	9,34	4,84	5,17	,66	3,67	3,48	15,62	4,61	4,42	,57	11,01	3,92	15,74	3,40	3,29	,71	4,46	8,08	35,35	5,96	3,72	,96	2,88	3,92	48,41	4,21
5,00	1,00	139,00	139,00	279,93	30,08	15,37	10,79	7,60	1,20	269,80	33,82	13,35	8,17	7,81	1,87	186,54	22,28	11,29	10,33	7,60	,88	91,10	11,82	19,06	17,84	4,87	1,01	71,73	13,38	15,65	7,90	6,71	,93	58,35	9,14	25,34	10,63	4,78	1,13	41,20	16,30	63,37	29,87	7,29	2,01	38,10	11,95	45,93	13,84
5,00	1,00	140,00	140,00	59,52	4,49	1,56	2,03	2,11	,78	50,86	8,74	3,90	3,62	3,27	,95	43,59	4,61	2,37	1,24	1,76	,58	28,99	9,58	2,94	2,62	2,59	,93	20,25	8,14	12,00	7,14	2,98	,97	12,59	6,10	5,07	3,68	1,57	,58	12,78	14,09	19,23	9,10	4,72	1,39	16,42	7,91	43,64	13,15
5,00	1,00	141,00	141,00	213,83	24,23	4,25	5,50	2,93	,89	320,97	36,71	5,87	6,00	3,24	1,20	142,86	21,00	1,32	4,80	3,54	,70	41,56	8,42	3,49	2,81	3,36	,53	90,44	11,08	9,69	4,16	3,49	,70	52,03	11,07	1,93	3,13	2,42	,37	32,62	12,49	19,12	3,92	1,57	,50	52,86	8,59	31,12	6,15
5,00	1,00	142,00	142,00	32,17	9,52	10,93	3,74	2,76	,96	31,52	6,95	8,46	5,85	3,89	1,07	16,28	3,37	4,78	2,32	3,09	1,06	35,62	10,64	21,17	7,25	7,00	1,31	19,21	7,85	12,81	4,62	6,38	1,21	20,26	2,76	9,53	4,25	4,37	,90	42,30	9,08	45,75	12,83	11,13	2,42	26,43	8,51	32,96	6,22
5,00	1,00	143,00	143,00	13,08	8,67	7,71	2,12	2,04	,86	14,54	6,44	8,03	2,62	5,96	1,14	7,58	5,97	5,41	2,79	4,61	1,05	45,08	7,35	11,01	3,95	3,83	1,37	23,78	5,11	11,51	3,85	4,23	,76	20,90	4,06	12,07	5,77	3,35	,71	38,82	4,04	19,90	11,00	4,13	1,49	21,40	4,83	12,39	5,08
5,00	1,00	144,00	144,00	117,60	7,74	33,28	14,81	3,88	1,24	67,21	7,07	11,60	9,22	2,78	1,28	127,57	5,79	19,95	5,95	5,63	1,04	54,40	7,56	15,50	10,92	3,51	1,17	30,20	4,35	10,54	9,57	4,38	,92	53,45	4,73	16,83	4,50	3,72	,87	31,53	12,20	13,67	10,28	4,20	1,38	20,87	7,55	15,71	6,80
5,00	1,00	145,00	145,00	23,86	20,85	11,74	13,17	2,69	,60	36,39	17,67	3,59	8,01	2,99	1,32	19,97	10,00	8,26	7,73	2,85	,61	27,58	13,24	7,86	6,19	3,53	,80	30,44	14,68	3,95	5,44	3,08	,79	5,92	6,02	5,51	5,46	3,18	,62	14,88	4,84	8,19	5,47	2,43	1,38	12,95	7,20	5,78	5,86
5,00	1,00	146,00	146,00	9,14	13,95	5,89	5,42	2,97	,56	9,80	10,19	1,33	2,26	3,72	1,17	10,45	8,96	2,36	7,58	1,13	,41	24,20	8,78	6,73	3,27	3,97	,70	24,82	7,78	2,66	2,37	,94	,49	30,31	5,45	3,07	4,73	1,55	,57	73,43	8,94	7,46	4,09	2,13	1,10	52,75	5,59	3,78	3,41
5,00	1,00	147,00	147,00	12,96	14,26	11,78	26,61	5,08	1,11	13,08	11,27	16,60	7,67	2,85	1,37	10,36	6,19	7,88	17,07	3,11	,68	19,61	16,94	12,66	14,08	3,80	1,07	18,84	9,67	15,29	8,53	3,09	,75	8,95	10,15	7,60	11,74	3,23	,82	30,15	16,29	6,86	7,83	2,37	,96	20,80	11,22	12,20	8,21
5,00	1,00	148,00	148,00	21,20	17,85	12,51	8,55	2,59	,87	34,11	15,37	5,19	7,79	2,69	,98	14,44	5,57	8,87	9,67	2,91	,83	61,06	11,34	8,30	6,29	2,45	,85	30,78	13,70	6,99	4,53	2,09	,75	58,65	7,92	8,40	6,34	1,82	,74	112,16	10,30	12,64	4,96	1,88	1,34	42,56	9,40	10,09	3,59
5,00	1,00	149,00	149,00	18,91	4,92	13,46	5,12	2,94	,65	28,03	5,01	11,48	4,58	3,07	1,15	25,05	7,52	10,00	5,02	2,06	,56	5,19	9,47	13,63	5,43	4,43	,77	11,78	8,14	10,29	5,32	3,22	,52	4,19	8,06	7,17	3,55	2,49	,48	27,59	24,55	12,43	6,24	2,35	1,12	16,40	17,27	8,60	4,79
5,00	1,00	150,00	150,00	12,49	12,12	4,88	2,98	1,78	,44	9,04	8,59	3,05	2,06	1,69	1,22	7,09	6,03	5,68	1,62	3,54	,57	28,88	13,75	6,42	2,75	1,65	,61	22,40	7,96	4,19	1,72	1,53	,52	12,81	3,32	6,53	1,74	1,30	,50	100,31	8,06	8,24	3,37	1,56	,64	54,49	6,05	6,07	2,05
5,00	1,00	151,00	151,00	20,44	8,64	6,75	2,22	1,67	,59	17,09	5,97	2,22	2,44	2,15	,99	26,38	6,74	2,71	1,85	1,03	,43	56,47	8,22	7,78	4,08	1,96	,82	28,51	2,54	2,81	4,65	1,83	,77	43,73	4,31	3,23	2,62	,93	,64	94,95	5,97	6,86	8,24	2,01	1,49	46,70	2,57	3,61	6,17
5,00	1,00	152,00	152,00	13,31	8,39	5,84	1,29	1,51	,92	39,92	10,67	4,44	3,20	2,50	,99	21,76	4,82	2,40	1,06	1,81	,94	13,87	5,26	4,06	1,29	1,43	1,38	12,15	4,72	4,24	1,75	1,74	,99	13,05	2,60	1,59	,71	,86	,99	8,22	2,01	4,19	2,70	2,23	1,94	7,46	2,43	6,94	2,49
5,00	1,00	153,00	153,00	4,22	8,62	9,04	3,06	1,29	1,13	8,08	5,19	5,61	2,32	1,70	1,19	3,07	3,81	4,74	2,27	1,09	,71	4,58	6,90	9,47	4,12	,89	,99	10,55	3,67	5,84	1,90	1,28	,91	3,08	3,53	2,43	2,34	,66	,71	11,92	4,98	9,22	3,81	1,45	1,02	9,98	4,65	9,83	2,42
5,00	1,00	154,00	154,00	8,75	6,47	8,17	1,90	1,60	,78	30,62	23,70	8,30	2,16	3,70	1,36	16,03	3,62	3,64	1,49	1,44	,54	15,07	8,93	9,65	3,11	2,78	1,13	15,87	16,26	9,48	2,54	3,09	1,15	11,27	5,72	5,35	1,23	1,44	,57	15,66	10,87	16,24	5,60	3,83	1,74	13,11	12,25	23,30	4,40
5,00	1,00	155,00	155,00	22,09	7,02	4,97	8,74	1,76	,84	57,73	7,90	7,33	6,41	4,99	1,55	25,65	8,49	4,20	5,12	2,06	,83	10,92	7,37	7,99	7,63	2,14	1,12	48,73	8,29	10,19	12,00	4,05	,81	14,75	5,75	3,28	3,54	1,79	,85	13,81	4,67	9,48	12,66	3,88	1,72	47,38	9,17	15,16	13,30
5,00	1,00	156,00	156,00	47,36	7,66	10,46	2,52	2,97	,78	95,53	7,81	19,33	2,25	2,47	1,17	79,41	20,03	6,43	1,81	3,23	,90	13,99	5,32	18,20	4,23	2,70	1,07	29,59	3,12	18,47	2,96	4,46	,88	13,24	4,81	6,83	2,29	2,42	,64	2,20	7,38	19,35	3,11	3,67	1,38	12,52	5,00	28,24	4,90
5,00	1,00	157,00	157,00	29,69	8,45	6,92	3,55	3,27	,93	139,84	2,23	4,48	1,96	4,88	1,52	24,02	9,34	6,90	1,86	2,28	,88	30,49	7,39	4,00	7,36	4,53	1,18	63,55	2,37	3,30	3,75	4,33	1,12	21,39	6,39	2,95	5,89	2,11	,81	19,37	4,84	5,31	7,03	2,72	2,12	23,87	2,44	4,37	4,43
5,00	1,00	158,00	158,00	7,72	2,64	1,35	1,94	1,53	,68	19,66	2,06	2,96	2,17	2,39	1,15	21,12	3,00	2,09	2,66	3,13	,81	11,92	3,43	5,46	3,00	2,75	,94	10,36	1,71	14,64	2,80	4,54	,78	18,81	4,15	13,59	4,57	5,83	,94	24,52	4,10	21,01	2,71	2,40	1,45	8,47	3,09	26,26	2,46
5,00	1,00	159,00	159,00	23,12	7,27	12,62	6,53	4,04	,74	44,12	7,81	12,76	5,04	4,09	,97	16,59	8,03	12,91	5,47	3,58	,56	29,82	8,90	16,04	4,43	3,54	1,29	27,03	4,62	10,24	6,31	3,11	,83	40,24	7,92	7,83	2,79	2,59	,53	16,28	6,24	10,15	8,73	3,03	,90	15,46	3,48	9,29	9,99
5,00	1,00	160,00	160,00	9,19	10,32	6,89	7,81	4,73	1,11	5,45	7,60	5,01	3,97	2,82	1,44	3,12	4,93	5,80	2,60	5,32	,93	35,07	11,47	5,57	8,16	6,84	1,27	10,71	7,01	3,82	4,42	2,32	1,23	25,45	2,40	3,88	1,97	4,45	,82	35,76	12,13	7,82	5,78	3,25	1,57	22,53	9,68	4,14	6,49
5,00	1,00	161,00	161,00	107,12	38,10	8,47	11,25	7,16	1,37	64,24	18,11	6,70	10,04	5,18	1,59	61,87	13,40	3,04	3,30	5,29	1,10	83,67	30,18	7,12	4,24	6,86	1,64	67,72	20,53	10,55	7,94	4,52	1,21	63,29	19,75	9,48	3,30	2,48	,84	78,22	23,61	15,33	6,70	2,00	1,88	57,67	20,16	14,62	7,10
5,00	1,00	162,00	162,00	8,16	18,11	7,28	8,11	3,01	,75	8,20	4,90	6,83	4,69	2,93	,87	7,68	12,24	8,65	2,52	3,15	,92	12,36	19,91	8,77	4,91	4,26	,94	15,89	6,27	4,97	2,61	1,42	,73	6,48	9,88	10,85	7,34	2,48	1,01	11,05	14,41	10,27	3,59	,71	,91	11,82	7,34	8,09	1,94
5,00	1,00	163,00	163,00	13,63	13,83	12,71	4,88	2,73	,61	22,01	11,63	9,04	4,14	1,93	1,20	9,30	7,64	5,31	7,20	2,96	,61	29,87	9,22	8,70	9,15	5,49	,83	23,28	11,53	8,14	3,53	2,92	,69	17,45	4,50	4,04	4,87	3,88	,62	30,15	8,76	9,11	6,30	4,48	,89	25,06	7,71	12,57	4,17
5,00	1,00	164,00	164,00	24,90	12,45	12,04	4,53	1,95	1,17	29,54	12,08	10,22	2,93	3,94	1,59	20,48	7,63	6,09	2,49	2,03	,79	33,17	17,83	13,80	5,27	1,46	1,06	25,13	9,74	8,62	1,45	1,63	,73	16,79	9,43	4,69	4,68	3,36	,80	32,26	7,21	9,24	4,34	1,64	1,07	27,76	6,81	5,61	2,97
5,00	1,00	165,00	165,00	15,97	12,05	5,63	7,30	2,35	,95	8,09	6,26	4,73	3,26	2,58	1,25	7,00	3,30	4,48	2,15	2,16	,61	11,50	9,69	7,94	6,14	2,66	1,30	6,47	6,67	2,25	1,97	1,40	,81	2,85	2,44	4,29	3,38	2,05	,71	17,53	19,58	9,04	5,06	2,40	1,31	8,56	12,71	6,11	5,88
5,00	1,00	166,00	166,00	57,64	24,54	7,03	17,52	3,82	1,01	38,55	14,31	3,91	12,24	5,10	1,80	47,27	10,29	4,63	5,64	1,39	,59	51,97	15,55	3,64	16,02	3,49	,86	24,03	11,53	3,95	13,54	2,05	1,07	30,89	8,72	4,93	9,90	1,79	,72	24,32	16,22	12,40	21,66	3,74	,93	10,66	12,50	10,09	14,46
5,00	1,00	167,00	167,00	12,38	30,79	8,43	17,82	2,87	,90	11,14	14,68	4,94	5,98	4,82	,97	11,82	23,02	5,02	7,77	2,53	,77	17,99	19,63	10,95	8,58	2,63	,90	9,77	10,25	9,05	7,07	3,00	1,07	9,40	17,69	8,83	7,89	3,23	,76	17,87	13,31	14,15	5,23	3,67	1,25	11,80	9,37	12,80	7,35
5,00	1,00	168,00	168,00	19,93	12,22	8,03	3,50	1,97	,80	33,98	11,63	6,40	2,32	3,47	1,17	20,97	7,54	2,64	4,40	2,05	,62	22,56	16,15	8,97	3,46	2,71	1,03	16,57	7,99	5,11	3,32	2,72	,90	9,88	10,11	3,95	2,63	4,30	,80	18,61	14,28	3,74	3,96	1,66	1,62	15,67	8,19	4,04	4,98
5,00	1,00	169,00	169,00	25,86	13,50	6,84	1,60	2,34	,66	19,88	4,96	4,06	1,72	2,69	1,15	26,40	6,01	4,81	,54	2,31	,59	21,75	7,19	5,67	2,43	3,67	,93	20,00	5,53	5,05	3,43	2,58	,96	22,12	4,10	4,77	,91	1,64	,82	8,33	6,97	4,49	2,55	2,19	1,10	11,56	7,77	5,99	2,70
5,00	1,00	170,00	170,00	18,82	34,86	6,66	2,61	4,44	,65	14,77	19,38	4,56	2,29	4,47	1,17	11,23	15,07	4,72	3,23	5,69	,55	41,37	34,70	8,24	3,94	2,50	1,03	15,95	13,86	7,23	4,11	2,95	,80	11,71	11,09	4,42	3,86	3,02	,57	22,35	17,05	6,50	3,73	2,69	1,25	13,30	12,91	6,85	3,70
5,00	1,00	171,00	171,00	18,67	15,65	5,22	2,56	5,90	,32	15,95	15,49	4,14	2,53	5,03	,69	15,55	11,38	2,61	1,79	4,33	,44	28,49	19,42	7,87	5,01	7,24	,65	17,91	13,81	5,24	4,06	4,31	,49	19,39	12,11	8,66	4,32	4,69	,47	81,38	24,02	9,89	5,97	2,43	,83	40,38	18,38	6,86	4,36
5,00	1,00	172,00	172,00	12,06	6,62	4,93	3,85	2,63	,83	13,17	3,82	3,06	3,30	3,51	1,64	23,58	5,22	3,71	4,33	3,77	,75	8,35	5,35	3,79	4,61	3,12	1,04	4,30	4,10	5,34	1,90	2,42	1,17	11,60	3,63	3,36	2,81	2,03	,67	5,84	8,38	8,61	7,05	2,78	1,02	4,54	6,29	10,17	2,63
5,00	1,00	173,00	173,00	10,68	13,69	15,99	2,66	2,63	,80	10,38	7,35	9,05	4,37	3,17	1,15	5,61	4,69	7,67	1,29	1,28	,64	8,85	12,42	13,22	3,34	2,48	,89	11,05	6,55	8,78	3,60	2,68	,94	7,35	5,75	7,76	3,80	1,50	,59	15,61	16,69	10,27	4,79	2,07	,90	16,14	9,97	8,65	4,79
5,00	1,00	174,00	174,00	21,68	18,40	4,70	2,65	2,75	1,00	10,57	11,27	4,09	4,33	3,06	1,09	17,37	9,78	3,85	2,61	1,84	,80	29,85	21,90	3,89	4,06	2,42	1,28	7,82	9,41	3,37	4,12	2,49	1,01	23,31	10,00	3,57	3,26	2,28	,82	24,49	22,77	10,97	6,32	3,04	1,33	6,69	11,61	9,59	4,52
5,00	1,00	175,00	175,00	5,15	29,60	9,88	8,46	2,89	,70	2,06	14,18	9,50	6,06	2,99	1,07	6,86	14,42	4,33	6,25	2,11	,63	17,84	31,91	8,65	7,52	2,82	1,26	4,71	18,88	7,93	6,16	2,22	,80	15,92	16,99	4,44	5,74	1,90	,75	31,83	28,33	8,26	5,36	2,19	1,54	11,25	21,49	6,08	5,29
5,00	1,00	176,00	176,00	63,91	14,65	4,15	7,48	1,88	,90	10,95	6,72	3,17	4,25	2,49	1,31	53,55	6,72	3,26	12,63	3,56	,83	8,98	10,05	4,42	5,63	2,40	,95	20,23	6,87	9,15	4,97	3,11	,95	6,06	7,53	12,07	8,09	1,88	,60	77,27	11,08	48,83	5,74	3,58	1,30	40,53	10,04	39,12	6,85
5,00	2,00	177,00	1,00	541,33	63,26	26,27	26,86	9,25	2,68	303,25	56,64	19,30	17,56	6,79	2,01	490,57	67,03	42,19	19,81	12,73	2,80	644,09	74,21	17,23	15,17	5,90	2,74	324,04	31,97	11,84	15,09	3,38	2,36	421,57	33,64	16,49	11,13	4,89	2,58	457,13	61,18	18,17	24,37	4,81	4,94	295,36	39,25	10,04	21,86
5,00	2,00	178,00	2,00	11,52	5,50	4,45	2,06	3,38	,80	12,21	3,56	3,36	2,92	3,58	1,23	35,03	4,09	3,37	3,85	3,86	,95	19,35	11,20	7,07	5,38	6,30	1,21	19,77	3,52	3,91	2,45	2,27	,84	23,92	4,96	4,66	3,83	4,10	,81	16,15	5,20	21,74	7,44	5,68	2,05	27,38	5,28	26,72	7,30
5,00	2,00	179,00	3,00	5,89	3,90	10,83	2,01	4,18	1,32	21,89	2,71	5,34	2,46	6,26	1,52	5,26	3,04	4,08	2,54	2,86	,85	13,58	3,81	9,60	2,97	8,16	1,59	13,47	3,20	6,97	3,67	4,98	1,17	6,04	2,55	4,54	2,00	3,00	,90	14,60	6,04	22,42	5,20	7,68	1,71	23,67	7,61	35,87	9,17
5,00	2,00	180,00	4,00	44,96	7,95	4,32	3,45	3,48	,83	36,93	7,18	2,88	3,64	4,44	1,27	24,14	3,82	3,58	4,58	4,11	,75	38,21	6,83	5,06	3,32	6,03	1,15	22,84	4,69	3,73	2,60	2,60	,56	29,31	3,75	6,01	4,10	5,76	,70	43,68	6,24	9,12	5,93	3,91	,99	23,39	4,03	12,16	5,33
5,00	2,00	181,00	5,00	140,25	75,79	5,94	3,45	2,73	1,07	197,65	63,88	5,53	3,23	4,33	1,26	98,27	59,16	4,27	3,05	1,90	1,13	42,47	27,45	8,15	3,49	3,96	1,39	55,66	16,01	4,70	3,10	3,25	1,09	38,08	16,94	3,83	2,66	2,27	1,05	32,96	13,66	6,79	5,06	4,92	2,16	33,29	10,22	9,20	4,57
5,00	2,00	182,00	6,00	147,08	29,47	6,97	7,05	5,35	,81	134,63	28,22	6,97	5,44	3,79	1,25	164,13	27,13	6,87	5,65	4,45	,72	40,88	12,21	14,22	7,05	6,63	1,32	59,83	8,95	9,99	4,32	3,79	1,00	55,29	6,89	15,81	3,85	2,86	,58	51,35	10,11	34,80	12,30	3,97	1,44	62,06	12,20	27,29	9,25
5,00	2,00	183,00	7,00	202,37	24,55	8,41	3,15	4,42	1,05	195,12	23,71	5,16	2,66	3,44	1,44	158,51	25,10	8,86	3,19	4,31	1,57	76,99	28,12	5,05	3,86	4,53	,89	50,18	14,19	10,14	4,52	2,46	,92	52,54	15,86	2,93	3,35	2,73	,88	67,14	26,59	6,68	7,28	4,02	1,63	34,84	15,50	15,61	8,10
5,00	2,00	184,00	8,00	358,97	58,63	9,97	7,75	5,08	1,82	297,43	56,97	11,30	5,70	5,54	1,39	244,23	44,67	8,37	5,12	5,51	2,36	79,53	20,58	4,48	6,22	4,54	1,31	56,04	13,48	5,49	4,14	2,97	1,26	64,79	15,39	4,11	2,38	2,40	,91	21,30	11,66	25,71	9,56	3,18	1,26	14,28	7,15	29,43	8,16
5,00	2,00	185,00	9,00	6,93	2,57	3,74	2,07	2,02	,87	12,79	2,88	2,05	1,97	2,16	1,37	15,00	2,01	5,29	2,69	3,30	,87	8,07	5,47	3,02	2,21	1,84	,97	7,82	3,64	2,92	1,77	1,80	,88	7,44	1,16	2,78	1,90	1,65	,94	12,95	4,71	5,80	1,69	1,77	1,08	9,21	5,62	4,17	2,62
5,00	2,00	186,00	10,00	20,22	1,86	4,17	3,31	1,93	1,36	21,11	1,98	3,25	3,40	3,35	1,91	15,70	1,45	1,82	4,69	2,87	1,31	3,69	3,20	5,48	2,44	1,46	1,56	8,02	1,93	4,18	2,72	1,00	1,12	5,25	2,10	3,49	2,56	2,07	1,35	9,83	5,65	7,61	1,81	1,68	1,08	6,62	2,89	6,66	3,08
5,00	2,00	187,00	11,00	23,37	4,47	3,39	2,99	1,06	,58	32,79	4,86	2,58	2,29	1,87	,91	13,05	5,39	4,87	3,83	1,26	,71	18,94	6,24	2,84	3,49	2,05	1,02	19,71	3,28	2,49	2,37	1,18	,55	11,69	3,44	3,04	2,08	,96	,67	13,95	3,35	2,79	2,06	1,80	,97	20,17	2,97	2,22	2,02
5,00	2,00	188,00	12,00	6,37	4,21	1,83	1,91	1,59	,64	21,42	5,41	2,38	2,97	2,80	,92	4,93	2,05	2,49	1,48	2,22	,53	16,62	6,25	2,13	2,17	2,29	1,05	19,74	6,07	1,99	2,22	1,70	,64	3,10	3,43	1,71	,92	1,86	,67	17,34	6,14	3,66	4,63	2,69	,92	13,58	5,73	4,11	3,60
5,00	2,00	189,00	13,00	45,09	3,98	4,96	1,92	1,27	,89	14,32	3,07	2,78	2,16	1,84	1,15	70,37	5,43	3,19	4,98	1,14	,57	28,06	3,73	10,33	3,21	1,83	,94	8,73	1,75	6,17	3,31	1,99	1,05	33,38	3,26	7,77	3,43	1,38	,58	18,89	3,28	35,35	5,28	3,23	1,04	12,12	2,07	29,62	5,41
5,00	2,00	190,00	14,00	291,48	78,36	15,75	4,13	1,75	,96	411,04	75,17	10,29	3,88	1,61	,98	158,12	71,89	11,85	2,04	1,07	,94	103,50	32,85	10,67	6,16	3,57	1,63	124,80	18,68	9,50	5,49	3,37	,98	50,12	26,44	11,99	1,80	4,69	1,08	37,54	15,79	12,94	6,77	2,08	1,01	54,85	10,82	30,77	10,50
5,00	2,00	191,00	15,00	15,95	4,77	6,81	2,19	1,26	,71	34,89	4,60	3,66	2,24	2,44	1,18	7,65	3,07	5,19	5,97	2,29	,59	5,32	7,29	3,61	3,16	6,49	1,00	7,39	2,99	6,83	1,94	2,10	,77	1,52	2,80	4,09	3,01	3,00	,46	10,94	6,31	25,78	5,08	7,69	1,57	7,91	1,53	33,18	4,20
5,00	2,00	192,00	16,00	60,59	12,93	15,82	4,07	2,09	,80	39,69	11,43	10,35	3,33	2,42	,91	34,06	9,15	9,45	5,29	3,29	,76	46,77	12,66	15,89	4,41	1,91	1,04	31,20	11,15	5,91	4,32	1,79	,73	17,03	7,23	12,71	4,70	2,24	,66	25,46	13,50	55,64	7,64	6,96	1,51	29,03	12,74	46,17	7,58
5,00	2,00	193,00	17,00	28,50	7,91	6,10	3,34	2,10	,35	21,75	7,73	4,84	2,50	4,39	,73	40,88	6,79	3,93	1,35	1,68	,45	25,74	18,99	9,53	5,97	3,13	1,11	17,63	11,32	4,09	3,01	1,67	,58	15,95	9,87	3,98	2,01	1,96	,61	37,58	16,48	10,24	4,90	3,53	1,25	21,40	10,76	5,24	3,96
5,00	2,00	194,00	18,00	17,10	4,31	7,60	2,03	1,80	1,11	9,34	2,43	8,24	1,76	2,15	,97	28,41	6,05	3,26	2,07	3,69	,91	5,26	6,14	8,95	2,77	4,76	1,47	5,62	4,19	6,38	1,38	2,32	,97	13,76	4,21	8,82	1,70	4,04	,99	11,03	12,15	18,01	7,35	6,15	1,28	9,20	9,53	14,91	3,39
5,00	2,00	195,00	19,00	41,45	12,02	15,41	4,40	1,65	,96	16,91	9,79	6,87	3,59	3,10	1,32	40,89	12,46	17,73	8,04	1,32	,94	29,52	8,85	15,85	4,22	3,63	1,11	14,32	6,20	8,09	3,66	2,97	1,27	24,18	8,34	16,24	5,55	2,56	,93	56,23	4,82	16,66	7,51	2,03	1,17	29,76	5,39	9,75	6,61
5,00	2,00	196,00	20,00	19,33	7,46	5,74	2,64	2,98	,63	13,51	7,46	3,24	2,17	4,64	,97	10,57	4,47	5,85	1,48	2,45	,62	13,13	12,02	8,24	2,85	4,32	1,18	10,01	7,28	6,44	2,87	4,24	,54	11,33	7,08	13,45	1,11	2,55	,67	7,62	17,54	11,65	4,88	3,51	1,10	4,00	8,38	7,49	4,41
5,00	2,00	197,00	21,00	20,82	12,14	13,07	10,66	5,52	,51	4,91	7,03	6,18	4,73	4,64	1,00	23,18	11,32	7,18	5,72	3,17	,68	23,94	10,90	7,93	6,57	7,41	1,21	14,32	4,36	5,76	2,77	4,37	1,41	30,05	10,02	6,34	4,49	6,32	1,02	26,27	9,69	20,02	17,56	5,55	1,01	15,00	3,97	6,24	2,65
5,00	2,00	198,00	22,00	52,73	8,74	12,73	17,28	2,05	,58	44,79	4,16	17,65	6,32	5,59	1,15	28,53	10,27	6,32	8,39	1,97	,90	54,71	9,86	12,65	8,66	2,68	1,05	38,59	4,26	9,52	7,06	3,02	,92	26,77	7,23	7,50	8,50	3,06	,80	27,75	20,35	21,91	9,22	2,63	1,15	22,10	10,17	8,34	6,73
5,00	2,00	199,00	23,00	14,06	28,11	14,08	8,18	1,35	,57	21,97	22,09	19,12	8,10	2,18	,93	14,82	12,43	10,69	5,04	3,85	,60	36,41	21,72	25,06	10,55	3,26	1,07	17,65	11,84	19,46	7,64	2,20	,64	32,41	10,29	14,41	6,01	2,65	,48	63,29	9,86	30,93	18,61	3,12	1,13	25,35	6,92	26,83	12,06
5,00	2,00	200,00	24,00	26,99	11,16	40,54	18,27	2,31	,88	19,16	10,75	14,58	8,40	,72	1,34	33,48	12,02	31,54	13,28	4,73	,79	33,94	17,42	41,49	13,97	4,44	1,09	19,27	8,44	24,39	8,54	2,05	,88	21,79	11,90	29,18	10,95	2,91	,51	20,33	8,87	31,94	9,71	4,47	1,26	24,49	6,94	35,51	7,69
5,00	2,00	201,00	25,00	48,09	4,98	5,01	6,30	3,39	,61	18,65	6,83	5,35	4,86	4,89	1,16	50,86	4,91	4,30	5,06	2,27	,80	61,20	7,10	9,41	6,19	6,58	,70	32,11	2,99	2,82	4,46	3,62	,76	44,14	4,18	5,35	4,46	2,05	,51	51,44	9,90	10,19	7,39	2,90	,73	32,50	4,53	10,11	8,78
5,00	2,00	202,00	26,00	10,39	5,28	2,51	3,62	1,90	2,21	31,97	4,49	2,40	3,53	2,84	2,11	8,58	5,35	4,43	3,07	2,29	2,53	15,11	6,76	5,91	3,98	2,76	2,68	30,83	7,88	5,97	6,81	4,74	3,23	8,65	2,62	3,02	3,91	2,17	2,50	31,19	12,18	6,35	4,32	3,99	3,70	34,24	12,32	8,33	6,57
5,00	2,00	203,00	27,00	184,05	35,91	15,32	14,07	5,28	3,42	926,56	61,50	25,19	15,85	7,99	4,79	133,08	19,61	9,14	7,04	4,73	3,63	41,51	12,56	9,83	9,11	7,05	3,03	200,24	16,44	21,03	6,93	7,44	2,98	44,49	7,57	5,63	4,96	4,24	2,62	18,57	8,25	54,83	7,95	9,20	2,25	53,05	8,75	70,30	9,95
5,00	2,00	204,00	28,00	22,92	9,87	5,90	3,21	1,35	1,13	28,32	6,63	6,09	2,19	1,11	1,39	21,38	6,34	4,28	3,09	1,62	,92	14,59	8,88	6,58	2,61	2,98	1,32	18,01	6,37	9,34	2,20	1,52	1,59	10,57	6,11	3,29	2,30	1,82	,95	17,79	8,19	11,13	5,38	3,84	1,19	27,38	6,04	12,85	4,35
5,00	2,00	205,00	29,00	174,83	35,00	4,30	2,84	2,11	,72	231,80	53,42	10,20	3,74	3,68	1,78	106,00	19,54	2,45	2,36	1,19	,54	61,01	7,62	3,35	4,60	1,37	,82	73,78	9,13	5,71	4,11	1,59	1,39	52,38	7,63	2,34	2,32	,65	,49	36,16	6,17	7,88	5,89	1,39	1,04	57,70	5,95	10,60	6,26
5,00	2,00	206,00	30,00	35,27	18,94	9,56	2,67	1,42	,83	32,01	16,26	7,23	3,68	2,67	1,31	26,17	10,77	4,70	2,67	2,04	,69	7,62	9,85	8,43	4,02	2,11	,99	11,59	12,37	7,88	2,80	1,95	,68	14,55	8,04	4,80	1,87	1,15	,61	12,17	13,95	15,04	5,83	1,85	1,04	8,18	14,74	10,62	5,13
5,00	2,00	207,00	31,00	18,65	3,83	3,54	2,85	2,88	,82	8,65	5,48	5,99	3,36	2,77	1,04	44,51	7,57	2,23	1,88	3,13	,70	5,28	3,80	4,14	3,75	4,24	1,37	7,16	3,26	6,48	2,42	1,74	,62	21,75	2,89	1,71	1,29	2,13	,68	11,92	4,11	11,55	6,53	2,25	1,12	15,53	3,06	15,10	4,48
5,00	2,00	208,00	32,00	16,21	5,28	10,54	5,45	1,87	1,21	44,54	4,42	8,21	8,68	3,55	1,42	20,53	9,09	13,29	2,85	2,41	,77	11,75	5,92	14,45	5,20	7,68	1,44	30,12	3,08	14,31	3,71	3,44	,87	7,99	3,79	8,39	2,37	3,37	,85	16,75	7,72	25,53	6,63	6,72	1,19	24,85	5,08	31,30	4,66
5,00	2,00	209,00	33,00	205,48	52,93	15,75	9,54	2,96	1,10	288,60	72,27	17,03	9,22	3,99	1,97	167,42	44,50	6,57	7,21	3,10	,84	32,99	15,68	13,54	6,65	6,60	,98	83,87	18,76	15,00	5,59	2,41	,88	54,65	16,04	3,23	2,19	2,62	,75	37,92	14,67	19,25	3,94	4,42	1,06	57,43	13,50	28,62	4,87
5,00	2,00	210,00	34,00	95,65	24,77	16,19	19,63	6,74	,90	270,34	59,09	52,75	7,65	4,69	1,40	69,18	18,02	23,03	9,49	6,25	1,19	100,52	20,29	55,09	23,65	5,54	1,34	164,51	26,94	63,27	13,20	2,27	,96	72,93	12,19	32,21	14,38	4,85	1,02	129,70	25,18	120,80	31,79	4,12	2,16	163,29	22,88	81,92	20,28
5,00	2,00	211,00	35,00	75,35	12,52	6,02	7,77	1,50	1,31	73,19	14,04	7,02	7,34	3,67	1,34	76,57	9,04	5,31	4,04	1,46	1,42	50,48	14,13	8,17	4,12	2,67	,94	39,22	6,03	4,90	6,00	2,15	,93	36,10	5,98	5,12	2,99	1,70	1,22	46,99	10,38	8,07	3,40	2,88	1,20	30,53	4,99	4,66	3,83
5,00	2,00	212,00	36,00	30,22	7,65	3,21	2,76	1,78	,88	9,82	3,90	6,49	2,67	2,81	1,60	17,39	5,56	1,94	2,46	1,01	,52	38,91	4,72	4,85	3,98	4,18	,95	11,46	4,55	7,10	4,66	3,30	,89	12,09	4,48	2,08	2,41	1,99	,55	13,83	15,27	7,99	2,28	3,16	,68	8,29	10,62	6,80	4,29
5,00	2,00	213,00	37,00	6,37	3,41	3,92	5,93	2,12	1,21	5,51	1,61	4,31	4,32	2,69	1,94	8,74	6,36	4,63	5,12	3,97	1,12	13,38	11,74	5,82	8,52	5,47	1,01	21,91	1,99	8,52	3,73	3,10	,69	15,08	5,07	4,97	5,78	1,92	,61	30,87	6,35	13,63	7,24	3,53	,71	34,62	3,34	20,62	4,91
5,00	2,00	214,00	38,00	40,98	21,56	25,88	21,66	4,26	,83	18,21	17,40	12,51	9,02	3,57	1,11	155,12	18,28	45,80	27,59	6,27	1,55	14,88	23,37	39,69	22,12	5,33	1,07	7,22	16,57	26,46	12,54	4,72	,57	30,12	10,90	30,44	11,57	3,40	1,10	37,90	24,57	20,05	20,62	3,05	,97	17,05	19,77	25,53	14,40
5,00	2,00	215,00	39,00	25,86	7,82	9,25	4,43	2,96	,77	23,64	10,16	7,17	1,62	2,92	,90	61,52	6,28	11,78	5,47	5,47	,38	24,74	17,32	15,99	4,25	2,99	,87	18,71	13,61	17,12	3,15	4,80	,77	18,94	7,19	15,86	5,60	3,34	,46	28,33	17,10	52,25	7,18	3,99	,84	17,20	16,84	52,10	7,83
5,00	2,00	216,00	40,00	20,80	11,18	11,59	3,93	2,36	,81	176,31	32,94	14,45	6,72	4,12	1,69	53,38	4,57	4,43	2,78	2,37	,45	16,11	12,24	12,30	3,29	2,93	1,28	84,18	16,09	12,11	5,71	4,13	1,55	7,40	4,10	4,96	1,92	1,59	,46	27,81	13,31	9,33	3,33	3,44	,79	43,12	9,22	8,32	4,29
5,00	2,00	217,00	41,00	3,57	7,50	6,15	3,31	1,97	,69	10,78	5,73	4,85	2,41	4,76	1,09	7,93	7,62	3,07	2,50	1,61	,51	4,85	10,50	7,84	3,56	1,72	,92	4,89	2,78	3,46	2,52	3,65	,80	5,02	6,97	3,57	2,58	,96	,52	11,37	7,79	3,62	2,53	1,72	,84	9,01	2,72	2,12	2,07
5,00	2,00	218,00	42,00	27,52	12,45	7,30	2,04	3,89	,62	15,16	7,29	3,64	1,99	3,23	1,46	19,21	7,28	3,97	1,29	5,41	,63	34,32	13,47	7,26	2,44	3,75	,87	10,99	6,96	3,44	2,64	2,09	,76	20,61	7,03	6,83	2,08	3,19	,78	26,80	12,27	3,94	2,13	1,80	1,02	10,12	8,71	2,81	2,32
5,00	2,00	219,00	43,00	8,35	3,96	4,38	2,45	2,18	,69	11,19	5,30	4,23	3,33	3,30	,69	3,44	2,98	3,47	2,97	2,76	,61	9,69	5,40	6,68	3,31	2,79	,70	10,66	5,12	4,88	3,43	3,30	,67	1,59	4,44	4,27	2,93	2,07	,35	8,89	6,46	17,44	7,57	3,36	,81	11,04	6,39	14,48	4,68
5,00	2,00	220,00	44,00	13,37	11,22	5,64	4,31	3,12	,66	78,75	26,12	8,32	5,70	3,50	,96	51,19	7,18	4,66	4,56	2,32	,49	25,59	9,16	6,99	5,54	5,26	1,10	34,00	12,73	13,88	7,25	4,60	,70	16,36	4,23	4,83	3,20	3,83	,86	27,54	5,12	10,93	5,53	3,01	1,05	19,83	6,23	20,76	6,43
5,00	2,00	221,00	45,00	9,19	7,51	23,83	9,14	9,37	,92	5,62	8,04	35,63	12,18	9,93	1,13	15,80	3,15	22,47	13,46	9,13	,82	35,43	6,70	33,35	20,49	9,93	1,62	8,70	4,10	32,93	15,21	8,81	1,05	13,36	4,14	24,87	19,19	6,80	1,10	29,87	5,75	53,88	42,54	11,98	2,01	11,80	3,69	41,71	24,83
5,00	2,00	222,00	46,00	15,79	21,01	11,04	5,21	2,15	,99	52,77	35,45	9,23	5,76	2,96	1,60	21,49	13,90	7,72	6,08	3,69	1,25	22,04	22,59	16,54	10,30	3,66	1,71	18,05	21,83	19,28	12,42	3,70	1,09	25,68	9,41	8,17	9,50	2,18	1,26	32,91	15,91	33,04	34,39	5,40	2,30	11,32	21,40	32,67	27,81
5,00	2,00	223,00	47,00	23,84	10,39	5,87	3,68	2,09	,47	28,90	6,33	8,07	9,08	2,87	,69	24,65	10,81	3,91	2,15	2,17	,71	27,26	11,04	16,13	5,48	2,41	,92	32,64	5,85	16,56	7,11	3,73	,44	16,78	8,78	6,08	3,70	1,11	,62	64,82	27,23	59,27	9,33	2,08	,84	38,59	14,29	45,98	7,17
5,00	2,00	224,00	48,00	14,30	14,54	10,90	4,78	3,57	,51	14,71	6,47	9,17	4,61	2,96	,79	8,68	12,84	9,77	3,81	3,01	,69	13,75	7,73	9,64	6,53	7,68	1,18	14,13	5,52	7,31	2,18	2,91	,54	5,76	6,91	6,06	1,61	2,97	,57	10,13	10,97	4,86	2,23	3,84	,88	12,48	6,04	8,27	2,72
5,00	2,00	225,00	49,00	13,85	9,04	4,11	1,42	1,93	,51	38,91	5,64	4,81	2,09	2,70	1,17	36,56	9,43	3,20	1,77	1,53	,46	16,07	9,56	2,71	3,01	3,03	,56	20,60	3,62	3,59	2,45	3,33	,36	12,86	8,10	2,63	2,08	1,43	,36	8,30	4,56	5,50	4,16	2,68	,57	15,04	3,69	4,20	3,43
5,00	2,00	226,00	50,00	13,20	11,18	7,28	4,14	1,44	,72	10,00	7,49	4,13	3,57	2,35	1,07	13,56	7,22	5,19	5,53	3,43	,63	14,87	16,81	5,50	5,36	2,81	,89	8,94	8,03	2,35	4,20	1,91	,68	15,57	7,29	3,82	2,90	2,86	,64	16,95	16,27	7,19	7,63	3,04	,92	6,66	8,98	2,48	5,68
5,00	2,00	227,00	51,00	17,46	6,78	23,07	12,09	5,75	,83	14,80	3,88	20,03	10,85	4,16	1,26	40,42	5,54	26,20	5,40	5,17	,70	19,95	9,53	29,44	9,63	6,36	1,08	7,38	3,96	15,15	11,52	6,17	,94	37,47	7,26	17,62	2,83	4,39	,55	37,49	7,16	17,30	6,87	5,21	,91	15,08	5,04	12,44	7,72
5,00	2,00	228,00	52,00	21,89	21,08	52,79	17,33	2,91	1,24	31,16	28,09	49,40	11,34	3,99	1,17	80,09	21,53	20,02	14,26	2,95	,95	29,31	19,78	65,20	14,13	1,62	1,15	8,00	20,72	58,23	6,37	1,76	1,05	28,01	11,40	13,13	5,83	1,18	,81	8,80	12,43	44,79	6,12	2,34	,76	5,99	12,17	60,92	5,93
5,00	2,00	229,00	53,00	26,94	3,23	12,75	3,10	3,83	,77	19,76	6,15	6,30	2,44	5,58	1,83	41,47	4,46	9,32	2,26	2,96	,82	30,57	4,22	16,37	4,23	4,05	1,02	20,02	6,82	10,18	2,66	3,73	1,13	37,44	4,23	6,99	4,13	3,49	,51	41,83	4,74	17,14	5,37	3,01	,93	31,45	6,40	15,01	3,91
5,00	2,00	230,00	54,00	39,23	5,00	51,75	19,60	8,86	1,66	40,14	7,34	25,22	6,52	5,99	1,24	100,72	10,05	83,25	14,50	6,24	1,54	16,28	12,34	63,26	14,08	9,60	1,53	16,68	6,68	28,06	8,82	7,09	1,25	61,98	7,91	75,50	15,02	5,56	1,07	23,16	11,18	92,93	15,06	4,29	,86	18,49	8,52	37,67	13,13
5,00	2,00	231,00	55,00	58,94	21,26	35,15	14,32	2,11	1,45	140,30	13,95	42,28	9,68	6,84	2,33	48,29	17,75	32,16	12,16	3,06	,84	36,69	13,41	48,58	17,21	5,54	1,80	52,83	6,81	41,41	10,53	5,49	1,65	5,10	12,77	20,93	10,17	2,92	1,31	13,61	16,52	80,23	30,92	5,09	3,05	22,40	8,61	43,23	16,65
5,00	2,00	232,00	56,00	5,49	5,45	12,46	8,25	5,03	1,33	59,16	9,89	9,15	10,27	4,77	2,62	17,36	4,30	15,40	8,56	6,07	,74	8,37	13,97	16,12	11,37	6,46	1,46	14,72	10,38	12,29	7,53	4,82	1,39	20,26	6,09	16,18	11,04	7,40	1,01	42,07	14,57	18,88	18,82	6,46	1,59	21,55	11,74	17,29	11,23
5,00	2,00	233,00	57,00	128,68	51,92	19,85	5,07	6,58	2,60	256,72	91,55	26,43	7,52	6,14	2,39	259,92	22,97	13,19	2,93	4,09	1,54	32,70	13,24	7,37	5,81	5,85	1,21	77,26	22,13	11,14	5,92	2,55	1,03	85,86	9,68	11,30	7,94	4,90	,75	31,52	11,94	7,69	5,41	1,99	1,11	22,66	10,79	9,54	5,41
5,00	2,00	234,00	58,00	161,19	32,26	14,99	5,08	3,88	1,45	134,72	51,58	26,46	7,44	5,91	2,66	273,52	23,16	2,96	3,11	2,22	1,04	19,00	14,71	8,08	3,18	4,10	,97	29,43	9,18	9,50	5,56	3,21	,99	57,04	7,39	2,18	3,21	2,35	,61	27,26	8,97	6,20	3,81	2,42	,96	9,99	6,32	8,00	5,35
5,00	2,00	235,00	59,00	11,86	3,77	7,08	1,57	2,64	,60	113,07	2,76	3,26	,91	3,16	,75	23,40	4,15	6,94	1,38	3,16	,34	4,28	4,33	6,36	2,82	4,92	,97	45,82	,96	5,68	2,39	3,38	,86	2,84	2,11	9,67	1,69	3,00	,41	45,54	3,02	21,07	8,65	5,54	1,28	53,15	2,33	26,53	8,50
5,00	2,00	236,00	60,00	38,01	6,01	4,05	4,45	3,11	,92	76,79	14,95	5,65	3,72	3,77	1,42	52,88	5,18	2,55	2,47	2,87	,53	26,24	14,12	4,80	7,88	4,80	1,03	41,58	10,90	4,02	5,26	3,38	,96	26,49	5,53	3,98	4,91	3,44	,99	39,04	14,27	4,84	7,52	4,20	1,44	31,58	9,15	3,14	4,86
5,00	2,00	237,00	61,00	439,91	55,88	10,53	6,07	6,48	,90	656,39	100,90	14,64	8,72	3,82	1,89	320,88	33,31	7,61	3,74	4,61	,72	137,52	13,69	14,40	3,61	5,39	,68	156,25	24,41	13,51	2,17	2,84	,53	106,77	12,99	7,43	3,85	3,00	,46	88,62	8,81	20,31	3,86	3,35	,74	72,70	10,26	23,00	3,53
5,00	2,00	238,00	62,00	2025,56	163,38	25,68	19,38	7,82	5,49	2537,33	160,35	31,51	18,28	9,19	5,38	1784,37	147,26	27,82	14,74	6,26	4,28	416,89	49,96	18,54	14,53	4,44	2,51	540,72	53,38	25,30	15,52	5,88	2,41	444,20	46,84	19,72	12,75	3,76	2,03	68,23	28,40	105,27	26,82	7,85	1,92	122,98	31,18	50,79	21,52
5,00	2,00	239,00	63,00	610,31	215,00	13,60	12,96	5,72	2,81	627,76	277,33	20,57	12,78	5,86	4,02	492,94	137,53	10,85	12,60	4,79	1,95	151,08	51,27	9,22	9,26	4,54	1,23	120,62	55,63	5,41	8,87	3,77	1,14	126,68	38,65	8,28	8,95	2,92	,71	61,40	30,93	68,68	9,50	4,80	,99	40,59	27,93	26,36	7,32
5,00	2,00	240,00	64,00	174,25	53,56	18,19	6,06	4,10	1,70	275,62	54,07	14,68	7,09	4,52	2,22	105,77	36,12	15,76	2,67	5,14	1,45	50,86	15,45	15,97	6,32	6,79	1,22	67,43	13,23	5,56	6,43	3,93	1,13	50,09	12,71	15,30	2,91	5,68	,97	20,85	9,38	47,36	12,30	9,41	1,86	19,91	7,77	30,46	10,09
5,00	2,00	241,00	65,00	107,72	97,35	14,10	4,07	2,09	,89	167,55	119,19	14,86	4,91	1,88	1,48	62,89	60,84	7,58	2,17	2,29	,69	17,24	28,80	8,38	3,16	4,87	,98	37,45	21,49	6,38	2,97	1,61	,65	20,83	26,87	5,98	1,54	2,72	,61	36,77	20,66	59,45	4,47	6,15	1,30	31,68	14,17	55,99	6,28
5,00	2,00	242,00	66,00	160,26	68,46	14,97	3,34	2,95	,61	131,23	59,31	13,98	1,24	2,80	,88	164,16	51,87	12,00	4,23	3,80	,60	26,05	29,27	22,92	4,21	6,97	,95	14,30	13,81	11,66	2,71	2,98	,61	37,15	18,87	15,12	5,90	6,01	,44	15,22	14,99	54,10	5,03	13,84	,91	4,37	5,89	37,84	4,01
5,00	2,00	243,00	67,00	69,54	8,26	24,36	18,88	4,69	,82	60,98	8,82	23,73	13,83	2,45	,99	78,18	7,96	27,63	8,38	5,83	,71	79,96	7,20	42,56	32,47	9,02	1,11	55,50	5,67	39,04	22,49	5,95	,93	84,60	9,20	73,38	15,60	8,11	,68	123,61	18,93	240,05	37,27	11,96	1,50	58,70	8,82	111,98	30,62
5,00	2,00	244,00	68,00	11,65	15,38	17,70	2,46	2,69	,83	8,75	5,67	7,67	1,78	2,27	1,21	10,92	12,57	9,31	1,89	3,07	,82	15,69	16,86	15,31	3,02	3,74	,61	9,56	7,75	12,65	2,94	2,76	,37	7,27	10,55	12,22	3,08	2,63	,32	4,31	14,83	34,30	4,80	4,70	,57	4,37	10,27	49,75	6,21
5,00	2,00	245,00	69,00	12,90	12,56	12,51	9,24	4,54	1,24	9,72	5,37	10,92	7,05	3,90	1,48	5,34	10,53	6,43	7,45	4,24	,83	16,37	14,15	23,94	10,88	6,15	,98	5,62	5,77	6,55	3,63	2,62	,56	3,51	14,57	43,98	10,61	3,01	,45	22,36	25,26	157,92	21,64	8,42	1,44	2,84	10,95	64,03	11,99
5,00	2,00	246,00	70,00	60,81	5,27	22,90	12,26	5,24	,98	20,10	1,02	9,27	12,92	5,14	1,16	106,30	5,92	23,52	10,71	8,55	1,03	88,87	7,31	27,68	17,07	6,68	1,60	48,59	1,93	11,55	13,60	6,80	,94	79,03	6,30	51,52	13,03	6,79	1,28	140,78	11,82	43,89	19,04	7,19	1,59	71,92	7,20	25,62	17,51
5,00	2,00	247,00	71,00	21,96	12,27	11,35	14,42	3,84	,93	65,82	13,07	10,15	16,86	4,12	1,46	49,61	14,88	15,38	13,94	4,28	,58	11,23	5,91	14,24	13,36	4,15	,91	27,46	5,87	8,14	16,70	3,49	,72	21,83	8,22	15,94	12,18	3,02	,57	52,70	10,29	14,23	21,18	1,94	1,41	31,59	7,37	8,86	25,81
5,00	2,00	248,00	72,00	12,18	8,61	10,60	9,11	1,79	,58	14,33	7,15	6,95	7,58	2,76	2,08	22,13	8,57	9,52	2,06	1,50	,43	10,17	6,96	13,14	4,42	2,51	,75	8,36	7,73	12,35	7,00	2,44	,89	1,72	6,02	5,76	1,52	1,68	,47	15,23	9,98	17,00	7,88	1,93	,98	3,92	7,56	18,61	8,49
5,00	2,00	249,00	73,00	225,04	62,86	2,92	3,04	1,94	,94	200,83	69,62	2,32	2,85	2,84	1,85	246,84	52,71	6,48	3,79	2,16	,88	52,52	18,71	2,64	3,99	3,71	1,05	45,42	14,20	,91	3,00	1,95	1,01	50,04	18,31	2,32	3,05	1,79	,78	67,36	11,88	2,83	3,65	2,90	1,12	28,48	7,50	2,55	1,93
5,00	2,00	250,00	74,00	29,67	7,98	6,83	1,89	1,79	,65	20,91	8,86	9,90	7,34	4,63	1,52	68,67	4,03	9,53	4,52	2,41	,58	21,88	9,97	12,42	3,68	4,19	,93	18,07	7,36	22,66	4,65	3,24	,84	28,94	5,28	12,10	3,09	3,16	,41	42,14	15,25	77,94	6,77	9,93	,92	21,02	8,49	58,71	6,58
5,00	2,00	251,00	75,00	44,86	10,54	7,76	3,44	5,62	,68	28,57	4,95	8,04	5,81	5,35	1,43	54,99	6,80	4,98	2,99	4,63	,49	34,82	7,81	12,30	4,83	7,19	,83	26,02	3,03	8,61	5,49	5,45	,84	29,97	4,60	6,78	3,74	5,41	,41	26,39	2,73	13,73	4,55	4,27	1,20	15,76	1,86	4,31	2,92
5,00	2,00	252,00	76,00	34,03	3,98	15,11	7,27	2,51	1,35	11,14	3,29	12,16	7,76	2,44	1,83	51,18	7,66	26,05	5,87	4,86	1,03	27,33	9,82	29,22	10,32	5,07	2,38	5,76	3,63	20,91	11,54	4,08	2,16	35,56	7,68	24,75	6,38	3,01	1,15	46,88	13,80	73,34	23,82	5,41	2,81	11,46	6,74	39,86	17,66
5,00	2,00	253,00	77,00	42,75	5,62	7,17	2,30	1,22	,97	9,70	2,57	5,88	2,09	3,23	1,40	29,78	3,91	3,85	2,12	1,76	,48	15,82	8,02	4,95	1,99	2,06	1,24	8,99	3,51	4,51	1,42	2,23	,78	10,36	4,07	2,85	1,30	2,29	,46	19,87	7,26	5,32	2,48	5,00	,84	17,47	3,46	3,76	1,65
5,00	2,00	254,00	78,00	16,30	4,07	6,29	3,81	2,51	,82	6,20	2,79	4,08	2,18	4,02	1,48	16,89	3,22	5,78	2,88	2,52	,60	32,64	3,24	10,45	4,15	8,67	,98	12,50	2,38	6,48	4,33	3,96	1,04	22,33	2,54	3,42	3,12	3,95	,45	41,25	5,70	29,89	2,58	7,18	,64	20,39	2,91	17,27	3,09
5,00	2,00	255,00	79,00	17,16	6,78	28,57	2,10	4,86	,65	5,80	5,08	24,20	3,70	4,20	1,03	25,64	6,65	11,92	2,37	8,13	,87	26,56	10,92	28,49	3,60	3,78	,98	11,61	4,41	24,21	5,35	2,92	,93	28,06	3,49	7,70	3,05	4,13	,61	32,98	8,25	33,32	6,42	3,80	1,32	18,13	3,99	21,60	5,50
5,00	2,00	256,00	80,00	9,08	6,19	9,86	1,89	3,27	,71	2,26	4,73	6,65	2,18	3,45	,98	12,63	8,15	9,40	2,67	2,31	,72	27,44	6,11	19,85	2,11	3,40	,77	17,31	2,69	11,03	2,07	2,68	,92	27,74	4,15	9,03	1,88	1,98	,39	70,79	4,17	26,64	4,89	3,99	1,09	49,76	2,88	10,93	2,07
5,00	2,00	257,00	81,00	31,49	5,66	4,93	3,34	1,22	,71	28,46	2,83	4,95	4,21	2,60	1,29	11,29	3,60	6,98	4,02	3,27	,47	22,84	3,23	5,30	4,73	2,26	1,42	11,06	1,60	6,81	5,27	2,03	1,03	8,20	1,56	3,84	2,05	1,13	,62	23,13	4,95	11,31	5,76	2,05	1,41	13,71	3,16	8,44	4,16
5,00	2,00	258,00	82,00	2,91	12,29	29,44	3,30	1,54	,63	8,43	6,11	22,76	3,47	2,21	1,09	4,47	8,77	16,65	4,88	3,71	,53	10,53	15,54	31,55	4,58	2,07	,84	9,98	7,68	21,10	4,08	1,88	,79	8,68	8,75	10,96	3,96	1,64	,70	7,19	13,63	29,24	5,69	2,32	1,20	3,39	10,27	17,40	3,70
5,00	2,00	259,00	83,00	16,50	13,28	12,36	2,45	4,19	,85	3,76	6,30	6,96	3,25	4,63	,95	9,45	8,09	11,21	1,99	3,41	,65	26,55	14,89	16,57	2,87	4,27	1,27	13,15	8,83	9,36	3,10	3,47	,71	21,85	11,38	9,61	1,63	3,08	,85	36,79	13,67	14,31	4,13	3,62	1,19	25,00	9,27	6,76	3,36
5,00	2,00	260,00	84,00	12,82	11,10	19,61	10,16	3,50	,79	42,19	7,45	16,05	6,15	5,17	1,37	38,21	7,74	18,92	9,66	8,14	,73	19,20	14,95	25,00	8,41	2,75	,88	12,56	8,41	24,35	6,92	4,27	1,10	25,99	7,61	11,84	6,53	2,49	,39	51,70	11,02	29,33	10,10	3,03	,95	21,52	9,13	30,90	8,60
5,00	2,00	261,00	85,00	81,51	14,14	4,32	7,62	1,51	,73	458,61	54,30	15,76	7,50	2,07	2,14	133,48	22,42	6,06	3,12	2,84	1,14	110,67	8,19	3,62	5,94	2,33	,93	243,12	22,59	11,86	8,63	1,51	,87	13,53	6,38	2,80	3,04	1,60	,95	82,57	9,46	6,80	6,70	1,80	,94	126,89	10,35	16,68	13,71
5,00	2,00	262,00	86,00	40,72	23,22	11,79	4,87	1,96	,97	69,47	26,82	9,71	3,37	2,33	1,11	160,02	13,65	10,72	4,65	2,86	,91	21,58	20,45	14,70	6,96	2,51	1,09	21,03	11,67	6,86	3,48	1,52	,74	59,96	11,65	11,50	6,15	1,54	,76	19,79	15,51	22,30	10,55	2,83	1,04	14,12	10,54	10,13	6,81
5,00	2,00	263,00	87,00	42,22	16,94	12,74	4,93	6,27	1,47	499,34	67,64	31,46	8,92	9,00	3,03	110,46	8,62	4,40	2,34	8,35	1,08	27,10	16,30	10,35	5,95	4,50	1,71	201,80	20,98	13,13	7,29	3,93	1,28	22,24	7,99	4,43	1,74	3,95	1,04	43,15	15,79	9,59	7,17	3,55	1,28	96,13	11,18	7,86	5,59
5,00	2,00	264,00	88,00	30,06	7,09	11,21	5,95	3,49	,82	202,55	9,13	12,53	5,71	3,26	1,33	33,40	8,85	6,29	5,76	4,07	,81	49,48	12,11	13,25	11,64	8,94	2,00	111,44	11,72	18,64	7,28	5,19	1,18	12,37	9,89	17,58	6,05	4,73	,86	42,95	27,32	75,37	13,16	7,37	1,55	57,56	34,73	67,13	10,91
5,00	2,00	265,00	89,00	36,09	1,15	4,68	5,95	3,97	,75	10,80	1,23	8,57	5,92	3,45	1,08	46,56	1,51	8,98	8,75	5,36	,72	28,44	6,13	7,16	4,37	4,70	1,09	10,68	2,80	19,17	5,21	4,84	,81	28,47	1,41	28,36	3,04	6,19	,64	23,01	2,56	36,14	3,66	5,26	1,15	15,33	5,81	48,94	9,83
5,00	2,00	266,00	90,00	47,85	7,34	4,21	7,86	6,29	,77	7,48	9,11	5,82	4,44	6,06	1,44	100,91	7,78	2,91	6,07	5,94	,97	47,12	4,43	6,01	6,06	8,69	1,54	14,20	7,56	6,77	3,77	5,77	1,26	57,56	3,76	3,21	5,19	5,96	,91	76,59	5,71	14,45	5,59	6,55	1,63	34,74	7,30	16,10	4,38
5,00	2,00	267,00	91,00	44,26	6,14	11,02	9,92	3,60	,58	39,28	5,76	8,94	9,29	2,52	1,01	50,30	2,10	11,00	8,47	1,54	,43	42,98	4,59	13,43	9,26	6,41	,93	34,27	5,37	19,31	9,26	3,74	,74	34,89	3,24	15,01	6,68	1,84	,52	70,54	10,93	40,88	13,63	5,32	1,66	50,23	7,86	38,74	10,51
5,00	2,00	268,00	92,00	15,61	7,01	10,71	5,06	4,80	,68	24,02	6,67	7,48	4,42	5,96	1,41	17,89	8,33	10,15	4,59	4,25	,64	23,16	10,12	16,37	7,08	5,56	,86	11,97	8,35	14,59	4,62	2,32	,91	16,20	9,49	11,54	6,80	2,56	,63	18,83	10,74	29,52	9,20	3,46	1,02	7,84	5,96	28,97	5,27
5,00	2,00	269,00	93,00	34,67	5,52	17,69	9,24	4,74	1,09	19,01	4,49	5,48	6,24	4,23	2,16	22,78	7,25	10,37	3,46	4,05	,66	40,56	5,81	23,28	8,91	4,05	1,34	14,24	2,36	9,50	8,28	2,93	,90	18,06	3,32	13,90	4,34	2,97	,90	20,96	6,69	29,78	11,18	3,31	,89	8,53	2,87	14,42	7,82
5,00	2,00	270,00	94,00	6,91	8,52	32,78	4,80	3,52	1,34	7,68	6,60	16,93	4,45	2,31	1,94	8,33	8,91	27,67	3,34	6,25	1,20	3,36	15,88	39,02	5,79	4,82	1,35	5,75	6,75	23,00	4,80	2,90	1,15	,85	6,97	30,76	4,64	4,08	,91	2,60	12,80	50,14	8,07	3,49	1,30	4,77	8,52	52,67	7,39
5,00	2,00	271,00	95,00	44,37	41,83	50,96	16,60	7,52	1,72	27,58	18,24	32,86	14,52	5,32	1,39	33,48	31,68	27,97	20,78	4,98	1,12	30,18	19,92	62,74	28,49	11,91	1,74	33,80	17,33	43,90	20,01	9,10	1,15	34,41	19,89	50,70	14,74	6,73	1,06	56,76	24,15	175,03	18,31	9,71	1,81	74,84	23,94	111,97	18,81
5,00	2,00	272,00	96,00	36,41	5,14	11,91	8,76	2,93	,98	6,85	2,39	2,93	4,35	4,34	1,97	29,47	5,94	9,96	7,66	2,59	,97	21,92	5,19	23,79	8,12	3,13	1,45	3,98	3,47	4,36	3,17	2,68	,97	21,30	6,19	37,01	8,60	2,55	1,08	5,10	5,20	55,20	12,88	6,09	1,82	,96	3,88	11,07	4,51
5,00	2,00	273,00	97,00	65,98	46,85	10,07	6,12	1,58	,76	152,35	88,70	14,57	8,19	3,44	1,45	21,98	35,30	7,83	8,37	3,91	,78	67,53	26,28	20,33	10,28	2,55	,67	46,79	32,77	15,49	12,31	2,34	,45	46,68	23,35	12,11	14,00	2,02	,52	118,34	23,80	24,53	16,50	1,77	,69	73,05	22,20	17,64	15,30
5,00	2,00	274,00	98,00	35,31	8,70	3,91	3,25	1,75	1,23	32,48	8,31	2,93	3,35	4,35	1,53	14,02	5,07	3,58	5,37	1,98	1,18	16,49	10,86	3,33	6,02	2,82	,78	11,96	7,20	5,99	3,09	2,72	,78	8,96	4,76	13,36	3,34	3,52	,78	21,18	7,88	11,33	5,96	5,01	,51	21,59	7,88	24,89	5,71
5,00	2,00	275,00	99,00	6,82	4,19	7,11	2,26	2,71	1,19	14,08	8,05	8,77	2,38	6,00	1,69	26,56	2,79	6,40	2,25	3,10	1,10	5,58	3,23	5,00	4,41	2,93	1,44	3,40	5,86	12,54	4,12	3,67	1,05	10,97	1,99	4,93	3,38	3,14	,93	33,05	3,99	18,87	12,49	3,88	1,37	11,43	6,56	32,58	8,25
5,00	2,00	276,00	100,00	26,39	8,51	7,50	3,67	4,73	1,10	14,98	6,33	4,76	1,68	8,66	1,22	23,89	6,67	6,04	3,82	3,01	,68	30,20	10,25	6,45	2,91	5,88	,79	10,32	6,27	7,45	2,22	2,17	,43	16,95	6,50	5,65	1,26	,95	,48	11,52	12,98	12,17	2,49	2,92	,64	6,40	9,31	17,47	3,21
5,00	2,00	277,00	101,00	181,03	58,87	17,22	4,38	2,27	,87	398,38	100,24	10,20	2,17	3,13	1,99	265,71	57,09	10,48	4,22	2,41	,89	37,34	19,55	13,03	5,95	4,34	,81	149,19	32,61	4,46	2,30	2,90	,63	54,17	13,06	6,97	3,25	1,57	,55	14,53	13,00	12,16	5,12	3,58	,55	60,89	18,47	6,64	3,28
5,00	2,00	278,00	102,00	46,20	4,21	3,79	4,03	2,74	,68	155,62	2,33	2,82	5,65	3,68	1,09	56,74	5,24	3,08	3,40	5,23	,73	26,10	3,32	2,12	2,73	2,60	1,00	53,73	2,30	2,34	3,99	2,83	,57	31,61	4,83	1,57	2,19	1,64	,54	33,84	7,44	7,78	3,63	2,63	1,13	30,59	4,94	8,37	3,87
5,00	2,00	279,00	103,00	6,86	6,65	4,17	1,91	1,71	,71	16,82	5,72	3,78	1,90	2,25	,76	4,87	5,23	3,21	1,28	1,89	,53	3,77	7,86	6,11	3,76	3,64	,53	12,80	5,34	9,07	3,64	3,21	,37	2,30	7,15	2,45	1,44	1,73	,30	12,97	10,95	33,16	5,95	3,48	,62	10,59	4,83	20,21	4,80
5,00	2,00	280,00	104,00	18,30	6,57	10,79	6,61	3,40	,64	17,36	5,19	9,15	4,80	2,99	1,18	19,46	8,50	5,40	4,49	1,69	1,05	28,98	2,99	20,09	10,72	6,05	,94	13,23	3,72	26,15	7,99	3,06	,94	6,07	3,34	9,82	4,34	2,70	,75	16,35	9,71	128,47	16,12	6,65	2,11	20,67	8,15	99,51	11,00
5,00	2,00	281,00	105,00	22,59	4,72	36,95	8,42	4,93	,81	18,50	6,12	29,68	18,62	6,89	1,46	30,11	6,32	33,52	7,54	6,95	,83	32,84	6,54	45,49	12,19	4,30	,91	20,44	5,83	56,59	16,85	6,18	,75	17,92	3,14	43,41	12,13	6,00	,88	48,96	6,69	209,40	27,14	10,02	1,95	29,93	6,88	131,52	22,55
5,00	2,00	282,00	106,00	42,74	12,85	28,77	9,04	4,05	,70	32,73	7,87	9,98	9,90	5,69	1,56	30,87	18,16	36,83	5,40	3,34	,94	25,84	18,68	56,95	7,62	3,02	,99	19,69	7,27	16,58	6,20	2,93	,81	18,88	18,78	40,34	6,17	3,95	,96	41,88	23,57	111,04	14,22	3,47	1,62	16,26	8,52	46,19	8,06
5,00	2,00	283,00	107,00	17,95	18,11	17,39	5,30	,89	,63	7,45	9,05	9,02	2,05	2,83	1,08	21,88	11,63	12,18	3,10	2,02	,51	30,73	11,97	12,29	4,02	1,12	1,00	6,15	7,20	10,44	2,55	1,18	,63	12,50	5,70	10,71	3,59	1,81	,62	11,61	7,04	7,83	3,71	1,60	,92	2,02	5,26	9,14	1,99
5,00	2,00	284,00	108,00	199,18	41,24	6,32	4,34	,99	,97	269,57	57,88	4,65	3,51	2,15	,82	134,35	19,01	4,46	3,07	1,55	,76	51,27	16,04	6,38	4,78	4,11	1,59	38,01	11,65	3,94	2,76	2,37	,64	40,72	8,30	4,25	2,18	1,58	,57	26,19	6,23	6,30	2,74	3,60	,86	13,49	5,86	3,32	2,48
5,00	2,00	285,00	109,00	93,45	14,80	8,57	10,42	4,17	1,86	146,21	22,65	8,09	5,51	5,30	2,53	80,35	8,32	5,03	16,98	6,06	1,13	56,44	7,56	6,45	11,92	6,29	2,81	67,23	8,36	5,30	7,00	4,87	1,35	46,63	4,68	1,79	8,84	4,74	1,07	19,31	6,60	3,60	5,13	2,91	1,44	41,77	6,55	5,24	8,08
5,00	2,00	286,00	110,00	30,01	4,49	2,44	1,88	2,38	,88	70,19	10,17	5,10	2,24	2,59	1,33	61,36	4,68	4,21	2,11	2,68	,92	14,85	8,59	6,55	3,80	4,10	1,17	40,93	5,18	8,12	4,95	3,70	,81	15,62	4,05	3,14	2,64	4,08	,82	7,93	5,06	7,09	4,82	1,93	,83	17,14	3,78	5,81	4,01
5,00	2,00	287,00	111,00	18,98	26,99	8,88	4,88	2,54	,42	31,64	18,16	8,84	3,92	3,76	1,23	12,17	18,98	8,56	3,70	2,43	,49	14,80	31,78	12,92	6,42	5,05	1,00	18,67	18,97	10,65	4,37	3,06	,71	7,16	17,78	11,01	8,23	3,86	,46	12,21	18,06	11,51	10,01	6,06	1,11	19,99	13,35	9,99	7,15
5,00	2,00	288,00	112,00	47,28	13,17	14,31	3,56	4,30	,93	27,60	12,39	10,46	2,68	5,86	1,85	26,24	10,66	6,76	4,39	4,88	,67	40,26	23,56	20,34	5,65	4,02	1,43	11,16	14,09	12,79	4,13	2,32	,73	28,02	14,90	12,76	4,30	3,34	,67	43,27	20,62	29,06	5,50	2,70	1,04	19,15	17,93	27,41	7,35
5,00	2,00	289,00	113,00	15,42	7,39	9,28	5,43	3,73	,58	15,80	10,84	9,13	3,22	3,06	1,28	24,75	9,21	4,80	4,80	4,01	1,09	20,12	10,14	18,16	9,24	6,73	,67	7,24	5,15	10,61	5,47	3,07	,49	31,49	7,10	14,82	5,47	5,18	,73	44,96	9,09	68,21	15,93	5,93	1,51	9,02	2,96	19,71	7,73
5,00	2,00	290,00	114,00	53,20	16,14	16,42	2,41	2,26	,80	29,29	12,17	7,21	1,75	3,81	1,59	44,50	13,06	6,53	2,74	3,47	,75	44,36	17,99	17,89	6,19	3,69	,92	20,97	9,39	7,06	2,97	5,26	,69	26,97	9,89	14,84	2,13	2,94	,66	22,27	12,69	24,55	7,05	4,33	,99	13,02	9,34	13,19	6,85
5,00	2,00	291,00	115,00	25,07	11,05	24,00	5,05	1,80	,51	23,75	8,71	26,57	5,39	3,17	1,58	46,51	8,75	22,23	12,49	2,98	,65	17,93	18,88	18,65	6,75	3,78	1,18	17,85	11,53	24,77	4,31	2,89	,86	15,71	10,69	12,66	4,85	1,13	,59	40,96	35,51	95,83	10,02	7,76	1,56	23,01	19,74	69,50	5,12
5,00	2,00	292,00	116,00	61,46	12,43	14,92	7,26	5,90	,62	18,12	10,67	19,56	5,82	4,47	1,33	49,64	11,34	5,55	12,38	5,76	,59	36,07	9,43	12,45	8,07	5,00	,92	8,71	10,51	24,59	7,09	5,06	,63	53,54	8,87	28,25	7,10	4,67	,48	17,04	11,73	43,44	14,11	7,47	1,37	25,52	14,32	51,45	10,76
6,00	1,00	1,00	1,00	846,47	349,44	140,59	48,05	19,96	13,91	3704,36	371,62	164,70	55,28	26,02	23,92	2628,21	397,54	153,01	58,65	31,95	21,40	284,37	129,17	47,19	18,02	7,29	5,63	601,26	122,13	50,40	17,36	8,12	4,17	653,90	125,03	39,60	15,91	6,48	6,16	193,85	79,21	27,08	11,81	4,70	4,19	216,80	66,42	26,37	9,84
6,00	1,00	2,00	2,00	326,96	10,51	11,73	2,21	1,04	1,08	391,67	22,95	14,03	3,09	1,82	1,21	618,65	2,04	5,47	2,53	,96	1,52	158,99	6,25	11,86	3,28	1,46	1,75	121,04	6,94	13,45	2,03	1,63	1,58	271,53	3,19	7,67	3,11	,83	1,46	89,94	4,54	12,74	5,15	2,95	2,64	56,43	5,52	18,67	4,33
6,00	1,00	3,00	3,00	363,91	9,63	4,09	1,40	2,53	1,06	220,55	7,35	2,12	1,04	1,67	2,60	643,18	8,46	4,31	2,53	2,25	1,74	264,18	12,00	4,67	2,68	3,01	1,50	121,24	3,67	1,70	1,37	2,31	1,30	283,16	11,64	3,47	2,02	2,33	1,36	283,53	6,60	4,50	2,32	2,94	1,66	157,21	4,89	2,39	1,77
6,00	1,00	4,00	4,00	1136,95	207,99	28,05	10,23	3,37	3,60	571,37	165,85	13,26	5,24	2,53	4,46	2599,42	407,40	39,22	16,81	7,61	7,38	560,60	61,14	15,69	8,18	3,63	3,72	221,28	32,78	8,82	4,63	2,29	2,75	974,14	99,80	17,34	9,09	4,54	4,72	362,36	36,39	12,18	8,21	4,11	4,81	199,63	20,31	8,85	6,12
6,00	1,00	5,00	5,00	20,90	7,32	5,45	1,95	1,68	,94	43,94	11,16	4,10	1,67	1,25	1,01	51,83	7,59	4,61	1,93	1,38	1,28	7,78	6,91	9,23	2,52	2,69	1,26	23,52	8,54	5,93	1,86	1,50	1,38	9,62	5,64	7,07	1,71	2,44	1,53	11,49	9,85	16,08	3,02	2,86	1,92	20,39	9,08	6,61	2,50
6,00	1,00	6,00	6,00	46,24	4,83	21,14	1,90	2,09	,95	137,67	11,42	13,79	1,52	1,54	1,16	71,20	5,04	14,48	2,09	1,99	1,00	26,84	2,69	36,60	3,21	3,52	1,43	44,64	5,58	19,51	1,58	2,40	1,39	20,22	1,88	18,12	2,49	3,07	1,36	24,65	2,36	49,56	6,18	3,19	2,44	47,00	3,61	17,25	3,25
6,00	1,00	7,00	7,00	296,56	187,61	27,69	3,59	2,39	1,71	264,06	178,55	21,47	3,38	1,62	1,78	473,84	292,06	26,85	2,64	2,33	1,99	67,84	43,06	15,34	3,46	2,14	1,87	70,56	33,39	8,79	3,61	1,43	1,98	81,53	49,25	11,28	2,51	2,47	1,52	72,61	17,63	8,26	4,44	2,70	2,58	53,35	10,74	4,38	3,93
6,00	1,00	8,00	8,00	14,03	10,87	7,93	1,37	3,39	1,74	19,86	6,68	6,90	1,18	1,92	1,47	8,18	6,69	3,90	1,73	2,20	1,41	11,66	8,88	5,15	2,32	4,06	2,43	10,81	7,19	7,61	1,75	2,51	1,39	10,67	8,27	4,29	2,71	2,18	2,14	19,27	6,55	7,56	3,61	3,08	2,70	14,65	5,01	6,46	3,08
6,00	1,00	9,00	9,00	78,10	8,81	9,92	1,48	1,71	,87	288,17	6,14	7,65	1,93	1,79	1,00	20,40	6,02	6,18	1,06	1,08	1,18	18,24	12,94	10,10	2,18	2,54	1,49	42,42	8,08	7,20	2,01	2,03	1,55	6,67	6,66	6,87	1,67	1,41	1,69	28,38	9,18	25,68	5,35	4,17	2,19	18,78	5,90	12,37	3,40
6,00	1,00	10,00	10,00	841,49	546,43	54,59	32,12	14,95	9,31	1765,88	703,56	68,08	49,05	22,00	14,63	1900,87	577,32	67,59	24,89	13,34	7,92	267,24	174,19	19,73	12,75	8,40	4,26	443,05	203,52	19,59	16,31	8,93	5,50	599,48	143,21	15,84	7,10	6,83	3,15	188,07	101,68	11,07	6,29	5,40	3,50	199,49	87,51	8,83	9,14
6,00	1,00	11,00	11,00	498,63	201,61	62,37	4,21	2,88	5,07	567,45	314,35	42,49	10,52	13,08	34,59	434,58	353,24	27,29	11,11	17,42	25,34	293,34	52,52	23,27	4,17	2,43	3,75	452,79	54,22	27,28	6,13	9,38	14,15	431,71	76,84	27,63	3,67	6,98	8,34	250,42	36,16	14,85	6,28	3,53	2,87	230,29	21,97	12,91	5,43
6,00	1,00	12,00	12,00	65,36	4,07	6,82	2,43	4,57	4,03	115,85	7,37	9,50	3,42	18,86	26,32	46,31	7,42	,96	3,40	17,97	21,23	56,74	6,73	8,05	3,12	3,58	2,33	124,18	7,55	7,53	3,23	5,05	5,86	140,03	3,05	4,54	2,97	7,41	5,43	34,74	3,59	6,47	4,54	4,42	2,18	90,65	4,06	6,15	4,44
6,00	1,00	13,00	13,00	1201,86	457,48	35,42	5,09	5,16	2,77	1608,15	540,12	37,45	5,00	24,08	10,52	1307,54	457,74	29,94	5,69	14,76	11,84	394,70	131,35	14,45	4,08	4,03	2,29	474,22	134,83	15,69	4,00	5,58	3,80	588,50	116,99	13,13	4,20	4,31	3,13	233,86	59,95	8,66	3,52	4,94	2,59	142,88	52,09	8,11	3,83
6,00	1,00	14,00	14,00	151,82	3,23	6,69	2,17	2,33	,89	173,14	4,04	5,96	1,95	2,55	1,38	79,12	2,70	4,52	2,82	1,43	1,47	132,53	2,15	10,62	3,36	3,55	1,53	123,19	2,44	11,72	2,73	4,26	1,76	126,22	2,83	2,10	1,58	2,21	2,25	103,17	3,56	17,82	3,62	4,17	2,54	58,05	3,66	11,43	2,35
6,00	1,00	15,00	15,00	11,86	4,93	7,22	1,68	2,00	1,33	60,20	6,01	5,44	1,47	1,82	1,41	17,92	1,72	5,42	1,46	2,09	1,79	28,69	5,07	14,57	2,99	2,59	2,09	22,90	4,86	7,60	2,31	3,02	2,21	14,41	2,27	5,47	1,90	3,25	3,02	38,66	5,03	30,59	7,97	3,55	3,34	37,44	4,89	18,26	6,28
6,00	1,00	16,00	16,00	25,45	7,51	5,66	1,34	1,27	1,55	75,65	24,89	7,84	2,69	1,69	1,40	181,37	3,63	3,87	1,43	2,11	1,98	9,98	7,71	6,43	1,09	1,96	1,79	26,01	8,86	5,72	1,63	1,58	1,87	27,43	2,49	2,58	,83	1,80	2,36	29,74	9,74	6,32	1,80	1,91	2,73	29,08	7,47	7,31	2,61
6,00	1,00	17,00	17,00	2358,23	817,57	49,47	29,19	17,98	6,13	1580,17	1083,62	71,83	49,29	30,44	12,26	4285,16	903,61	65,76	30,26	13,01	8,09	784,46	219,51	14,31	10,56	10,07	3,93	622,28	299,94	21,69	14,64	9,53	4,38	1392,52	188,68	17,36	9,25	8,21	3,14	625,71	88,53	7,51	5,36	8,00	4,50	366,08	96,64	13,02	11,65
6,00	1,00	18,00	18,00	1375,52	238,07	37,01	26,08	11,76	9,61	4567,68	199,24	27,99	18,15	7,47	4,98	902,75	194,04	33,60	21,76	9,52	5,97	581,32	115,53	19,12	16,14	5,92	5,53	1145,22	146,53	22,79	14,75	7,55	7,66	310,85	79,63	14,82	12,23	6,30	4,58	377,71	85,52	13,39	13,02	6,49	4,67	630,71	84,79	8,44	11,35
6,00	1,00	19,00	19,00	317,14	13,45	4,84	2,83	1,77	1,25	734,84	28,21	6,22	2,35	1,91	,96	81,03	8,13	1,87	1,73	1,27	1,21	201,84	6,89	3,71	2,57	1,67	1,33	375,33	14,25	3,37	1,65	1,88	1,26	117,53	5,46	2,42	1,68	1,13	1,14	189,92	8,93	3,07	2,38	1,59	1,86	234,44	9,10	1,95	1,81
6,00	1,00	20,00	20,00	207,75	13,30	5,10	1,95	1,20	1,19	72,95	15,84	6,61	2,34	1,72	1,44	311,18	32,06	6,81	2,39	1,08	1,51	114,45	12,49	4,14	1,91	1,47	1,97	65,08	5,38	3,77	1,46	1,50	1,59	140,34	15,08	3,39	1,57	1,15	1,92	87,07	4,85	3,78	1,15	2,02	2,92	66,67	3,39	3,55	,86
6,00	1,00	21,00	21,00	181,66	12,05	10,26	2,66	4,07	2,40	226,18	18,86	11,54	3,70	2,82	2,38	94,01	4,96	4,27	1,74	3,29	2,22	111,47	10,06	7,64	2,41	4,81	2,64	109,08	10,31	5,03	2,00	2,64	2,09	76,55	4,14	3,47	1,49	4,56	2,39	89,67	11,23	3,82	2,26	2,16	3,39	69,81	10,86	1,99	1,90
6,00	1,00	22,00	22,00	121,79	48,21	18,47	3,16	2,23	1,32	323,84	80,95	22,69	5,07	2,58	1,47	111,64	33,13	13,82	2,72	2,32	1,42	59,04	18,02	12,01	3,29	2,63	1,90	76,11	18,15	8,57	2,82	1,82	1,97	55,72	12,96	7,67	3,17	2,61	1,75	40,76	12,00	9,48	6,01	2,50	3,42	27,38	9,15	6,24	5,40
6,00	1,00	23,00	23,00	343,69	20,62	7,01	2,23	1,59	,94	610,15	33,01	10,30	4,09	2,23	1,38	214,18	11,33	6,86	1,90	1,20	,80	236,82	14,39	7,87	2,53	2,36	1,34	204,57	16,85	5,44	2,40	2,16	2,01	180,13	7,74	6,09	2,39	1,89	1,12	255,90	11,65	7,53	2,98	2,88	1,80	178,60	14,00	3,56	2,48
6,00	1,00	24,00	24,00	230,03	161,58	25,25	2,33	2,57	1,88	299,34	278,29	26,71	2,85	2,68	1,72	343,55	160,99	24,17	2,31	2,03	1,66	35,81	23,62	10,81	2,91	2,61	1,42	35,98	36,85	7,68	1,54	1,48	1,28	40,75	19,29	7,39	2,40	2,31	1,34	13,31	10,67	7,50	3,24	3,12	1,45	16,54	10,73	3,06	1,74
6,00	1,00	25,00	25,00	390,57	327,68	15,34	4,73	3,91	1,57	971,69	599,90	27,02	8,89	6,55	4,53	519,82	206,68	12,75	2,14	2,36	,80	141,49	68,12	6,23	3,19	3,32	1,49	152,12	137,14	7,77	3,63	3,16	2,34	135,50	37,41	3,94	1,44	2,05	1,19	118,37	23,92	4,39	3,21	3,32	2,41	74,42	44,88	4,09	3,54
6,00	1,00	26,00	26,00	448,02	4,81	4,29	1,41	2,23	2,32	835,72	8,35	3,53	1,34	1,89	2,52	893,30	7,53	4,40	2,49	2,69	2,31	200,53	5,01	4,80	2,11	3,02	3,32	220,63	4,53	2,17	1,28	2,16	3,25	232,05	5,03	4,66	1,72	2,36	3,07	119,82	3,90	3,73	3,24	3,00	5,17	71,49	4,20	1,86	2,47
[truncated: 22,166 more rows]
[truncated: 136 more columns]

## Sheet: Sheet2
ppn			=A	1	=A1		=A1	=A2	=A3	=A4	=A5	=A6	=A7	=A8	=A9	=A10	=A11	=A12	=A13	=A14	=A15	=A16	=A17	=A18	=A19	=A20	=A21	=A22	=A23	=A24	=A25	=A26	=A27	=A28	=A29	=A30	=A31	=A32	=A33	=A34	=A35	=A36	=A37	=A38	=A39	=A40	=A41	=A42	=A43
[truncated: 185 more rows]
[truncated: 143 more columns]
